# Supplementary material for: Single‐Cell and Spatial Transcriptomics Decodes Wharton's Jelly‐Derived Mesenchymal Stem Cells Heterogeneity and a Subpopulation with Wound Repair Signatures
Source: Adv Sci (Weinh). 2022 Dec 11;10(4):2204786. doi: 10.1002/advs.202204786 (PMC9896049; doi:10.1002/advs.202204786)
Supplement: Supplementary file 3 — Supporting Table 2‐10 [file ADVS-10-2204786-s002.xlsx]

## Sheet: Table 2
Table S2. Characterization of 13 clusters
barcode	UMAP_1	UMAP_2	cluster
AAACCCAAGGCAGTCA-1	7.91943	0.264759	7
AAACCCACATTCTCTA-1	-3.20465	-7.55871	3
AAACCCAGTACGACTT-1	5.11938	3.72826	6
AAACGAAAGAATCTAG-1	4.98081	3.90104	6
AAACGAAAGAGTGAAG-1	-2.16574	-6.23774	3
AAACGAACAGAACCGA-1	0.197558	-4.87565	2
AAACGAAGTACCATAC-1	2.74451	-0.362669	11
AAACGCTAGTAAGGGA-1	-2.46751	-7.36808	3
AAACGCTGTAGGTGCA-1	-3.20108	-5.81061	0
AAACGCTTCGTTGCCT-1	0.446774	-5.66708	2
AAACGCTTCTCCGTGT-1	-1.64839	-7.54591	3
AAAGAACCACTCCTTG-1	-2.09468	-6.42559	3
AAAGAACGTCGTGCCA-1	-3.95322	-1.8456	0
AAAGAACGTTCTCTCG-1	-4.2913	-6.57413	3
AAAGAACTCTCTATGT-1	1.111	1.10849	1
AAAGAACTCTCTCGAC-1	8.86425	-3.26116	5
AAAGAACTCTGGGAGA-1	9.25226	-0.432622	12
AAAGGATAGAATTTGG-1	-4.23068	-2.1936	0
AAAGGATAGATGTAGT-1	-1.46261	0.121124	1
AAAGGATAGCGCCGTT-1	-3.30755	-1.56244	0
AAAGGATAGCTTGTGT-1	-4.50002	-6.61007	3
AAAGGATAGGAGCAAA-1	0.512735	-5.92488	2
AAAGGATCAAGAGGCT-1	2.85839	-1.24039	11
AAAGGATCAGCGTATT-1	0.213306	-1.59865	1
AAAGGATCAGTGCCTG-1	-0.297273	-0.0852724	1
AAAGGATGTCATAGTC-1	-0.312431	0.211815	1
AAAGGGCAGCTAGATA-1	-0.522109	1.36066	1
AAAGGGCCAAGTGGTG-1	8.06176	-3.53575	5
AAAGGGCCACTGAATC-1	7.75444	-1.00153	5
AAAGGGCCATCGGTTA-1	-3.11548	-5.96202	3
AAAGGGCGTTGGGCCT-1	4.98486	3.69013	6
AAAGGGCTCTGGCTGG-1	-0.730611	-2.4473	2
AAAGGTAAGAAACTGT-1	7.88332	0.67134	7
AAAGGTACAAATGAGT-1	8.6325	-3.06817	5
AAAGGTAGTGTCCCTT-1	-3.9358	-6.06665	3
AAAGGTATCAACTACG-1	0.0532398	-3.50682	2
AAAGGTATCTATACTC-1	0.945349	-4.70034	2
AAAGTCCAGAAGAGCA-1	-0.0221701	-3.67775	2
AAAGTCCAGCACGTCC-1	0.549974	-3.97631	2
AAAGTCCAGTAGTGCG-1	0.662984	-4.60176	2
AAAGTCCAGTCGAGGT-1	-1.76164	2.72529	4
AAAGTCCCACGTGTGC-1	1.00885	-3.8626	2
AAAGTCCCAGTAACCT-1	8.87268	-3.16232	5
AAAGTCCCAGTAGGAC-1	0.335608	2.27281	1
AAAGTCCGTAGCTGTT-1	-4.00766	-6.37242	3
AAAGTCCGTATAGGGC-1	7.10404	0.697122	7
AAAGTCCTCGTTCATT-1	0.301024	0.909652	1
AAAGTGAGTAGTCGGA-1	7.5684	-0.729171	5
AAAGTGAGTGTATCCA-1	-4.64904	-4.34204	0
AAATGGAAGATTTGCC-1	-5.03628	-4.03668	0
AAATGGACAAGATGGC-1	-3.831	-6.98594	3
AAATGGAGTAGCGCCT-1	0.742222	-4.71972	2
AAATGGAGTATGAAGT-1	1.45554	-4.57228	2
AAATGGAGTCCTACGG-1	-0.0163578	-6.31686	2
AAATGGATCGCTATTT-1	-0.857548	-6.78432	0
AAATGGATCTTCCTAA-1	-3.01053	-7.21201	3
AACAAAGAGAAGAACG-1	-0.928102	-6.66763	3
AACAAAGTCCGTTGAA-1	1.09274	-2.94745	2
AACAACCAGAAACCAT-1	7.63433	-1.55964	5
AACAACCAGAAAGCGA-1	2.99852	3.76727	1
AACAACCAGGGTTAAT-1	7.41691	-0.868897	5
AACAACCAGGTCTGGA-1	5.11319	3.98176	6
AACAACCCACTCAGAT-1	7.77142	0.234967	7
AACAAGAAGAAAGCGA-1	-0.720229	3.77766	4
AACAAGAAGACGGATC-1	3.39746	-0.470239	11
AACAAGACAAAGCAAT-1	5.07975	4.32502	6
AACAAGACAAGACCTT-1	-2.93638	-5.29673	0
AACAAGACAAGCGAGT-1	-2.17541	-5.83145	0
AACAAGAGTACTGGGA-1	-3.83713	-2.19398	0
AACAAGAGTTCAGCGC-1	4.79702	3.59255	6
AACAAGATCCATAGAC-1	-0.341029	0.395882	1
AACAAGATCTTCTCAA-1	-0.185266	-5.92813	2
AACACACAGAAATTCG-1	-2.36165	-6.90507	3
AACACACAGCTGAGCA-1	7.31456	-2.00259	5
AACACACAGGAAGTAG-1	-2.53108	-4.44088	0
AACACACAGTGATCGG-1	-3.66318	-5.4624	3
AACACACCAAGAAATC-1	7.658	-1.27689	5
AACACACCAGTTAAAG-1	7.76798	-0.0500351	7
AACACACTCCGAGGCT-1	-0.940791	-2.71305	0
AACACACTCGTCCTCA-1	-0.760937	-3.47689	2
AACAGGGAGCTGTACT-1	4.85477	3.80879	6
AACAGGGAGGATCATA-1	7.86972	0.650587	7
AACAGGGAGTAAACAC-1	0.851857	-4.1903	2
AACAGGGAGTCGGCAA-1	0.588289	-1.97342	1
AACAGGGCAAATTGGA-1	-4.21312	-5.96369	3
AACAGGGGTAGTACGG-1	6.50956	-1.87782	5
AACAGGGGTGTCTAAC-1	7.848	0.68197	7
AACAGGGTCATGCCGG-1	0.0606768	-0.549867	1
AACAGGGTCTCACGAA-1	7.52012	-0.627017	7
AACCAACCACAGAGCA-1	-3.85276	-3.59419	0
AACCAACCACTGCATA-1	-1.49693	-7.61676	3
AACCAACGTAAGATTG-1	0.73544	2.97162	1
AACCAACGTGTGAATA-1	-2.41253	-6.10828	0
AACCACATCCCGGTAG-1	-5.0845	-4.10749	0
AACCACATCCGTGACG-1	0.272733	-6.78494	2
AACCACATCCTGTTGC-1	7.96293	0.18631	7
AACCATGAGCCAGTAG-1	0.693567	-4.71123	2
AACCATGAGCTGGAGT-1	-1.2663	-6.33962	3
AACCATGCACCATTCC-1	-0.0594398	0.527289	1
AACCATGGTAATCAAG-1	0.61915	0.537311	1
AACCATGGTAGTCGGA-1	-1.14273	-6.22106	2
AACCATGTCTCGGGAC-1	-1.65237	-5.19493	0
AACCCAAAGAACAAGG-1	-3.35004	-4.65351	0
AACCCAAAGTCGTTAC-1	0.858188	0.877661	1
AACCCAAAGTTCAACC-1	-0.125143	-3.66892	2
AACCCAACACATACTG-1	-4.79726	-6.79739	3
AACCCAAGTAACATGA-1	-2.08666	-3.42556	0
AACCCAATCAGCTCTC-1	7.87058	0.148518	7
AACCCAATCTGAGAAA-1	-0.386428	-6.25637	2
AACCTGAAGACGACGT-1	11.1033	-4.3151	9
AACCTGAAGATGGTCG-1	-3.60827	-6.64608	3
AACCTGAAGGGTTGCA-1	-2.10769	1.78149	4
AACCTGAGTACCTTCC-1	-4.98689	-4.8762	3
AACCTGAGTAGTACGG-1	-2.01018	-3.39504	0
AACCTTTAGAACTTCC-1	2.06143	3.51883	1
AACCTTTCAGGTGTTT-1	-1.0753	-6.07027	3
AACCTTTGTCCAGGTC-1	0.151614	-2.96211	2
AACCTTTGTCCGGTGT-1	-5.0835	-3.71746	0
AACCTTTTCCGAACGC-1	-3.17169	-6.68529	3
AACCTTTTCTGCAGCG-1	-2.74937	-6.53693	3
AACGAAAAGAATAACC-1	1.42181	-6.05595	2
AACGAAAAGGACGGAG-1	-3.6957	-1.79189	0
AACGAAACAATAGTGA-1	0.643879	-6.60099	2
AACGAAACATGGAATA-1	-2.68408	-5.05424	0
AACGAAAGTACCGCGT-1	0.80082	-5.26655	2
AACGAAAGTGGCTTAT-1	-4.75911	-3.28454	0
AACGAAATCCAGTACA-1	-3.58553	-5.76482	3
AACGAAATCCTCTAAT-1	-0.15843	3.29407	1
AACGGGAAGCACCCAC-1	-1.92614	-7.6666	3
AACGGGAAGGCTTTCA-1	-0.396105	0.71028	1
AACGGGACAGAATGTA-1	-0.394143	-0.760546	1
AACGGGACAGACGCTC-1	1.05537	-4.60295	2
AACGGGACAGCAAGAC-1	-3.32626	-6.56015	0
AACGGGACATGGAATA-1	-1.91639	-3.71315	0
AACGGGAGTATGGGAC-1	1.31357	-5.64563	2
AACGGGATCGCTTGAA-1	9.13281	-0.525423	12
AACGTCAAGCAGTAAT-1	-0.326616	-6.35853	2
AACGTCACAAGTGCAG-1	-2.87766	-6.40885	3
AACGTCACAGCAGTTT-1	-0.499113	-3.89578	2
AACGTCAGTACGATTC-1	-4.1193	-4.2934	0
AACGTCATCAACCTTT-1	-4.72601	-4.82761	3
AACGTCATCATGGGAG-1	-4.82452	-3.81964	0
AACGTCATCCTGTAGA-1	-1.64504	-1.69459	1
AACGTCATCGGTATGT-1	4.78213	4.45265	6
AACTTCTAGAACTCCT-1	-0.271077	0.168218	1
AACTTCTAGCGAGAAA-1	-5.24419	-4.76653	0
AACTTCTAGCTGACTT-1	4.40304	4.11023	6
AACTTCTCAATGACCT-1	7.87635	0.575298	7
AACTTCTCAGTCACGC-1	-0.546186	-6.74603	2
AACTTCTGTAACATGA-1	-3.74305	-3.43884	0
AACTTCTGTTCTTGCC-1	-0.133057	-6.32617	2
AACTTCTTCGCACGGT-1	-1.87488	-1.64179	10
AAGAACAAGATGCTAA-1	-3.84887	-6.57212	3
AAGAACACAACCTAAC-1	4.98273	4.35356	6
AAGAACAGTGCCCGTA-1	7.97035	-0.416251	7
AAGAACATCAACGCTA-1	-0.64036	1.18505	1
AAGAACATCTTAAGGC-1	0.923991	-4.09667	2
AAGACAAAGCAACAGC-1	10.9696	-4.18632	9
AAGACAAAGGAGTCTG-1	5.07545	4.24581	6
AAGACAACAGAGGGTT-1	-1.68585	-5.30584	0
AAGACAACAGTAACGG-1	-1.56481	0.256416	4
AAGACTCAGTTTCTTC-1	-3.9345	-2.06266	0
AAGACTCCAATACGCT-1	-2.63693	-6.59736	3
AAGACTCCATGTTACG-1	-4.84079	-5.71425	3
AAGACTCGTTGTATGC-1	0.173448	-3.66559	2
AAGACTCTCCAAGGGA-1	-2.00588	-7.24178	3
AAGACTCTCTACACAG-1	-3.24698	-5.36428	0
AAGACTCTCTGGACCG-1	8.39305	-3.31716	0
AAGACTCTCTTGGAAC-1	-0.489772	2.09147	1
AAGATAGAGCATCGAG-1	-0.667165	-6.26639	3
AAGCATCAGGGAGGTG-1	-1.87564	-6.43419	0
AAGCATCCACGATAGG-1	0.241797	-6.40288	2
AAGCATCGTCAGATTC-1	-2.0816	3.154	4
AAGCATCTCATGAAAG-1	-2.72961	-2.56773	0
AAGCATCTCGTTGTAG-1	-2.37035	1.95642	4
AAGCATCTCTCGTGAA-1	-4.17122	-7.41223	3
AAGCCATAGGTGCCAA-1	0.416458	-5.11326	2
AAGCCATTCGCCGAAC-1	-4.8883	-3.49619	0
AAGCCATTCTATGCCC-1	7.39761	-2.05213	5
AAGCGAGAGTGGACTG-1	0.157278	0.524309	1
AAGCGAGCAGAGATTA-1	-2.22876	1.97253	4
AAGCGAGCAGATAAAC-1	8.06938	0.386963	7
AAGCGAGCAGCGATTT-1	-0.64248	-6.40534	2
AAGCGAGTCACTTGTT-1	-5.12969	-3.69359	0
AAGCGTTAGGTTGACG-1	1.0703	-1.08303	1
AAGCGTTCAGCAGATG-1	8.13691	-3.22638	5
AAGCGTTCAGTCAACT-1	-3.1075	-3.31987	0
AAGCGTTTCACCTTAT-1	-1.42263	2.76236	4
AAGCGTTTCTCGCAGG-1	1.53737	0.894783	1
AAGGAATAGAGGGTCT-1	-0.0628119	-3.80835	2
AAGGAATCAATCTGCA-1	3.01095	8.66286	9
AAGGAATGTACGTAGG-1	-1.53282	-4.40075	0
AAGGAATGTGCCTTCT-1	-0.019486	-0.213978	1
AAGGAATTCGATGCAT-1	-1.94693	-6.09588	0
AAGGTAAAGAATCGAT-1	-4.12887	-4.58679	0
AAGGTAAAGTTATGGA-1	5.72177	2.51432	6
AAGGTAACAACAACAA-1	0.885573	-4.84607	2
AAGGTAACAAGTCCAT-1	8.04002	-3.36503	5
AAGGTAACACTACCGG-1	6.24752	1.82597	7
AAGGTAAGTTGGGTTT-1	4.51808	4.13435	6
AAGGTAATCCCTCGTA-1	-4.74981	-3.35803	0
AAGGTAATCCGAAATC-1	-0.0627808	0.455586	1
AAGGTAATCGGCTTGG-1	-0.45713	-6.3801	2
AAGGTAATCTTAGTTC-1	-0.469283	1.68866	1
AAGTACCAGACCGTTT-1	8.00645	0.47989	7
AAGTACCAGCAAGTGC-1	-3.13125	-5.21421	0
AAGTACCAGCCTATCA-1	-2.70343	-5.41733	0
AAGTACCAGTTGAAGT-1	-0.604578	-3.91388	2
AAGTACCCATCAGTCA-1	-1.11634	1.70164	1
AAGTACCGTGCAGATG-1	-1.7385	-1.45268	1
AAGTACCGTTGCAAGG-1	1.28051	0.861961	1
AAGTCGTCATACCATG-1	1.20791	-6.1659	2
AAGTCGTGTGCCTTTC-1	0.861893	-5.50411	2
AAGTCGTTCGACACTA-1	8.20427	-3.52086	5
AAGTCGTTCTAACGCA-1	0.394854	-5.52464	2
AAGTCGTTCTACGCGG-1	5.23233	3.87703	6
AAGTGAAAGAGAGGGC-1	-4.5314	-3.70251	0
AAGTGAAAGGAGAGGC-1	-0.00237007	0.244007	1
AAGTGAAAGGATTTGA-1	1.12622	0.938681	1
AAGTGAAAGGTATAGT-1	7.73195	-0.386845	5
AAGTGAAAGTCGAGGT-1	-2.01156	-1.92081	10
AAGTGAACAAGCTGTT-1	1.37648	3.33898	12
AAGTGAACAGTCTCTC-1	7.42888	-0.409316	7
AAGTGAAGTTCCTAGA-1	-4.47581	-7.51785	3
AAGTTCGAGACATACA-1	0.457359	-5.19235	2
AAGTTCGCAAACTAAG-1	-4.44942	-5.21991	0
AAGTTCGCAATCAGCT-1	-0.581053	1.13602	1
AAGTTCGCACGATTCA-1	-0.0998924	-4.6682	2
AAGTTCGGTGCCCAGT-1	-3.67789	-5.67063	0
AAGTTCGGTGCTGCAC-1	-4.85248	-6.38801	0
AATAGAGAGTTTAGGA-1	-3.85867	-7.87261	3
AATAGAGGTAGCGCTC-1	7.21556	0.897163	7
AATAGAGGTCCGTACG-1	-2.61457	-2.08406	0
AATAGAGGTCCTACAA-1	-4.7585	-7.20202	3
AATAGAGGTGTTGAGG-1	-0.911021	1.44948	1
AATAGAGTCACTTGGA-1	-4.51749	-6.58789	3
AATCACGAGTTGGCGA-1	1.14496	-6.10534	2
AATCACGCAAATTGGA-1	-1.34767	-6.64711	3
AATCACGCAGGGTTGA-1	-2.3054	-7.55176	3
AATCACGCAGGTCAAG-1	0.367577	1.74516	1
AATCACGCATAACCCA-1	2.87077	-0.370458	11
AATCACGGTACCCGCA-1	-3.37317	-4.44122	0
AATCACGTCCTCTTTC-1	-1.7527	-4.09862	0
AATCGACGTGTTCCAA-1	-1.15239	-0.445612	1
AATCGACGTTGGTGTT-1	8.57843	-3.2943	5
AATCGTGAGAATACAC-1	4.64996	3.82485	6
AATCGTGAGAGTCCGA-1	6.23793	-1.87335	2
AATCGTGAGCTCTTCC-1	8.0227	0.301836	7
AATCGTGCAAACTGCT-1	6.11617	-1.85299	8
AATCGTGCAGGCGTTC-1	-1.20362	0.733837	1
AATCGTGGTACAAGTA-1	-2.86341	-4.93174	0
AATCGTGTCTACACTT-1	-5.16001	-4.5478	0
AATCGTGTCTCGGCTT-1	-3.31869	-5.77683	3
AATGAAGGTCTTCGAA-1	5.33628	3.38474	6
AATGAAGTCGATACGT-1	-3.57957	-6.89125	3
AATGACCCACCAGCCA-1	0.0771577	-2.91084	2
AATGACCGTACAAGTA-1	8.70547	-2.51608	5
AATGACCTCACTGTTT-1	-4.65394	-7.15696	3
AATGACCTCCAGCCTT-1	0.224891	1.23382	1
AATGACCTCTTTCCGG-1	-2.32555	-2.22485	0
AATGCCAAGACATCAA-1	7.83575	-2.02615	5
AATGCCAAGATCGACG-1	-1.05646	-4.07632	2
AATGCCAAGGAGAGGC-1	1.4071	0.570289	1
AATGCCAAGGAGGGTG-1	0.0265103	-4.83698	2
AATGCCACACCAGTAT-1	6.01787	-1.89294	8
AATGCCAGTAATGCTC-1	-2.86441	-4.55568	0
AATGCCAGTACTGAGG-1	-0.602926	-0.457444	1
AATGCCAGTATGCGGA-1	7.81555	0.696637	7
AATGCCAGTCAGCGTC-1	7.33102	-0.360429	7
AATGCCAGTGATTAGA-1	-0.672828	-5.88779	2
AATGCCAGTTATTCCT-1	8.0678	-2.31028	5
AATGGAAAGGGAGAAT-1	-3.3172	-5.15962	0
AATGGAAAGTAGATCA-1	1.55788	2.11378	9
AATGGAAGTACAGTCT-1	-3.02751	-3.25914	0
AATGGAAGTCAAAGCG-1	6.37841	-1.50945	8
AATGGAAGTGGGTATG-1	0.885852	-6.07307	2
AATGGAAGTTGAGAGC-1	5.45481	4.32026	6
AATGGAATCCAAAGGG-1	-3.55989	-7.95569	3
AATGGAATCGTCTACC-1	-3.92507	-6.69326	0
AATGGCTAGCTGACAG-1	-0.324233	-2.89496	2
AATGGCTTCAAGCGTT-1	0.342601	-5.89956	2
AATGGCTTCAATCTTC-1	0.498375	1.22642	1
AATTCCTAGTGACACG-1	5.71886	2.43136	6
AATTCCTCATAGGAGC-1	0.714472	-4.86111	2
AATTCCTGTAGACGTG-1	0.589717	-6.55049	2
AATTCCTGTCTAGTGT-1	-2.30455	-7.46193	3
AATTTCCAGCGATGGT-1	-2.43358	-7.61423	3
AATTTCCAGGTCGACA-1	0.270744	0.693707	1
AATTTCCCAAAGCAAT-1	8.80055	-3.62233	0
AATTTCCGTATGGTAA-1	-3.85545	-4.11159	0
AATTTCCGTGGTCAAG-1	-3.54429	-2.18952	0
AATTTCCTCCAGCTCT-1	-4.81303	-7.7312	3
AATTTCCTCGCCGATG-1	5.01592	4.61509	6
ACAAAGAGTGTGGTCC-1	0.303615	-0.490211	0
ACAAAGATCACCTCGT-1	-4.16987	-7.64963	3
ACAAAGATCGTTGTGA-1	7.41906	-0.252946	7
ACAACCAAGGTTACCT-1	-1.91811	-6.69408	3
ACAACCAGTAACGCGA-1	-4.58776	-4.42118	0
ACAACCAGTGGCCACT-1	0.202479	-4.55065	2
ACAAGCTAGGGCTAAC-1	0.73494	-0.841124	1
ACAAGCTCACGAAAGC-1	-0.69702	-0.0231335	1
ACAAGCTCATCCTGTC-1	8.39503	-1.88687	5
ACAAGCTGTCGCTTGG-1	-4.04068	-3.58907	0
ACAAGCTTCACGTAGT-1	-4.01589	-5.07271	0
ACAAGCTTCGCGAAGA-1	0.31858	-6.73975	2
ACAAGCTTCGTCAAAC-1	7.42092	-1.29769	5
ACACAGTAGCATCTTG-1	-0.273203	0.873942	1
ACACAGTCAGCTACAT-1	-0.0370671	-4.89563	2
ACACAGTTCACTGAAC-1	-0.768502	-7.02027	2
ACACCAAAGGCTCAAG-1	-2.90935	-7.40582	3
ACACCAAAGTGTTCCA-1	7.80177	-0.106627	7
ACACCAACATCGGAAG-1	2.24111	3.69223	6
ACACCAAGTCGTTTCC-1	4.35967	4.12635	6
ACACGCGAGTGCCGAA-1	-1.89955	2.14901	4
ACACGCGCATCCTTGC-1	-3.55787	-5.37232	0
ACACGCGGTCCCTGTT-1	-0.0123335	-4.66821	2
ACACGCGGTGGGACAT-1	0.995808	-6.38234	2
ACACGCGGTTCGGCGT-1	1.56041	1.29535	1
ACACGCGTCATTATCC-1	7.7945	-1.98036	5
ACACGCGTCGACCAAT-1	-1.8643	-5.53365	0
ACACTGAAGCTCTATG-1	-0.82764	-5.01909	0
ACACTGAAGGGAGGAC-1	-1.95292	-1.87623	10
ACACTGAGTACAGAGC-1	0.709798	-4.66987	2
ACACTGAGTGTGAGCA-1	-1.03903	-2.66532	0
ACAGAAAAGATCCCAT-1	-3.71063	-5.65494	3
ACAGAAAAGTGCCGAA-1	5.305	3.9989	6
ACAGAAAGTAGACAAT-1	0.694445	-4.99641	2
ACAGAAAGTCCACAGC-1	-4.38236	-6.55655	3
ACAGAAATCAGCCTTC-1	4.53535	4.1231	6
ACAGAAATCCGTAGTA-1	-2.32512	-6.40268	3
ACAGAAATCTGAGATC-1	-4.0226	-7.78142	3
ACAGAAATCTTCCGTG-1	8.79433	-2.93982	5
ACAGCCGAGCAAGTGC-1	7.32321	-2.05659	5
ACAGCCGAGGTTACCT-1	1.28404	1.09462	1
ACAGCCGAGTAGTCCT-1	-1.13982	1.84789	1
ACAGCCGCAACAAGTA-1	7.98719	0.493526	7
ACAGCCGCAGTCGGTC-1	-3.56511	-6.87116	0
ACAGCCGGTCGAAGCA-1	0.825078	-3.88012	2
ACAGCCGTCCCACAGG-1	-0.806148	-3.87068	2
ACAGGGAAGAGTCCGA-1	-4.19701	-5.82917	3
ACAGGGAAGCGCCATC-1	-3.71526	-3.85875	0
ACAGGGACAAGCGATG-1	-3.12037	-5.57114	0
ACAGGGACACACCGAC-1	1.12253	-4.66354	2
ACATCCCAGACATAGT-1	0.429664	-5.21995	2
ACATCCCAGCGAGTCA-1	-3.67186	-6.45495	0
ACATCCCGTAACGCGA-1	7.73531	-1.57875	5
ACATCCCGTCATAGTC-1	6.37559	-1.74729	5
ACATCCCGTCTTTATC-1	-3.07446	-1.2828	4
ACATCCCTCATGCCGG-1	-1.24685	3.67431	1
ACATCCCTCCGATAAC-1	-4.96112	-6.81544	3
ACATCCCTCGCTTTAT-1	7.78739	0.00176314	7
ACATCCCTCTTCGTGC-1	-4.84286	-3.60716	0
ACATCGAAGGAGCTGT-1	-2.01332	-5.01177	0
ACATCGACACAACCGC-1	-4.46731	-3.18066	0
ACATCGACACACGTGC-1	7.21625	-2.07405	5
ACATCGAGTCTCAGGC-1	-0.310574	-0.0984497	1
ACATCGAGTGAGGAAA-1	-0.56162	-1.52762	1
ACATCGAGTGTTCATG-1	-3.80802	-4.33899	0
ACATCGAGTTAAGGAT-1	-5.09637	-4.59814	3
ACATCGAGTTCCCAAA-1	1.12501	1.70568	1
ACATCGATCCTATGGA-1	-1.33762	-7.22409	3
ACATCGATCCTCACCA-1	-4.0299	-6.73372	3
ACATCGATCTCATTTG-1	-4.72466	-4.87702	0
ACATCGATCTGAGATC-1	-0.412665	-7.43296	2
ACATGCAAGGAACATT-1	0.776215	-6.86855	2
ACATGCACATTGCCTC-1	0.119106	-5.49652	2
ACATTTCAGAAAGTCT-1	-4.85633	-5.24037	0
ACATTTCAGCGTCAAG-1	-2.31558	-4.82897	0
ACATTTCGTAGGCAGT-1	-2.20943	-2.20826	0
ACATTTCGTTGCATAC-1	5.06412	4.4969	6
ACATTTCTCAAAGGAT-1	0.788441	1.85323	1
ACATTTCTCCGAGAAG-1	-3.45488	-7.34964	3
ACATTTCTCGCCGAGT-1	7.86584	-0.0592819	7
ACCAAACAGAGTACCG-1	7.29095	-1.81301	5
ACCAAACAGTTCCATG-1	-3.0028	-6.01801	0
ACCAAACCAAAGTATG-1	-1.97602	1.78245	4
ACCAAACCACTATCCC-1	-0.533135	-4.24492	2
ACCAAACGTTAGAGAT-1	2.63616	-1.62509	11
ACCAACAAGATCCGAG-1	0.98829	-6.24386	2
ACCAACAAGATTAGAC-1	0.709216	-6.11327	2
ACCAACAAGCTACAAA-1	-2.19036	-6.79478	0
ACCAACAAGCTGAGTG-1	0.930079	-5.49733	2
ACCAACAAGTCCCGAC-1	-0.167973	-3.52692	2
ACCAACACACTGTCGG-1	-4.24023	-3.12297	0
ACCAACAGTCGTCAGC-1	-0.628367	1.12628	1
ACCACAAAGACGGTCA-1	-3.89891	-4.15064	0
ACCACAAAGATACATG-1	0.499529	-3.13359	2
ACCACAAAGATCCAAA-1	-0.459481	2.44924	1
ACCACAAAGCAATTAG-1	-4.03482	-6.58186	3
ACCACAAAGGAGGGTG-1	0.501459	0.239144	0
ACCACAACAACAGAGC-1	8.42717	-2.37991	5
ACCATTTAGGCAGGTT-1	-1.23493	-0.643166	0
ACCATTTCAAAGTATG-1	-5.12543	-4.7371	0
ACCATTTCATGTGCCG-1	-0.0822327	-0.744814	1
ACCATTTGTAGCGCCT-1	7.69821	-1.2381	5
ACCATTTGTCCAAGAG-1	-4.54442	-6.95134	0
ACCATTTTCGGAATTC-1	-2.9504	-7.33802	3
ACCATTTTCTTGCAAG-1	1.30755	2.44974	1
ACCCAAAAGAGGCGGA-1	4.65975	3.52116	6
ACCCAAAAGATTCGAA-1	7.70001	-0.0879347	7
ACCCAAAAGCTGAGTG-1	-2.08256	-7.76669	3
ACCCAAAAGGAGCAAA-1	9.05164	-0.663726	12
ACCCAAAAGTACCATC-1	-4.16056	-5.96739	3
ACCCAAACAGTGTATC-1	0.190086	-5.81271	2
ACCCAAAGTGTAGTGG-1	-0.047722	-2.84938	2
ACCCAAATCACCATGA-1	0.620582	-4.89496	2
ACCCAAATCCATAAGC-1	-0.987251	-4.20577	0
ACCCAAATCTGGACTA-1	-0.719937	-7.31081	2
ACCCTCAAGACTTAAG-1	-3.63269	-1.49921	0
ACCCTCACATTCCTCG-1	-5.21056	-6.53288	3
ACCCTCAGTACGCGTC-1	5.36771	3.85451	6
ACCCTTGAGATCGACG-1	-3.76787	-7.87353	3
ACCCTTGCAAGAGGCT-1	-2.72277	-7.31743	3
ACCCTTGCAATGCTCA-1	-4.57917	-6.13147	3
ACCCTTGCAGTCGCAC-1	-4.63434	-6.51324	3
ACCCTTGGTGAGCCAA-1	-0.900193	-5.50927	2
ACCCTTGTCCACAAGT-1	-0.00141315	3.13462	1
ACCCTTGTCTACAGGT-1	8.52853	-2.24237	5
ACCGTTCAGATGTTCC-1	-2.21489	-7.49748	3
ACCGTTCAGCTAGCCC-1	-0.71591	1.24315	1
ACCGTTCAGTATGCAA-1	-3.94888	-6.56884	3
ACCGTTCCAGCGTATT-1	-1.79724	-1.46761	10
ACCGTTCCATTGAAGA-1	-2.48094	-2.48974	0
ACCGTTCGTCGCATTA-1	-2.25327	-1.82612	10
ACCTACCAGCGAGGAG-1	-4.71171	-4.39976	0
ACCTACCCAAGCTGCC-1	0.126557	-3.74802	2
ACCTACCCACACACTA-1	-0.0809296	-4.00568	2
ACCTACCCACTTGAGT-1	-2.3327	-6.29173	3
ACCTACCCAGGACATG-1	-0.836026	3.68554	0
ACCTACCCATGAGATA-1	-0.150457	-6.21531	2
ACCTACCGTCGCGTCA-1	-0.156923	-2.90676	2
ACCTACCGTTCTCAGA-1	-4.49661	-3.64693	0
ACCTACCTCATCGTAG-1	0.310897	-5.33733	2
ACCTACCTCTCTATAC-1	-0.715672	-6.1706	2
ACCTGAACAAGGAGTC-1	0.262633	-6.89984	2
ACCTGAACACTAGGCC-1	7.46903	0.14233	7
ACCTGAACAGTTCACA-1	6.42553	-2.05188	8
ACCTGAAGTGTAAATG-1	0.546167	-6.98819	2
ACCTGTCAGAAGTCAT-1	-4.0757	-2.39474	0
ACCTGTCAGTACCGGA-1	-1.95174	-7.17993	3
ACCTGTCCATATCGGT-1	-1.27012	-7.41286	3
ACCTGTCCATGATGCT-1	6.60435	-1.73037	5
ACCTGTCTCCGTACGG-1	6.04347	-1.65397	8
ACCTGTCTCTGGACCG-1	8.95674	-3.17425	5
ACGATCAAGCCTGAGA-1	-4.19147	-7.56539	3
ACGATCACAAGCTCTA-1	0.925254	3.81025	4
ACGATCAGTTCAAGGG-1	-0.0109898	0.878828	1
ACGATCAGTTTACGAC-1	0.185692	-5.8873	2
ACGATCATCCTAACAG-1	-2.46002	-6.455	3
ACGATGTAGATGAATC-1	-3.43537	-5.73997	0
ACGATGTCAGGGATAC-1	8.88292	-3.20906	5
ACGATGTTCATTGTTC-1	-4.04943	-7.67707	3
ACGATGTTCTGCGTCT-1	-5.11459	-5.52877	0
ACGCACGAGATGTTAG-1	-1.25811	-7.4621	3
ACGCACGAGGGATCGT-1	0.551817	-3.97881	2
ACGCACGGTCTCTCAC-1	-1.38301	3.44097	4
ACGCACGTCCTACCGT-1	-4.90805	-6.50319	0
ACGCACGTCTTGGAAC-1	-0.400114	-6.17468	2
ACGGAAGAGCTCTGTA-1	-1.56163	2.65034	4
ACGGAAGCAACGGGTA-1	-1.30481	-7.14583	3
ACGGAAGCAAGTATAG-1	7.94985	0.495773	7
ACGGAAGCAGCTGTGC-1	-0.0652886	2.67356	1
ACGGAAGCATGAGAAT-1	-0.13715	-5.35334	2
ACGGAAGGTATGCAAA-1	0.463873	-4.21692	2
ACGGAAGGTGTACGCC-1	0.296505	-0.371517	1
ACGGAAGTCACAAGAA-1	-3.74653	-2.69732	0
ACGGAAGTCGACATAC-1	0.931737	1.95478	1
ACGGGTCAGCCTCAAT-1	-3.2922	-7.43594	3
ACGGGTCGTACAGCGA-1	-0.771888	3.56345	4
ACGGGTCGTTCCGCAG-1	-0.605064	1.05066	1
ACGGGTCTCGAAGCAG-1	-4.24251	-4.53705	0
ACGGGTCTCGAGAGCA-1	1.49387	-5.0988	2
ACGGGTCTCGCAGTTA-1	-3.90406	-4.76657	0
ACGGTCGAGTAGTCTC-1	-4.96358	-3.36507	0
ACGGTCGGTCACTTCC-1	5.18046	4.55609	6
ACGGTCGGTGTGGACA-1	1.5433	-5.19098	2
ACGGTCGTCTTCGCTG-1	-4.61875	-7.16334	3
ACGGTTAGTCTTCAAG-1	-1.05301	-7.56402	3
ACGGTTAGTGTACGCC-1	-2.52706	-7.92925	3
ACGGTTATCCCTTTGG-1	2.75053	-1.67024	11
ACGGTTATCTACCAGA-1	1.15254	0.586417	1
ACGTAACCATGGCGCT-1	-0.15306	-3.0582	2
ACGTAACGTACGAGTG-1	7.90675	0.291722	7
ACGTAACGTGCCTGAC-1	0.337593	3.36219	1
ACGTAACGTTGCGGCT-1	-5.31354	-4.87554	3
ACGTACAAGTCATGGG-1	7.90785	0.333062	7
ACGTACAAGTTGAATG-1	-3.36383	-7.76076	3
ACGTACACAACAGATA-1	-2.46138	-6.35484	3
ACGTACACAAGGAGTC-1	2.93037	-1.1546	11
ACGTACACACAACGAG-1	7.72487	-0.9511	5
ACGTACACACGTAGTT-1	-4.43453	-3.85974	0
ACGTACATCCCGTGAG-1	-2.59632	-4.42946	0
ACGTACATCCGCAACG-1	-2.66626	-5.06972	0
ACGTAGTAGAACAGGA-1	-1.83398	-7.20573	3
ACGTAGTAGCATTTCG-1	-2.41049	-7.2832	3
ACGTAGTAGGACATCG-1	-4.89264	-5.14171	0
ACGTAGTAGGGATCGT-1	5.1589	4.33878	6
ACGTAGTAGTCAGCGA-1	-2.75012	-6.31792	3
ACGTAGTGTAACGGTG-1	8.92672	-0.541228	12
ACGTAGTGTCATCTAG-1	-0.448099	-5.70262	2
ACGTCCTAGAGGATCC-1	-0.0066778	-5.76428	2
ACGTCCTCAGACTGCC-1	-2.01034	-1.44845	10
ACGTCCTGTTCGGCGT-1	-3.22331	-7.05028	3
ACGTCCTGTTCTGACA-1	7.84956	0.0702318	7
ACGTTCCAGCGTCAGA-1	0.958411	3.87606	1
ACGTTCCAGGGACTGT-1	-1.9108	-4.79784	0
ACGTTCCCAAGGTCGA-1	-3.7773	-4.34682	0
ACGTTCCCACTTGGCG-1	1.01382	-4.17743	2
ACGTTCCCAGCTATTG-1	-0.0986422	-2.66494	2
ACGTTCCCAGGAGGTT-1	3.00341	8.66008	9
ACGTTCCCATTGACCA-1	-4.85907	-6.95788	3
ACGTTCCTCATCCCGT-1	6.33435	-1.17251	8
ACGTTCCTCGCCGTGA-1	-1.89521	-4.95858	0
ACTACGAAGTGAGTGC-1	0.715458	-3.93861	2
ACTACGACACGACTAT-1	-1.42517	1.10769	1
ACTACGACACGCTATA-1	-0.243917	2.43033	1
ACTACGACAGTTAGAA-1	-1.95597	-1.75808	10
ACTACGAGTATCAGCT-1	2.89263	-1.27385	11
ACTACGATCATGTCTT-1	-3.13704	-6.3674	0
ACTATCTCAATCAGCT-1	0.20492	-4.49483	2
ACTATCTCAGAAATCA-1	-0.260585	-3.69011	2
ACTATGGAGCACCGAA-1	6.10202	-1.72554	8
ACTATGGCAACAGAGC-1	1.91208	3.62727	6
ACTATGGCACCTGAAT-1	-4.42149	-6.68933	3
ACTATGGCACTACCCT-1	-3.02971	-3.6919	0
ACTATGGCATCGTGCG-1	-4.88313	-5.80234	0
ACTATGGGTATGCGTT-1	6.17845	-1.55273	8
ACTATGGGTCACATTG-1	-2.51648	-6.53363	3
ACTATGGGTTGTTGAC-1	-2.00922	-5.86162	0
ACTATTCAGTAGTCTC-1	0.390192	-3.3103	2
ACTATTCCACAGAGAC-1	-3.38029	-8.03504	3
ACTATTCGTGAGCCAA-1	-2.91193	-7.71456	3
ACTATTCGTTGTTGTG-1	-3.04575	-6.4524	3
ACTCCCACAAACTAGA-1	-0.545421	-6.82492	2
ACTCCCACAAGCGCAA-1	-0.0723195	-6.39095	2
ACTCCCACACAGCTGC-1	-4.40233	-7.43734	3
ACTCCCACACGCCACA-1	0.183419	-6.17726	2
ACTCCCACAGAACTTC-1	1.3746	0.925851	1
ACTCCCAGTACGGCAA-1	-0.9252	-3.83679	0
ACTCCCAGTAGTGATA-1	0.340003	-5.14635	2
ACTCCCAGTGATTAGA-1	-2.73058	-7.78468	3
ACTCCCAGTGTAGCAG-1	-3.4983	-3.73108	0
ACTCCCATCCTACGAA-1	-1.08301	-7.28773	3
ACTCCCATCCTTGGAA-1	-1.85315	2.30796	4
ACTCCCATCGAGAACG-1	-2.43076	-5.25356	0
ACTCTCGAGCTGACAG-1	5.3592	3.61705	6
ACTCTCGAGTAATACG-1	-2.4365	-7.71708	3
ACTCTCGAGTTCTACG-1	-4.31848	-7.32477	3
ACTCTCGTCCATGATG-1	6.58282	-1.01189	8
ACTCTCGTCCTATTTG-1	-4.4289	-6.34659	3
ACTGATGAGAACGTGC-1	-1.10178	-6.71957	0
ACTGATGCACCAATTG-1	-3.42162	-7.66213	3
ACTGATGCATGATGCT-1	0.908685	-5.53991	2
ACTGCAAAGTTGCGCC-1	-4.75357	-3.98703	3
ACTGCAAGTTGGTACT-1	6.6747	-0.928113	8
ACTGCAATCCGAACGC-1	-2.21526	-1.81703	10
ACTGTCCTCAGTGATC-1	-3.75364	-6.30908	3
ACTGTCCTCCGAGGCT-1	0.572969	-5.86187	2
ACTGTCCTCGTTCTCG-1	-1.95077	3.71074	4
ACTGTGAAGACACACG-1	-4.11006	-4.54333	0
ACTGTGAAGACTCTTG-1	5.65237	3.98325	6
ACTGTGAAGGTGCATG-1	0.621726	-6.11758	2
ACTGTGACACGAAGAC-1	0.576038	1.65538	1
ACTGTGATCATCTACT-1	-4.03658	-3.22256	0
ACTTAGGAGCTCTATG-1	0.258153	-5.57957	2
ACTTAGGAGCTGACAG-1	-0.0974995	-5.04718	2
ACTTAGGAGGCGTTAG-1	-0.428405	-7.01756	2
ACTTAGGCAACACAAA-1	4.89673	4.23737	6
ACTTAGGCAACCCTCT-1	-2.72481	-4.47367	0
ACTTAGGCAGGCATGA-1	7.51464	-1.42042	5
ACTTAGGGTAGTCTGT-1	-0.148398	-3.35709	2
ACTTAGGGTATGAGGC-1	-4.10083	-3.88142	0
ACTTAGGGTTGAGAGC-1	-3.82723	-6.85941	3
ACTTAGGTCGGCCTTT-1	0.455743	2.87274	1
ACTTATCAGCCATTGT-1	0.483353	-3.20909	2
ACTTATCAGCCGTTGC-1	-4.19078	-3.56131	0
ACTTATCAGCCTCAAT-1	-0.0192123	-3.84199	2
ACTTATCAGGTTGCCC-1	-2.3734	-6.47645	3
ACTTATCGTTCGCGTG-1	-2.26757	-6.11556	0
ACTTATCGTTTGCCGG-1	-3.87734	-3.70132	0
ACTTATCTCAAGTAAG-1	-0.655193	-7.10186	3
ACTTCCGGTACCGTCG-1	5.25619	4.10908	6
ACTTCCGGTCAAGGCA-1	7.97786	-2.13262	5
ACTTCCGGTCAATGGG-1	-4.18047	-5.6991	0
ACTTCCGGTCACAGAG-1	1.40625	-5.99632	2
ACTTCCGGTGTCCGTG-1	-0.518537	-7.32639	2
ACTTCCGGTTACCTTT-1	-1.07603	-5.33713	2
ACTTCCGTCCAACCAA-1	-1.00987	-6.33866	3
ACTTCCGTCGACATCA-1	-4.91809	-6.36968	3
ACTTCGCAGATCCTAC-1	7.4783	0.78191	7
ACTTCGCAGCTGAAAT-1	5.32086	3.53281	6
ACTTCGCCAACATCGT-1	-1.17542	-3.81981	0
ACTTCGCCAACCAACT-1	0.195586	-6.92351	2
ACTTCGCCAAGAGGCT-1	-2.01718	2.63234	4
ACTTCGCGTGTGTCCG-1	-3.31486	-6.88809	3
ACTTCGCGTTGTTGCA-1	0.880208	-6.24922	2
ACTTCGCTCAGACTGT-1	6.57883	-1.57312	8
ACTTCGCTCTGATTCT-1	-3.55208	-3.45241	0
ACTTTCAAGATACAGT-1	4.80511	4.41031	6
ACTTTCACAACTCCAA-1	-1.9795	2.25335	4
ACTTTCAGTAACATAG-1	6.46867	1.53766	6
ACTTTCAGTAATGCGG-1	-2.89433	-3.05486	0
ACTTTCAGTCGTGCCA-1	-4.28481	-7.03308	3
ACTTTCATCCGATGTA-1	7.97861	0.414581	7
ACTTTGTAGATCGCTT-1	-2.72286	-5.68802	0
ACTTTGTCACCTCGTT-1	8.78157	-3.37872	5
ACTTTGTGTCATTGCA-1	0.333971	0.187263	1
ACTTTGTGTCGCTCGA-1	4.52479	0.0819411	11
ACTTTGTTCAAAGGTA-1	-0.0816653	-3.74783	2
ACTTTGTTCACTACTT-1	-0.742904	0.384689	1
ACTTTGTTCGGTGAAG-1	-1.97856	-7.90893	3
AGAAATGAGCGTACAG-1	3.12101	-1.11462	11
AGAAATGGTGGGTATG-1	-3.5306	-7.7226	3
AGAAATGGTTCAATCG-1	-2.16221	-4.79802	0
AGAAATGTCAGAGCGA-1	-4.39144	-2.75865	0
AGAAATGTCTCATGCC-1	4.79077	3.57513	2
AGAAATGTCTGACCCT-1	4.9235	3.76985	6
AGAACAAAGGACGCAT-1	3.17666	0.849196	9
AGAACAACAGGCGTTC-1	-1.16682	-6.74067	2
AGAACAAGTCAGGCAA-1	-3.71311	-6.50064	3
AGAACAATCGCCCAGA-1	0.659467	-0.0302778	1
AGAACAATCGTCAACA-1	0.338856	-5.54404	2
AGAACCTAGAATAACC-1	-2.01613	-5.15515	0
AGAACCTGTCTACACA-1	-1.94138	-6.77844	3
AGAAGCGAGGCAGTCA-1	-4.79613	-6.3394	0
AGAAGCGCACACTTAG-1	-2.36372	2.67849	4
AGAAGTAGTTATTCCT-1	8.79239	-3.51627	5
AGAAGTAGTTGGAGGT-1	-3.82235	-2.39805	0
AGAAGTATCCGATAAC-1	-4.34336	-5.39451	3
AGAAGTATCCGTTGGG-1	-2.38835	-2.93575	0
AGAAGTATCGCACGGT-1	-3.98384	-5.01828	0
AGAAGTATCTGAGGTT-1	8.59326	-3.75652	5
AGACAAACAGCAGTGA-1	-5.00508	-5.81252	3
AGACACTAGATTAGTG-1	4.59238	3.77517	6
AGACACTAGCAATTCC-1	-1.99854	-6.25036	3
AGACACTCAGGAGGTT-1	1.14004	-4.45673	2
AGACACTTCTCTTCAA-1	1.35973	1.80768	1
AGACAGGGTAGGTTTC-1	-4.65658	-5.52072	0
AGACAGGTCCGAGATT-1	0.285077	3.38992	1
AGACAGGTCTTGTGCC-1	7.88277	0.269481	7
AGACCATAGAAATTGC-1	5.23474	3.97384	6
AGACCATAGCAGGCTA-1	-4.89474	-3.06924	0
AGACCATCAGCGGTCT-1	7.32853	-1.78185	5
AGACCATGTACTGCCG-1	-4.88453	-5.65946	0
AGACCATGTATGCGGA-1	-0.313441	-2.82554	1
AGACCATGTGCTGTCG-1	-1.66994	-4.48346	0
AGACCATTCACGGGAA-1	-4.10606	-4.81252	10
AGACCATTCACTTTGT-1	4.66846	4.40221	6
AGACCATTCTCATTGT-1	7.83151	0.595325	7
AGACCCGAGGTTCCAT-1	0.945516	1.36143	1
AGACCCGCAGCCGTTG-1	-2.15138	-5.88078	0
AGACCCGGTGTAACGG-1	0.756097	-4.68058	2
AGACTCAAGCGTTCCG-1	0.722517	3.71724	1
AGACTCAAGGTGCATG-1	2.58035	3.62949	6
AGACTCAAGTAGGTTA-1	0.990635	-4.74901	2
AGACTCACAAGGATGC-1	8.31715	-3.51553	5
AGACTCACACGCGCAT-1	-4.8156	-5.68546	3
AGACTCACACTGCTTC-1	-0.751911	1.36492	1
AGACTCAGTATCACGT-1	-3.90934	-6.21407	3
AGACTCATCACGAACT-1	-1.7817	1.14322	1
AGACTCATCGAGAAAT-1	-2.21929	-3.47631	0
AGAGAATAGTTTGGCT-1	-4.07969	-6.79901	3
AGAGAATCAACTACGT-1	-0.932415	-3.55307	2
AGAGAATGTTCGGACC-1	-4.85599	-4.82685	0
AGAGAGCAGGTTCCAT-1	-0.955408	0.0199327	1
AGAGAGCCAATCGAAA-1	-1.80739	2.95335	0
AGAGAGCTCCACACAA-1	-1.48856	-7.20961	3
AGAGAGCTCCCGAGGT-1	-1.71498	2.472	4
AGAGAGCTCTTGGATG-1	-3.03622	-5.33022	0
AGAGCAGAGTTCGCAT-1	-1.54491	-4.91619	0
AGAGCAGCAAGAGCTG-1	1.24928	1.61915	1
AGAGCAGCAGACCGCT-1	-2.45144	-7.28447	3
AGAGCAGCAGTCTTCC-1	-2.10601	-5.1383	0
AGAGCAGGTCAATGGG-1	-3.47222	-7.70639	3
AGAGCCCAGGATATGT-1	-3.08505	-6.59001	3
AGAGCCCCAGCAGTGA-1	-2.93069	-2.81483	0
AGAGCCCCAGTGGGTA-1	8.37456	-2.16192	5
AGAGCCCGTTCCATTT-1	-2.94564	-4.42391	0
AGATAGAAGCTCTTCC-1	8.36616	-2.1466	5
AGATAGAAGTCTAACC-1	1.0342	0.800582	1
AGATAGACACCGCTAG-1	-0.836825	-1.86418	2
AGATAGAGTACCTAGT-1	-3.74449	-3.9807	0
AGATAGATCAAGGAGC-1	4.92116	3.43787	6
AGATAGATCCTGGTCT-1	-4.11436	-6.61724	0
AGATCCAAGTAGGATT-1	-2.00426	-1.65259	10
AGATCCAGTATCGTGT-1	-5.01328	-5.51602	0
AGATCCAGTCGATTAC-1	9.09206	-0.53927	12
AGATCCATCACAACCA-1	0.113332	-1.39057	1
AGATCCATCAGTCTTT-1	-2.03951	-4.51222	0
AGATCCATCGGAGCAA-1	0.981508	-6.54385	2
AGATCGTAGCACTAGG-1	0.976963	-0.0155386	1
AGATCGTAGCCATGCC-1	-1.30185	3.79527	4
AGATCGTAGTAGCAAT-1	0.834894	1.51096	1
AGATCGTTCATCGCAA-1	-2.46486	-7.70507	3
AGATCGTTCTCGACCT-1	0.155516	-3.24151	2
AGATGAAAGGGAACAA-1	7.99611	0.262329	7
AGATGAAAGGGTTAAT-1	7.90007	-3.42676	5
AGATGCTAGCATCGAG-1	-4.31068	-2.34208	0
AGATGCTAGTAGCATA-1	-0.371314	-2.04595	1
AGATGCTCAGTCAGAG-1	8.35684	-2.01454	5
AGATGCTTCCACGTGG-1	0.295192	-0.928619	1
AGATGCTTCGATGCAT-1	3.01593	8.67658	9
AGCATCAAGCCGATCC-1	7.5951	-1.26228	5
AGCATCAAGGCACGAT-1	0.884305	-4.26435	2
AGCATCAAGGTAGTAT-1	1.51371	-5.14697	2
AGCATCACATAGTCGT-1	-3.17916	-5.18079	0
AGCATCACATGACGTT-1	-4.49728	-7.44749	3
AGCATCAGTAACTAAG-1	1.13865	0.854587	1
AGCATCATCCTAAGTG-1	-3.08021	-2.35317	0
AGCCAATCACTGGAAG-1	2.86882	-1.30924	11
AGCCAATTCGAGCCTG-1	-5.16688	-6.29867	3
AGCCACGAGACTACGG-1	7.25501	0.983734	7
AGCCACGCAAACGTGG-1	8.61101	-2.77388	5
AGCCACGCAAGCGCAA-1	4.58273	3.89521	6
AGCCACGCACCGTGAC-1	-1.73112	2.33708	4
AGCCACGCACGTCTCT-1	-1.91403	3.73208	4
AGCCACGCAGACAAGC-1	-5.04755	-4.38683	0
AGCCACGCATTGAAGA-1	7.98341	0.268823	7
AGCCACGGTCGGAACA-1	-3.92246	-4.97203	0
AGCCACGGTCGTGATT-1	-0.688918	-6.06955	3
AGCCAGCAGACTACGG-1	0.560964	-6.33655	2
AGCCAGCAGCTGTGCC-1	0.749773	-3.78756	2
AGCCAGCAGGAACATT-1	7.3538	-0.193635	7
AGCCAGCCAATGTGGG-1	1.16468	3.70152	1
AGCCAGCGTTTGGGTT-1	-2.02853	-7.00835	3
AGCCAGCTCAGACATC-1	-1.82986	-6.10268	0
AGCGATTGTGAGATAT-1	1.22671	-5.19638	2
AGCGATTTCGTCGCTT-1	7.79915	-0.0553203	7
AGCGATTTCTAGGCAT-1	-4.99549	-6.60981	3
AGCGATTTCTGTCCGT-1	-4.14357	-3.76958	0
AGCGCCAAGACAACAT-1	-1.19031	1.1513	1
AGCGCCAAGCACTCAT-1	-0.215273	1.16336	1
AGCGCCAGTTGAATCC-1	-1.77136	-5.35116	0
AGCGCCATCTCCAAGA-1	-0.0406981	-2.91892	2
AGCGCTGAGAACTCCT-1	-0.52271	-7.33155	2
AGCGCTGAGCGATCGA-1	-2.16876	-6.08256	3
AGCGCTGAGCGGTAGT-1	1.00147	1.6771	1
AGCGCTGCATCGGATT-1	0.223493	2.40346	1
AGCGCTGGTCACGACC-1	7.8361	0.437525	7
AGCGCTGTCAGCGCGT-1	7.87575	0.496808	7
AGCGTATCAAATAAGC-1	0.101661	0.777562	1
AGCGTATCAACGATCT-1	0.926484	-6.56389	2
AGCGTATCAGATCCTA-1	-0.114614	-6.56521	2
AGCGTATCAGCTGTAT-1	-3.76715	-4.95785	0
AGCGTATCATGTGCCG-1	-1.9411	-5.29779	0
AGCGTATGTAATTGGA-1	0.675618	-0.289543	1
AGCGTATTCAGAATAG-1	-3.39258	-5.33035	0
AGCGTCGAGAAGCGCT-1	1.8818	3.65817	6
AGCGTCGAGAATTCAG-1	8.30738	-2.45282	5
AGCGTCGGTGCCTAAT-1	6.93653	-1.35604	2
AGCGTCGGTGGATGAC-1	-3.17555	-7.80346	3
AGCGTCGGTTACACAC-1	5.24559	3.87716	6
AGCGTCGGTTGTGTAC-1	-3.62188	-3.07726	0
AGCTACAAGCTCATAC-1	-1.99088	-7.38721	3
AGCTACACAGCGATTT-1	-2.4274	-6.91885	3
AGCTACAGTTCAAGTC-1	-1.41333	-3.88154	0
AGCTACATCCCTGTTG-1	-2.93848	-6.66219	3
AGCTACATCGGTTGTA-1	-4.50154	-5.39902	0
AGCTCAAAGCGTGTCC-1	0.591687	-6.48553	2
AGCTCAAGTGAGCAGT-1	5.21145	3.69773	6
AGCTCAATCTCATTGT-1	-5.32811	-4.70619	3
AGCTTCCAGAGGCGGA-1	-0.0592497	-5.20616	2
AGCTTCCAGCAGATAT-1	0.127673	-4.98895	2
AGCTTCCCAGTCGAGA-1	-1.88447	-7.56757	3
AGCTTCCTCCGAACGC-1	-3.92077	-6.1886	3
AGCTTCCTCGGTCAGC-1	2.84046	-0.890127	11
AGGAAATAGAAACCAT-1	1.36292	3.86355	6
AGGAAATAGGCTGTAG-1	-0.637062	-1.31599	1
AGGAAATAGGTAGTCG-1	-0.127302	-2.33483	2
AGGAAATAGGTCGAGT-1	-4.02566	-7.52501	3
AGGAAATAGTACCGGA-1	-0.104365	-0.0576665	1
AGGAAATAGTCCCAGC-1	0.438659	-5.10734	2
AGGAAATCATGACAGG-1	4.46466	3.85364	6
AGGAAATGTATGTGTC-1	-3.37548	-6.68788	0
AGGAAATGTCTCTCCA-1	-3.98912	-7.54899	3
AGGAAATTCAACTGGT-1	-4.18019	-2.11655	0
AGGAATAAGGTAACTA-1	-4.27645	-2.65035	0
AGGAATATCACATTGG-1	0.915431	2.76695	1
AGGAATATCGAAGTGG-1	7.7439	0.637564	7
AGGACGAAGGTACAAT-1	5.38303	4.06461	6
AGGACGACAGCATGCC-1	-4.35921	-3.82532	0
AGGACGACAGTCACGC-1	-3.52112	-4.59598	0
AGGACGAGTCCCTGTT-1	-4.69956	-5.82666	3
AGGACTTAGGCCTTGC-1	11.0399	-4.24996	9
AGGACTTCAACTCGAT-1	0.181727	-0.127712	1
AGGACTTCAGGCTTGC-1	-0.47173	-7.12645	2
AGGACTTTCAAAGGTA-1	0.0981	-4.77802	2
AGGAGGTCACCTAAAC-1	7.30864	-1.69586	5
AGGAGGTCACTATGTG-1	0.843085	-6.69015	2
AGGAGGTCATCCGGTG-1	0.585263	0.92559	1
AGGAGGTCATCGGTTA-1	-3.84031	-6.85994	3
AGGAGGTGTAAGATCA-1	-4.07004	-7.77147	3
AGGAGGTGTAGAGCTG-1	-2.72011	-3.63592	0
AGGAGGTGTGGTAATA-1	-3.57821	-7.39372	3
AGGAGGTTCCACGGAC-1	0.723576	2.95895	1
AGGAGGTTCCATCGTC-1	0.156047	-3.17605	2
AGGAGGTTCGGTTCAA-1	7.83805	0.348191	7
AGGATAAAGCGTCGAA-1	1.06556	-5.88122	2
AGGATAAAGCTTTCTT-1	-0.355115	-4.73015	2
AGGATAACAAATGGCG-1	-1.36573	-7.81337	3
AGGATAACAAGAGGTC-1	0.574996	-3.6354	1
AGGATAACACTTGTCC-1	-1.20913	-6.32495	3
AGGATAAGTCCTCCAT-1	-4.22884	-4.98544	0
AGGATAATCCTGTAGA-1	8.38482	-3.60718	5
AGGATCTAGCATGATA-1	4.98834	4.04807	6
AGGATCTAGTAACAGT-1	-3.49245	-4.02302	0
AGGATCTAGTCATAGA-1	0.841691	-4.60473	2
AGGATCTCATCGTGCG-1	0.253181	-3.64084	2
AGGATCTGTAAGTAGT-1	-4.01057	-7.5602	3
AGGATCTGTCTGGTTA-1	-4.13721	-6.99674	3
AGGATCTTCATCGACA-1	-3.71139	-6.64712	3
AGGCATTAGAAGTCTA-1	8.39244	-3.6481	5
AGGCATTCATCAGTCA-1	-0.0841629	-0.892747	1
AGGCATTGTTTCTTAC-1	9.08905	-0.321648	12
AGGCATTTCTCGCAGG-1	-4.31063	-7.53033	3
AGGCCACAGCTGTTCA-1	-4.86505	-6.62896	0
AGGCCACCAATCCTAG-1	-4.83134	-6.22301	3
AGGCCACCATAAGCAA-1	-2.81887	-5.07948	0
AGGCCACGTCCGGACT-1	0.940611	-6.56574	2
AGGCCACGTTGCACGC-1	-2.32578	-6.58479	3
AGGCCACTCTAACACG-1	0.202422	-1.28313	1
AGGCTGCAGGAGAGTA-1	10.2323	-3.78262	5
AGGCTGCAGTGCACCC-1	-0.703788	-6.13555	2
AGGCTGCCAATTAGGA-1	-4.167	-5.04731	0
AGGCTGCTCGATGGAG-1	-1.79172	-5.10849	0
AGGCTGCTCGCCTATC-1	-0.0457094	-4.9731	2
AGGGAGTAGAAGCCTG-1	-0.415635	-3.56381	2
AGGGAGTAGGTGCAGT-1	-3.84969	-6.03671	3
AGGGAGTCATCATGAC-1	-4.03374	-6.4021	0
AGGGAGTGTGATTAGA-1	1.19789	-5.29484	2
AGGGCCTAGCCGATAG-1	1.01462	-4.33717	2
AGGGCCTAGTATGAGT-1	8.79431	-0.186423	12
AGGGCCTAGTTGCGCC-1	-4.85068	-3.53182	0
AGGGCCTGTCGGAACA-1	-2.2648	3.58625	4
AGGGCCTGTGTATACC-1	1.5244	-5.12461	2
AGGGCCTTCCGACAGC-1	-0.026588	-7.21908	0
AGGGCCTTCTCGCAGG-1	8.71689	-3.34265	5
AGGGCTCAGAAACTGT-1	-0.287872	1.1993	1
AGGGCTCAGCCTGAGA-1	0.496484	-5.91286	2
AGGGCTCCATTCGATG-1	-4.01994	-3.7808	0
AGGGCTCTCCTTGAAG-1	-1.24072	-3.12417	0
AGGGTCCAGCAGCAGT-1	-1.75559	-3.70435	0
AGGGTCCAGTTCATGC-1	-3.73432	-5.80432	3
AGGGTCCGTACTCGCG-1	-4.15107	-7.64117	3
AGGGTCCTCTGTTCAT-1	-0.17215	-3.91243	2
AGGGTGACACGACAGA-1	-2.25729	-2.94122	0
AGGGTGACAGTTGGTT-1	-2.1767	-6.2485	3
AGGGTGACATGACGAG-1	-2.73804	-5.29126	0
AGGGTGAGTATACCCA-1	0.780362	2.53192	1
AGGGTGAGTGGTACAG-1	-3.1801	-4.03094	0
AGGGTGAGTGTGACCC-1	0.142939	-6.52931	2
AGGGTGATCGTCGGGT-1	6.77722	0.739517	7
AGGGTTTAGCCATGCC-1	-2.00298	-2.73397	0
AGGGTTTCAATGTTGC-1	8.95868	-3.41752	5
AGGGTTTCACCGTGAC-1	1.17889	-5.4322	2
AGGGTTTCACTGGACC-1	1.36527	-5.29777	2
AGGGTTTCAGAATTCC-1	-4.67583	-2.72594	0
AGGGTTTCATTGAGCT-1	-4.01057	-7.63458	3
AGGGTTTGTCTCTCAC-1	-0.584004	-5.2321	2
AGGGTTTGTTGGAGAC-1	-2.96536	-2.871	0
AGGGTTTGTTTCTTAC-1	0.0141921	0.852046	1
AGGGTTTTCAGTCACA-1	-4.90866	-4.5505	0
AGGTAGGTCAGTGATC-1	-4.26434	-5.694	3
AGGTCATAGAAGGGAT-1	-0.82364	-7.37718	0
AGGTCATAGTAATACG-1	7.53406	0.768068	7
AGGTCATCAGATTAAG-1	5.08838	4.37145	6
AGGTCATGTCGTGGAA-1	8.00499	0.624406	7
AGGTCATGTGAGCCAA-1	-2.61256	-7.77911	3
AGGTCATGTTACGGAG-1	-0.658951	-6.17075	2
AGGTCTAAGCTCATAC-1	-3.96817	-7.0629	3
AGGTCTACACCTGCAG-1	0.0387063	-1.67982	1
AGGTCTACACTGGCCA-1	0.00562198	-4.14135	2
AGGTCTAGTAGGGTAC-1	7.37367	-0.223328	7
AGGTCTATCACTCCGT-1	-4.79939	-7.54899	3
AGGTCTATCCCTCGTA-1	-1.4703	-3.47399	0
AGGTCTATCGAAGCCC-1	0.453177	-4.64907	2
AGGTCTATCTCATGGA-1	8.60713	-2.546	5
AGGTGTTAGTTTGTCG-1	-3.9386	-5.5809	0
AGGTGTTCACTACCCT-1	-4.50138	-6.85327	3
AGGTGTTCACTGTCCT-1	-0.70031	2.20731	1
AGGTGTTCAGACTGCC-1	1.52253	3.89285	6
AGGTGTTGTGTATACC-1	-1.45825	-4.45037	0
AGGTGTTTCCACCCTA-1	-1.98739	-1.99948	0
AGGTGTTTCTACACAG-1	8.6678	-0.813483	12
AGGTGTTTCTCTGACC-1	2.84505	-0.867079	11
AGGTTACAGATAGTCA-1	7.80162	-0.0995319	7
AGGTTACCACGACAAG-1	-2.77322	-5.19524	3
AGGTTACCATGCAGGA-1	1.06635	0.313401	1
AGGTTACGTAGGAAAG-1	8.3866	-3.67368	5
AGGTTACGTAGGGTAC-1	-0.115078	-1.42046	2
AGGTTACTCTACGCGG-1	-1.86309	-4.60805	2
AGGTTGTAGCGCCTCA-1	0.101173	-1.99147	1
AGGTTGTAGGAGAATG-1	0.941886	2.03457	1
AGGTTGTCAATCTCTT-1	-1.89652	-5.97139	0
AGGTTGTTCCGGTAGC-1	-2.94982	-5.74252	3
AGTAACCCAATACCTG-1	-3.87027	-7.55645	3
AGTAACCCAGCAAGAC-1	-1.73906	-6.91644	3
AGTAACCGTAGATTAG-1	-1.56968	-5.99671	3
AGTAACCGTAGGGTAC-1	8.86949	-3.61859	5
AGTAACCTCACCTCGT-1	-0.25589	-5.89974	2
AGTACCAAGATCACCT-1	-1.22951	-3.51231	0
AGTACCAAGTTGGAAT-1	-1.11473	0.809394	1
AGTACCACACTCAAGT-1	-3.61167	-8.0168	3
AGTACCACAGCCTTCT-1	-0.595822	-7.3233	2
AGTACTGAGCATTGTC-1	-3.36049	-4.18338	0
AGTACTGGTACCCAGC-1	-2.39103	3.08066	4
AGTACTGGTGGTTCTA-1	0.51318	-4.81389	2
AGTACTGTCCACAAGT-1	5.22761	3.79809	6
AGTACTGTCCGCGGAT-1	-1.7645	1.49895	4
AGTACTGTCGACGAGA-1	-1.17749	-0.804656	1
AGTAGCTCAGAGTGTG-1	0.583215	-3.00471	2
AGTAGCTGTACGCTTA-1	5.167	3.86103	6
AGTAGCTGTTGTCAGT-1	6.75242	-1.00593	8
AGTAGTCAGGCGAACT-1	-3.38133	-5.76902	3
AGTAGTCGTCCGTACG-1	1.15024	2.65522	1
AGTAGTCTCGCTCTCA-1	-3.63303	-6.64686	3
AGTCAACCACTAGGCC-1	-2.42578	-5.83051	0
AGTCAACCAGCTGTTA-1	1.0271	-4.45697	2
AGTCAACCATTCCTAT-1	7.96637	-2.10685	5
AGTCAACGTTACACTG-1	-1.18619	-6.5356	0
AGTCAACTCCCTCTCC-1	7.96706	0.422941	7
AGTCAACTCTGGGAGA-1	-0.593837	3.33266	1
AGTCACAAGAACGCGT-1	-3.91077	-2.60421	0
AGTCACAAGGACGCTA-1	0.58621	0.261947	1
AGTCACACACGCTGCA-1	0.273661	-2.88071	1
AGTCACAGTAGGTGCA-1	8.68414	-2.76216	5
AGTCACAGTCATTCCC-1	6.3351	-1.80814	8
AGTCACAGTGCTGTCG-1	7.2679	0.87091	7
AGTCACAGTGTGGTCC-1	-3.88167	-7.73917	3
AGTCACATCACAGAGG-1	0.909536	3.7563	6
AGTCATGCACGTCTCT-1	-0.913996	2.9011	4
AGTCATGTCTGCGTCT-1	5.16224	3.60231	6
AGTCATGTCTTCCAGC-1	1.04139	-4.8712	2
AGTCTCCAGCCGTAAG-1	7.81067	0.243994	7
AGTCTCCGTAACAGTA-1	-0.248694	-6.67533	2
AGTCTCCGTGGTCTGC-1	8.45984	-3.24619	5
AGTCTCCTCGCCACTT-1	-1.74854	-4.9796	0
AGTGACTAGAAATCCA-1	0.450023	-5.49144	0
AGTGACTAGGTTGAGC-1	-5.31516	-3.83074	0
AGTGACTAGTTAACGA-1	-3.38861	-5.29788	0
AGTGACTGTATAGGGC-1	-0.14339	-1.85873	1
AGTGACTGTCCACATA-1	-0.493077	-0.666735	1
AGTGACTGTGGTCTTA-1	11.0364	-4.25371	9
AGTGACTTCCGATGTA-1	-2.54444	-4.08057	0
AGTGACTTCTGATGGT-1	-1.50727	2.3636	4
AGTGATCCAGATTAAG-1	-0.612843	3.51443	1
AGTGATCGTAGTCTTG-1	8.01393	0.330252	7
AGTGATCGTCTAATCG-1	-2.9456	-5.22263	0
AGTGATCTCATTCGGA-1	7.79588	0.0430246	7
AGTGATCTCTCGGGAC-1	7.9485	0.0464551	7
AGTGCCGAGCTACTGT-1	-0.365696	2.31771	1
AGTGCCGAGCTGCGAA-1	-0.35932	-7.08117	2
AGTGCCGCAAGCTGCC-1	11.116	-4.33435	9
AGTGCCGCAGCGTACC-1	5.03052	0.318762	11
AGTGCCGTCAGAGCGA-1	-1.94466	1.67862	1
AGTGCCGTCAGCGGAA-1	-2.47368	-7.70047	3
AGTGCCGTCGCGTGCA-1	7.96133	0.405467	7
AGTGCCGTCGTGCTCT-1	-1.07835	-6.40659	11
AGTGTTGCAAGGCGTA-1	8.84512	-3.20902	5
AGTGTTGCACATTGTG-1	-0.740557	-3.07752	2
AGTGTTGCATACTTTC-1	-4.63716	-6.70051	3
AGTGTTGGTAGTTAGA-1	-2.9111	-5.30956	0
AGTGTTGGTCGTATGT-1	-2.431	-7.80746	3
AGTGTTGTCTCCACTG-1	0.349433	-2.36781	2
AGTGTTGTCTTTGCGC-1	-1.89182	-3.92911	0
AGTTAGCAGGTCGTGA-1	7.60659	-0.905342	5
AGTTAGCAGTTCCGTA-1	8.65028	-0.857572	12
AGTTAGCTCAGGAAAT-1	-2.81872	-5.92629	0
AGTTAGCTCCGTGGCA-1	-4.18938	-6.8835	3
AGTTAGCTCGCCAACG-1	-2.16834	2.47136	4
AGTTCCCAGCTAATGA-1	-2.98109	-6.94173	3
AGTTCCCCAGCCGTTG-1	-0.151535	-5.65418	2
AGTTCCCGTAGCTTAC-1	0.386811	-6.16851	2
AGTTCCCGTCGTATGT-1	-0.0128164	-2.54362	2
AGTTCCCTCCACACCT-1	-4.89122	-7.25702	3
AGTTCGAAGTAACGTA-1	9.10843	-0.463614	12
AGTTCGAGTCCACAGC-1	-3.03578	-1.78786	1
AGTTCGAGTCGGCCTA-1	6.54619	-1.43738	8
AGTTCGAGTCTGCATA-1	9.14306	-0.411989	12
AGTTCGAGTTACGATC-1	0.16422	-5.03486	2
AGTTCGATCCAACTGA-1	9.05205	-0.382831	1
AGTTCGATCGCCTAGG-1	-2.67584	-7.0075	3
AGTTCGATCTTCTGTA-1	4.95948	4.51189	6
ATACCGAAGATGTTGA-1	-4.47024	-6.66929	3
ATACCGACACAAAGTA-1	-1.87849	-1.94188	10
ATACCGAGTATGTCAC-1	0.619109	-4.75498	2
ATACCGAGTGGCCTCA-1	-2.31496	-4.22345	0
ATACCGAGTGGTCTAT-1	-0.027322	-1.64828	1
ATACCGATCATGGCCG-1	8.67889	-2.60827	5
ATACCGATCCTTGAAG-1	-4.42602	-7.72683	3
ATACCGATCTATCGCC-1	9.06659	-0.619037	12
ATACCTTAGTCTTCGA-1	-4.79363	-6.81162	0
ATACCTTCAAACGGCA-1	-0.0985416	0.808911	1
ATACCTTCATTCAGCA-1	1.1803	2.62219	1
ATACCTTGTATGGGAC-1	-3.02291	-5.34189	0
ATACCTTGTTAGGCTT-1	-0.0062526	-5.79169	2
ATACCTTTCAGCGTCG-1	0.542198	0.814432	1
ATACCTTTCCCGATCT-1	-3.9514	-3.60868	0
ATACCTTTCGAGTCTA-1	-5.35577	-5.04426	0
ATACCTTTCGATAACC-1	-5.08583	-5.04347	3
ATACTTCAGCTACTGT-1	-5.4899	-5.28039	3
ATACTTCAGGATTTGA-1	0.0591901	-6.11893	2
ATACTTCAGGTCCGAA-1	-2.25231	-7.63231	3
ATACTTCCAGCAGGAT-1	0.648668	-4.49367	2
ATACTTCCATTGACCA-1	0.262779	-6.32847	2
ATAGACCAGACCAGAC-1	-1.03978	0.836385	1
ATAGACCAGTGTTCCA-1	-1.34688	-7.72211	3
ATAGACCCACAGTCGC-1	5.22931	4.21484	6
ATAGACCCAGGTTCCG-1	-1.46006	-7.44965	3
ATAGACCTCGGAGATG-1	2.48031	3.86233	0
ATAGACCTCTCACCCA-1	-0.837292	-6.80183	2
ATAGAGAAGAGAACCC-1	0.766342	3.48409	1
ATAGAGAAGAGGACTC-1	-0.145108	0.0614658	1
ATAGAGACACACAGCC-1	-1.56846	-3.91124	0
ATAGAGACAGATTAAG-1	-4.15025	-4.04324	0
ATAGAGACATGGGTCC-1	0.493778	-3.68653	2
ATAGAGAGTCTGTAAC-1	9.24399	-0.400043	12
ATAGAGAGTGCTAGCC-1	-1.39221	0.916818	1
ATAGAGAGTTCTGAGT-1	-0.400513	-2.55267	2
ATAGAGAGTTCTTAGG-1	2.31323	0.161673	1
ATAGAGATCGAGAAAT-1	-1.9854	-7.12778	3
ATAGGCTAGAATACAC-1	-0.74055	-2.59325	2
ATAGGCTAGATGTAGT-1	6.31631	-2.15538	8
ATAGGCTCAGTATGAA-1	5.36699	4.42656	6
ATAGGCTGTGGCTGAA-1	7.44113	-1.32406	5
ATAGGCTGTTGACTAC-1	-4.13205	-7.90637	3
ATAGGCTTCCTTCTGG-1	-1.68466	-7.28439	3
ATATCCTGTGGAATGC-1	7.89578	0.176239	7
ATATCCTTCACGAGGA-1	-5.09925	-5.91353	3
ATATCCTTCTCCTGAC-1	-1.79688	-6.59246	3
ATCACAGAGACAGCGT-1	-0.329159	-4.16901	2
ATCACAGAGTTCATGC-1	-2.03675	-7.12659	3
ATCACAGCAGCCTTCT-1	8.28042	-3.65311	5
ATCACAGGTATGGAGC-1	-0.557821	-5.38692	2
ATCACAGGTCCTGGTG-1	-0.145022	-4.98662	2
ATCACAGGTGCCGTTG-1	-2.09957	-2.14541	10
ATCACGAAGATGCGAC-1	0.660183	-5.59685	2
ATCACGAAGGTACAAT-1	-5.17802	-5.42654	0
ATCACGACAAGCTCTA-1	-4.0032	-3.75421	0
ATCACGACACCTTCGT-1	0.485363	-4.57967	2
ATCACGACACTGTTCC-1	-5.33982	-5.14331	0
ATCACGAGTAAGCGGT-1	1.11991	-5.4633	2
ATCACGAGTCATAACC-1	-1.34456	-7.53799	3
ATCACGATCCCGTTGT-1	0.929889	-5.31503	2
ATCACGATCCGCTAGG-1	8.54949	-3.49672	5
ATCACGATCGCTACGG-1	-0.683404	-4.72642	2
ATCACGATCGTTGCCT-1	6.24798	-1.72208	8
ATCACTTAGACGTCGA-1	-4.16784	-4.18512	0
ATCACTTAGCCTTTGA-1	-1.31868	-0.330249	0
ATCACTTCAAACCACT-1	-2.5003	-6.46623	3
ATCACTTCACTATCGA-1	7.78333	-1.26528	5
ATCACTTGTGCTCCGA-1	6.41636	-1.09171	8
ATCACTTTCCGGCAAC-1	-1.50455	-7.11942	3
ATCACTTTCGCTCATC-1	-2.38189	-4.78551	10
ATCAGGTAGAGCAGTC-1	-4.61779	-2.48494	0
ATCAGGTGTACATTGC-1	-1.65579	1.16203	4
ATCAGGTGTACTTGTG-1	-1.3263	2.15528	1
ATCAGGTGTCTCACGG-1	-0.49794	-4.59404	2
ATCAGGTTCACCCATC-1	-3.06126	-5.67709	3
ATCAGGTTCCGTGCGA-1	-0.270037	-0.232258	1
ATCATTCAGAATTGCA-1	8.02809	0.300961	7
ATCATTCAGTCTGGAG-1	-1.57722	-4.92197	0
ATCATTCAGTGCAAAT-1	7.43369	-0.353347	7
ATCATTCCAAGACCGA-1	-0.200219	-0.348072	1
ATCATTCCAGAAGTTA-1	-4.3149	-7.745	3
ATCATTCCAGGCGATA-1	0.474169	-1.39615	1
ATCATTCTCCCAATAG-1	0.276212	1.71096	1
ATCATTCTCTGACGCG-1	0.571211	2.62739	1
ATCCACCAGGCGAACT-1	-1.9903	-5.89342	0
ATCCACCAGGTGATCG-1	5.29464	3.01336	6
ATCCACCCAAGAGAGA-1	-0.49766	-6.28358	2
ATCCACCCACGGTGAA-1	-4.93939	-6.80333	3
ATCCACCGTTGGCTAT-1	-3.25975	-2.16392	0
ATCCACCTCTCGGTAA-1	-0.154799	0.599503	1
ATCCATTAGGTCTACT-1	6.685	-2.28002	2
ATCCATTCAGAGTGTG-1	-4.3164	-3.29509	0
ATCCATTGTGGTCTAT-1	7.86025	-0.150655	7
ATCCATTGTTAGGGTG-1	-1.20179	-4.00069	0
ATCCATTTCATCGACA-1	2.19102	-0.0637122	1
ATCCATTTCTCCCAAC-1	7.69262	-0.0538253	7
ATCCCTGAGTGGTCAG-1	-4.64787	-5.63047	0
ATCCCTGCAAAGGGCT-1	-1.08519	1.50532	1
ATCCCTGCAGATCCTA-1	5.27609	3.83065	6
ATCCCTGCAGTGAGCA-1	-5.53579	-6.01663	3
ATCCCTGCATACAGGG-1	1.08434	1.88558	1
ATCCCTGGTACGCTTA-1	-4.18456	-2.54118	0
ATCCCTGTCAGCGCAC-1	-2.81459	-7.87414	3
ATCCCTGTCGGCATAT-1	-0.222468	2.69938	1
ATCCCTGTCTTCGGTC-1	-4.02813	-5.24975	0
ATCCGTCAGAATTTGG-1	-0.697437	-6.73559	2
ATCCGTCAGACGGAAA-1	-3.49939	-7.19497	3
ATCCGTCAGCCTAACT-1	4.45669	4.22564	6
ATCCGTCAGGGCTAAC-1	0.4899	-5.71112	2
ATCCGTCAGTGGTTCT-1	2.70084	-0.627383	11
ATCCGTCTCCACCTGT-1	-5.02137	-6.79671	3
ATCCGTCTCGATGCTA-1	-5.26197	-5.92375	3
ATCCGTCTCGGATACT-1	-1.60179	-5.20641	0
ATCCTATAGCAGGGAG-1	-0.0727024	-3.30633	2
ATCCTATGTCTACAGT-1	6.36388	-1.15964	8
ATCCTATGTGTATTGC-1	6.41055	-1.13215	8
ATCCTATGTTGTCCCT-1	0.929524	2.28992	1
ATCCTATTCCCGATCT-1	-2.17412	-5.06431	0
ATCCTATTCGTTCATT-1	0.402848	-5.01171	2
ATCCTATTCTCGTGAA-1	0.927394	3.39203	1
ATCCTATTCTGGCCTT-1	-0.33621	0.231728	1
ATCGATGAGGTACAGC-1	0.185015	2.72958	1
ATCGATGGTCGACTGC-1	-3.55069	-7.96303	3
ATCGATGGTGATCGTT-1	8.70224	-3.23543	5
ATCGATGGTGTTAACC-1	-2.84312	-4.66389	0
ATCGATGTCCAAGCAT-1	-4.14097	-6.95622	3
ATCGATGTCCGCACTT-1	-3.17492	-5.3052	0
ATCGCCTAGGAGAGGC-1	-3.04948	-8.10011	3
ATCGCCTAGTCATACC-1	-1.25825	-3.97576	0
ATCGCCTCAGACGGAT-1	-3.22588	-4.80639	0
ATCGCCTCAGACTCTA-1	1.38925	1.8806	1
ATCGCCTCAGCTATTG-1	-1.19299	-6.9625	3
ATCGCCTGTAGTACGG-1	-1.52356	-1.1993	0
ATCGCCTGTCCGGTCA-1	1.19841	0.225311	1
ATCGCCTGTCCTTAAG-1	-5.51694	-5.57251	3
ATCGCCTTCAGATGCT-1	-1.20039	-0.0122971	1
ATCGCCTTCATGCGGC-1	-5.07181	-5.74839	3
ATCGCCTTCGCTATTT-1	-2.09046	-7.16815	3
ATCGGATAGATCCGAG-1	-2.27531	-2.94715	0
ATCGGATCACAGGATG-1	1.2425	-5.81442	2
ATCGGATCACTGTCGG-1	-4.39134	-6.61954	3
ATCGGATCATGGCCCA-1	5.64199	4.2162	6
ATCGGATGTGGACTAG-1	-1.46952	-6.19593	2
ATCGGATGTTAGAGAT-1	1.5318	2.44794	1
ATCGGATTCATTATCC-1	-5.09364	-5.96416	3
ATCGGATTCGTCCTCA-1	-0.560743	3.78173	6
ATCGGCGAGGTCTACT-1	0.907154	3.3643	1
ATCGGCGAGTAGGGTC-1	-4.005	-8.09557	3
ATCGGCGCACATACTG-1	-1.23757	2.98165	4
ATCGGCGCACGTCGTG-1	5.12363	3.12223	6
ATCGGCGTCAATCCAG-1	-2.95635	-6.47196	0
ATCGGCGTCGAAGCCC-1	0.530702	-6.22638	2
ATCGTAGGTAAGGAGA-1	-1.0536	-7.58399	3
ATCGTCCAGACGATAT-1	11.0964	-4.33364	2
ATCGTCCAGGATGCGT-1	-1.62456	-1.42364	0
ATCGTCCCAACTCATG-1	0.064987	-5.41043	2
ATCGTCCCACTCCACT-1	9.2699	-0.382476	12
ATCGTCCCATACAGGG-1	-1.57776	2.1791	4
ATCGTCCCATTGAAAG-1	0.76677	-5.71809	2
ATCGTCCTCACACGAT-1	-3.62907	-7.88195	3
ATCGTGAAGAATCGCG-1	-0.317836	0.300562	1
ATCGTGAAGCGTGCCT-1	-3.81895	-7.60922	0
ATCGTGAAGGTGATAT-1	8.97362	-3.09793	5
ATCGTGATCGGTAACT-1	-3.77175	-7.92271	3
ATCGTGATCTCATGGA-1	-2.0033	-5.44069	0
ATCGTGATCTGGACCG-1	8.64768	-2.47698	5
ATCTCTAAGTCACGAG-1	-4.05136	-5.4679	0
ATCTCTAAGTGGATAT-1	1.13219	-4.37083	2
ATCTCTAGTAGGTAGC-1	-2.16933	-7.29381	3
ATCTCTAGTCACCGCA-1	-4.35953	-7.67086	3
ATCTCTAGTTCTAACG-1	-4.85483	-6.80461	3
ATCTCTATCACGATAC-1	9.23668	-0.509219	12
ATCTTCAAGGAACATT-1	0.327943	-0.415861	1
ATCTTCACAAATTAGG-1	6.81655	0.781326	7
ATCTTCACACATGACT-1	-3.45366	-5.62007	0
ATCTTCATCGCCGATG-1	-2.64893	-8.12526	3
ATCTTCATCTTACCAT-1	-5.48327	-5.23726	3
ATGAAAGAGATGCTTC-1	0.976047	-5.35807	2
ATGAAAGCACGTTCGG-1	-2.30739	-5.22402	0
ATGAAAGGTATGTGTC-1	1.36463	-4.19688	2
ATGAAAGGTGTTCCAA-1	-3.48003	-5.71742	0
ATGAAAGGTTGTGTTG-1	0.765749	-5.55083	2
ATGACCAAGATTGGGC-1	7.9565	0.148746	7
ATGACCAAGCCTGAAG-1	-3.73407	-5.30936	0
ATGACCAGTTCTCCTG-1	8.25726	-2.77981	5
ATGAGGGAGGCTCACC-1	-1.27528	-7.51041	3
ATGAGGGGTAGGACTG-1	-1.86978	-4.82517	10
ATGAGGGTCCCTCTTT-1	7.08676	-0.964912	7
ATGAGGGTCTATCGTT-1	-4.7697	-3.68282	0
ATGAGTCAGAGAGGGC-1	-2.91623	-3.3351	0
ATGAGTCAGATGAAGG-1	-4.61116	-6.79397	3
ATGAGTCAGTCAGGGT-1	-3.44119	-6.95322	3
ATGAGTCAGTGCGCTC-1	9.23293	-0.401875	12
ATGAGTCCAGGAACCA-1	-1.86803	2.3582	4
ATGAGTCGTGGACAGT-1	-1.19988	3.78881	4
ATGAGTCGTTCTCTAT-1	8.34745	-3.65889	5
ATGAGTCTCCATTGCC-1	-4.00505	-6.73254	3
ATGAGTCTCCGTATGA-1	0.718338	-5.69112	2
ATGATCGGTCCAATCA-1	8.17977	-1.95273	5
ATGATCGTCACACCCT-1	-2.22487	-6.5932	3
ATGATCGTCCAATGCA-1	2.95724	-1.11409	11
ATGCATGAGCATTGAA-1	7.86035	0.202974	7
ATGCATGAGCCGTTGC-1	-4.25259	-5.64981	3
ATGCATGAGGGATCGT-1	-2.43938	-5.58933	0
ATGCATGTCCAAATGC-1	-0.79238	-0.739181	1
ATGCATGTCGCCATAA-1	-0.0769066	1.88847	1
ATGCCTCAGGGATCGT-1	-0.526839	-5.96413	2
ATGCCTCAGTTTGAGA-1	-1.5636	-4.00038	0
ATGCCTCCAACACGTT-1	4.55729	3.81049	6
ATGCCTCCAAGAGGTC-1	0.921964	-3.71324	1
ATGCCTCCACAGTCCG-1	-4.77722	-6.63732	3
ATGCCTCGTTGACGGA-1	-1.15212	-2.22712	2
ATGCCTCGTTGCCGCA-1	6.3596	-2.14699	8
ATGCGATAGGCTTAAA-1	0.11798	-2.85455	2
ATGCGATAGGTGCTTT-1	-2.05434	-3.5744	0
ATGCGATCAAAGCGTG-1	1.63381	-5.00802	2
ATGCGATGTGGAATGC-1	-3.7741	-2.17457	0
ATGGAGGCAGCGCTTG-1	8.72891	-3.76356	5
ATGGAGGTCACAGTGT-1	-0.0421703	-6.70692	2
ATGGAGGTCACGGGCT-1	-0.787576	-0.698983	1
ATGGATCCAACATACC-1	-4.08888	-7.66729	3
ATGGATCCACGCAGTC-1	-1.4656	2.72997	4
ATGGATCCATCAGCTA-1	-3.72613	-6.94824	0
ATGGATCGTCAGTCCG-1	0.317361	-6.31146	2
ATGGATCGTTCTCCTG-1	-4.76564	-7.47779	3
ATGGGAGAGGCGAACT-1	-3.69122	-6.10257	3
ATGGGAGAGTTTCAGC-1	8.07953	0.237218	7
ATGGGAGCACCAGGTC-1	0.538838	0.337852	1
ATGGGAGCACTGTCGG-1	-4.93643	-4.99981	0
ATGGGAGGTCCGGACT-1	0.368914	-6.8039	2
ATGGGTTAGCATCCTA-1	-2.32866	-4.53942	0
ATGGGTTGTTGACTGT-1	3.00339	8.68154	9
ATGGGTTGTTGCCTAA-1	-0.368992	-1.21395	1
ATGGGTTTCATTTCCA-1	0.986485	1.22785	1
ATGGGTTTCTTTCAGT-1	0.51486	-4.10216	2
ATGGTTGAGAAACTCA-1	9.20441	-0.468563	12
ATGGTTGAGCGCCTCA-1	-0.588087	-5.5095	2
ATGGTTGCACGTCATA-1	8.36202	-3.82466	5
ATGGTTGCACTCATAG-1	-4.84557	-4.21137	0
ATGGTTGTCACCATGA-1	-4.39147	-7.66766	3
ATGGTTGTCCGTCACT-1	-3.02912	-5.10856	0
ATGTCCCAGACCTTTG-1	-1.58066	-3.0287	0
ATGTCCCAGATGGTCG-1	-3.06811	-8.12015	3
ATGTCCCAGCAGCGAT-1	4.88476	4.24088	6
ATGTCCCAGCGTGAGT-1	1.35205	-5.9252	2
ATGTCCCAGTACGTCT-1	0.475634	-6.16733	2
ATGTCCCAGTTACGTC-1	2.00102	3.91197	4
ATGTCCCCACGGTCTG-1	-0.593756	-6.79152	2
ATGTCCCCAGACCTGC-1	-4.67992	-5.61126	3
ATGTCCCCAGGTGACA-1	-3.66768	-4.06692	0
ATGTCCCTCGCCAACG-1	-1.11039	-3.6427	1
ATGTCTTCAAACAGGC-1	-4.7663	-2.45809	0
ATGTCTTTCCTGGCTT-1	-1.85987	-1.78069	10
ATTACCTCAGGTGTTT-1	-2.42298	-3.2171	0
ATTACCTCATCCGAGC-1	-0.392769	-6.62204	2
ATTACCTGTACAGTTC-1	0.335501	-6.59262	2
ATTACCTGTTGCCATA-1	-1.63148	3.88894	4
ATTACTCCAGAGTTGG-1	1.01918	3.8993	1
ATTATCCCAAGAATGT-1	5.1202	4.2478	6
ATTATCCGTACGTACT-1	-0.388274	-6.80901	2
ATTATCCGTTCGCGTG-1	2.54122	-1.73307	11
ATTATCCTCTCCAATT-1	0.908236	1.62529	1
ATTATCCTCTTAGTTC-1	0.778375	2.71074	1
ATTCACTAGCACTAGG-1	-0.636765	-3.14131	2
ATTCACTAGTCAACAA-1	-0.146868	-5.84111	2
ATTCACTAGTCATACC-1	-3.57021	-3.84676	0
ATTCACTAGTTTGCTG-1	-0.839884	-3.06756	2
ATTCACTGTGATTAGA-1	5.09057	4.0976	6
ATTCACTGTGTGTGTT-1	-0.0540572	-2.01523	2
ATTCAGGCAAAGCACG-1	-3.12884	-5.13514	0
ATTCAGGTCGGCTGAC-1	-2.07755	-7.95314	3
ATTCATCAGTTTGAGA-1	-2.4873	-5.55091	0
ATTCATCCAGAGTGAC-1	-3.10629	-7.79615	3
ATTCATCGTTTGGAGG-1	-3.11072	-4.91742	0
ATTCATCTCGATGCTA-1	-0.197747	-3.44764	2
ATTCATCTCTAACGGT-1	7.54477	-1.74086	5
ATTCCATAGAACCCGA-1	-0.83695	3.43542	0
ATTCCATAGACGAAGA-1	-0.731326	2.5123	4
ATTCCATAGCTGAAGC-1	0.860115	-4.52014	2
ATTCCATAGCTTGTTG-1	-2.97732	-5.33855	0
ATTCCATCAAGGTTGG-1	0.833223	-5.51731	2
ATTCCATCACCCTCTA-1	0.737218	-6.0564	2
ATTCCATCATGGTGGA-1	7.96541	0.0266239	7
ATTCCATTCACTGATG-1	-4.92548	-6.79409	3
ATTCCATTCATTCACT-1	-4.84766	-7.30173	3
ATTCCCGAGAGTGAAG-1	1.13303	-5.5779	2
ATTCCCGCAGGCATTT-1	0.845936	-4.41901	2
ATTCCCGGTGTTCAGT-1	-0.705633	-4.29885	2
ATTCCCGTCGACGTCG-1	-2.33356	-6.8098	3
ATTCCCGTCGCTGATA-1	-4.07516	-6.01475	0
ATTCCTAAGACTAGAT-1	-3.85082	-7.61151	3
ATTCCTAAGCTAATGA-1	-4.63959	-5.80818	3
ATTCCTAAGTTCACTG-1	0.239882	-5.50088	2
ATTCCTACATTCGATG-1	8.73314	-3.21107	5
ATTCCTAGTAGTGATA-1	-0.812865	-6.76169	3
ATTCCTAGTGCAGGAT-1	7.96197	-1.95005	5
ATTCCTATCACTGTCC-1	0.681167	3.32611	1
ATTCCTATCAGGGATG-1	-1.17091	-4.4813	0
ATTCCTATCCACACCT-1	7.816	-0.0153711	7
ATTCGTTGTACCGCGT-1	-2.84669	-8.15424	3
ATTCGTTGTCGGAAAC-1	-2.92246	-4.80227	0
ATTCGTTGTGTTCGTA-1	0.606108	-0.265863	1
ATTCGTTTCAAAGGAT-1	-4.7442	-6.89264	3
ATTCGTTTCTGCCTCA-1	-0.394292	2.7045	4
ATTCTACAGAGAAGGT-1	0.483742	-5.41106	2
ATTCTACAGGTCATCT-1	-0.0103382	-4.53631	2
ATTCTACAGTGGCGAT-1	-0.892056	-6.49099	3
ATTCTACCAAAGCGTG-1	-3.70095	-4.85874	0
ATTCTACCAGCACAGA-1	-5.04011	-4.81608	3
ATTCTACCAGGGAATC-1	-4.38844	-7.50887	3
ATTCTACGTTGTGTAC-1	1.71851	-5.17375	2
ATTCTACGTTTGAACC-1	-4.33298	-4.12084	0
ATTCTACTCCGCACTT-1	-5.27982	-5.43492	3
ATTCTACTCGTGTGAT-1	-4.68725	-3.85219	0
ATTCTACTCTCATTAC-1	8.675	-0.853783	12
ATTCTACTCTGGTTGA-1	-2.85105	-4.30361	0
ATTCTTGAGCACTAAA-1	-5.10755	-3.85258	0
ATTCTTGAGTGTCATC-1	0.380433	-0.173269	1
ATTCTTGCAAGCGATG-1	0.548888	-5.5779	2
ATTCTTGCAATAGGGC-1	-3.40281	-6.33955	3
ATTCTTGGTACAGAGC-1	7.19619	0.215602	7
ATTCTTGGTTCAACGT-1	7.89535	0.390681	7
ATTCTTGGTTGCACGC-1	-2.03406	-7.4394	3
ATTCTTGTCAAGTCGT-1	4.83467	3.50255	2
ATTCTTGTCCAGTTCC-1	-5.04974	-6.31027	3
ATTCTTGTCGGAATGG-1	2.87939	-1.02007	11
ATTGGGTAGCCTAGGA-1	7.44374	-1.91631	5
ATTGGGTCAAACAGGC-1	-0.450722	-5.66083	2
ATTGGGTCACTGCTTC-1	2.89746	-1.38363	11
ATTGGGTCAGTATGAA-1	1.2565	-6.15471	2
ATTGGGTGTCTTAGTG-1	8.46352	-3.02354	5
ATTGGGTGTGGACCAA-1	-3.58538	-3.66461	0
ATTGGGTTCGTTACCC-1	9.04702	-0.277548	12
ATTGGGTTCGTTGTAG-1	0.471405	-0.913051	1
ATTGTTCAGCTGCGAA-1	0.886457	-6.33255	2
ATTGTTCCAACACACT-1	-4.89804	-3.69117	0
ATTGTTCCACTAACCA-1	-0.380799	2.28266	1
ATTGTTCCACTACTTT-1	-2.10838	-6.46221	3
ATTGTTCTCAGAGTTC-1	0.83469	-5.58054	2
ATTTACCCACAACATC-1	-0.0505089	-1.46192	2
ATTTACCCAGACTCTA-1	-4.25279	-7.08718	3
ATTTACCCATAGAGGC-1	-4.1131	-6.41806	3
ATTTACCGTAAGGTCG-1	-0.907144	-7.10055	2
ATTTACCTCCGTATGA-1	-1.07514	-4.41528	0
ATTTCACAGACTCCGC-1	-3.40705	-2.33886	0
ATTTCACGTAATGCTC-1	1.12797	-5.6488	2
ATTTCACGTAGGGTAC-1	-1.28137	-0.274057	1
ATTTCACGTGAATATG-1	5.11516	3.09264	6
ATTTCACGTTGCCAAT-1	8.75226	-3.49307	5
ATTTCACTCAAGAATG-1	8.67444	-2.84657	5
ATTTCTGCAGACTGCC-1	7.85233	0.400821	7
ATTTCTGCAGGCCCTA-1	-3.86192	-7.84144	3
ATTTCTGGTACAGAAT-1	-0.985223	-6.49034	3
ATTTCTGGTATGAGCG-1	1.13008	-4.47058	2
ATTTCTGTCCACAGCG-1	0.60264	-3.07044	2
ATTTCTGTCCTCAGAA-1	-4.19832	-7.44785	3
ATTTCTGTCCTGGGAC-1	-4.49114	-2.74799	0
ATTTCTGTCGCCGAAC-1	-1.95228	-1.5557	10
ATTTCTGTCGTTGTTT-1	8.81587	-3.76042	5
CAAAGAACAAACTCTG-1	-1.36517	-1.17616	1
CAAAGAACAAATGCTC-1	-3.11893	-5.84352	0
CAAAGAACATGAATAG-1	-3.8043	-5.97309	6
CAAAGAAGTCATGCAT-1	-0.108241	-7.18083	2
CAAAGAAGTCTGCGCA-1	-3.16623	-8.09339	3
CAAAGAAGTTGGCCGT-1	-4.48855	-3.04736	0
CAAAGAATCCTATGGA-1	0.600059	-4.28334	2
CAAAGAATCTACTCAT-1	0.143536	-5.31496	2
CAACAACCACAACATC-1	-5.02407	-6.11405	3
CAACAACCAGGCTATT-1	-1.12533	3.57909	4
CAACAACGTATTGAGA-1	1.67445	-4.421	2
CAACAACTCGATACTG-1	-2.79116	-6.42259	3
CAACAGTCACTATCCC-1	8.54568	-3.32233	5
CAACAGTCAGAGGTAC-1	2.70537	-0.886045	11
CAACAGTGTACGATCT-1	4.92795	3.71353	6
CAACAGTGTAGCTGCC-1	0.348098	-7.03848	2
CAACAGTGTGATCGTT-1	-5.12478	-6.73691	3
CAACAGTTCGAAGTGG-1	-3.04904	-4.77385	0
CAACAGTTCGTACACA-1	-4.11683	-2.85818	0
CAACCAACAAACTCTG-1	-0.908853	-7.14905	3
CAACCAATCGAAATCC-1	0.999545	-5.19837	2
CAACCAATCTAGCCTC-1	8.04675	-2.04164	5
CAACCAATCTATCACT-1	6.43894	-1.29269	8
CAACCAATCTGCATAG-1	-2.57564	-7.98964	3
CAACCTCAGCATCCTA-1	6.25172	-1.56372	8
CAACCTCAGTCATACC-1	5.9936	-1.97752	8
CAACCTCGTCAAGGCA-1	5.02539	3.76815	6
CAACCTCGTGGAACCA-1	-3.99776	-6.73706	3
CAACGATGTCGGCACT-1	-3.5717	-3.0239	0
CAACGATTCCTAAACG-1	0.568815	1.26541	1
CAACGGCAGTGCACAG-1	-0.765855	3.21717	1
CAACGGCCACGATAGG-1	8.8307	-3.25907	5
CAACGGCCATCAGCGC-1	8.73297	-3.5966	5
CAACGGCGTTAGGCTT-1	9.04899	-0.468896	12
CAACGGCTCAAGCCGC-1	5.11526	3.31758	6
CAACGGCTCACCATAG-1	-4.87553	-6.81309	3
CAACGGCTCCCAACTC-1	0.0399023	-5.69821	2
CAACGGCTCTCTGGTC-1	-4.73195	-5.07459	0
CAAGACTAGGATTCCT-1	-3.55506	-7.63365	3
CAAGACTCAAGTCATC-1	4.80514	4.31962	6
CAAGACTCATTAAAGG-1	7.9357	0.685186	7
CAAGACTGTAGTGGCA-1	1.42796	-5.65794	2
CAAGACTTCCAACACA-1	-2.64076	-4.6878	0
CAAGACTTCCGCGAGT-1	-3.80138	-3.83894	0
CAAGAGGCAAGAGTTA-1	8.58737	-3.58699	5
CAAGAGGGTGTAGGAC-1	-4.56478	-4.4935	0
CAAGAGGTCAAGCCGC-1	7.57251	-0.766374	5
CAAGAGGTCCTACGGG-1	5.01692	3.90688	6
CAAGAGGTCGCACGGT-1	-0.358216	-4.28807	2
CAAGAGGTCTGCGGGT-1	-3.2674	-2.71461	0
CAAGCTAAGGAGATAG-1	-2.27716	-6.12419	3
CAAGCTACACGAAGAC-1	0.258678	-5.22304	2
CAAGCTACATTATGCG-1	-4.40039	-5.36425	0
CAAGCTAGTGTCTTGA-1	-0.0179064	-2.70771	1
CAAGGGAAGTTGGAGC-1	0.72505	0.775952	1
CAAGGGACAAACGGCA-1	2.77268	2.24576	9
CAAGGGACACGCGCTA-1	-3.58241	-6.72195	3
CAAGGGACAGGGATAC-1	8.43929	-1.89318	5
CAAGGGAGTCCCTAAA-1	-2.9148	-2.77224	0
CAAGGGAGTGTCATGT-1	-4.18976	-5.57004	0
CAAGGGATCGAGATAA-1	7.84854	0.424442	7
CAATACGCAAAGGTTA-1	-3.25136	-4.05864	0
CAATACGCAGCTCGGT-1	4.94014	4.61653	6
CAATACGTCGCAGTTA-1	-0.878324	-5.78187	2
CAATCGAAGCGCCTCA-1	-1.78117	-6.48509	3
CAATCGACAAATACAG-1	-4.07037	-3.08325	0
CAATCGACAAATCCCA-1	8.93757	-3.15065	5
CAATCGACATAACGGG-1	-0.473162	-1.8825	2
CAATCGAGTTCAGGTT-1	2.19654	0.338909	11
CAATGACAGCGATTCT-1	7.90464	-0.0635883	7
CAATGACCAGGCAATG-1	-3.68377	-6.10143	0
CAATGACCAGTCAGTT-1	-0.644652	-6.6957	2
CAATGACCAGTTGTCA-1	-3.07196	-7.24346	3
CAATGACGTAGCTAAA-1	5.59567	2.50927	6
CAATGACTCAGGAGAC-1	8.12932	-1.47055	5
CAATTTCAGAACTTCC-1	-4.42995	-7.48255	3
CAATTTCCACGACTAT-1	2.65474	-1.38938	11
CAATTTCCAGCTGCCA-1	8.88236	-3.04229	5
CAATTTCCATCTCGTC-1	8.7059	-0.692523	7
CAATTTCGTACAAAGT-1	8.03054	0.441605	7
CAATTTCGTACAACGG-1	0.623113	-4.43325	2
CAATTTCGTACAGTAA-1	0.649805	-3.32489	2
CAATTTCGTGGGACAT-1	8.37907	-2.08148	5
CAATTTCTCTTTGGAG-1	-1.00146	-7.03835	3
CACAACAAGAACGCGT-1	-0.597704	-0.540917	1
CACAACAAGACTCAAA-1	-5.33223	-4.79555	0
CACAACAAGGGTATAT-1	-1.39938	0.321417	1
CACAACACACACCTTC-1	-0.325817	0.432004	1
CACAACACACGGTGAA-1	-4.69526	-7.02169	3
CACAACACATGACGGA-1	5.37579	2.88075	6
CACAACAGTGACCGAA-1	0.43419	1.05288	1
CACAACAGTTCGGACC-1	-4.23564	-7.45526	3
CACAACATCAGAGTGG-1	-4.3669	-3.98587	0
CACAACATCATGGATC-1	-2.2891	3.33959	4
CACAACATCTGAGAGG-1	-0.647352	0.603566	1
CACACAAAGTCGTCTA-1	-4.41661	-7.559	3
CACACAACACGGCTAC-1	-0.0269131	1.99366	1
CACACAAGTAATTGGA-1	-2.7158	-6.61721	3
CACACAAGTGGTTTGT-1	0.707875	-6.95182	2
CACACAAGTTGCCTAA-1	-4.92202	-6.86465	3
CACACAATCACGGAGA-1	-1.65478	-6.58241	3
CACACAATCATGCCAA-1	-0.219458	-6.14056	2
CACAGATCAAGACGAC-1	-4.57773	-5.34637	3
CACAGATCAGCTTCGG-1	1.44281	-5.94895	2
CACAGATTCCGCGATG-1	4.14467	4.30762	6
CACAGATTCGCGGTAC-1	0.283798	-4.87265	2
CACAGATTCGTCGATA-1	-2.81372	-6.50366	0
CACAGATTCGTGGGAA-1	-4.06319	-5.49364	3
CACAGGCCAATTTCGG-1	-1.79444	-5.4656	0
CACAGGCGTCGAACAG-1	-4.60506	-5.12324	0
CACAGGCGTCGAAGCA-1	-3.44343	-5.72813	0
CACATGACAACCAGAG-1	-0.448619	-6.29267	2
CACATGACAATCGTCA-1	-0.338124	-6.8493	0
CACATGACATGATCTG-1	6.78373	-0.829986	7
CACATGAGTACGCTAT-1	0.942772	-4.33645	2
CACATGATCACTCACC-1	-5.40622	-5.61236	3
CACATGATCCCAATAG-1	-0.901618	3.7128	4
CACATGATCGCAGTCG-1	8.75731	-3.09822	5
CACATGATCTCGTGAA-1	-0.589677	1.78825	1
CACCAAAAGCCGAACA-1	-0.257401	-0.185068	1
CACCAAAAGCGACTTT-1	-1.7956	2.48855	1
CACCAAAAGGCACAAC-1	-2.0388	-2.19027	10
CACCAAAAGTATCCTG-1	6.31919	-2.23205	8
CACCAAACATGTTTGG-1	-3.87465	-5.04399	3
CACCAAAGTAACGCGA-1	6.76275	0.804054	7
CACCAAAGTAGATCGG-1	-1.21977	-7.56248	3
CACCAAAGTGAAAGTT-1	-1.34427	-6.50394	0
CACCAAATCAGCACCG-1	4.74984	4.25021	6
CACCAAATCATTTGCT-1	-0.142133	0.973339	1
CACCAAATCCTTATGT-1	-4.82058	-7.66052	3
CACCAAATCGCATTGA-1	0.272086	-5.59297	2
CACCAAATCTCGTTTA-1	0.412344	-5.52403	0
CACCGTTAGAGAGCCT-1	-3.73459	-3.79353	0
CACCGTTCAACGTAAA-1	6.61182	-1.28154	8
CACCGTTCAAGACTGG-1	7.9871	0.386765	7
CACCGTTCAAGTGGGT-1	-4.51381	-5.32625	0
CACGAATAGGTGCTAG-1	-0.437807	1.2672	1
CACGAATGTGAGTTGG-1	2.92371	-1.31656	11
CACGGGTAGCCTCGTG-1	1.24424	-5.38156	1
CACGGGTAGGGAGATA-1	-1.62161	-7.74927	3
CACGGGTCATGTCTAG-1	-2.41048	-5.76546	0
CACGGGTGTCAAGCGA-1	1.25574	-5.79298	2
CACGGGTTCCAGTGTA-1	-0.385577	-4.59425	2
CACGGGTTCGTGCAGC-1	-2.55232	-4.2691	0
CACGTGGAGAGGATCC-1	-3.8683	-7.39206	3
CACGTGGAGTGGGAAA-1	-0.885677	-7.37914	2
CACGTGGGTGACGCCT-1	8.27556	-2.89085	5
CACGTGGTCAAGCCAT-1	-4.06271	-7.06556	3
CACGTGGTCCTCTCTT-1	-2.0484	-6.81715	3
CACGTTCCAAGAAACT-1	-1.53866	-4.67239	0
CACGTTCCACCGGCTA-1	-3.91429	-7.7736	3
CACGTTCGTCGAAGCA-1	-1.37493	-6.58536	3
CACGTTCTCCTCTGCA-1	4.73857	4.84628	6
CACTAAGAGTATGGCG-1	-3.62788	-7.33392	3
CACTAAGAGTGCTCGC-1	7.10063	-1.42464	5
CACTAAGAGTTACGGG-1	-3.16219	-6.82104	0
CACTAAGCATGCGGTC-1	7.80745	-0.212993	7
CACTAAGTCAGCGCGT-1	0.411325	2.35994	1
CACTAAGTCATGAGAA-1	-0.00915534	0.838089	1
CACTAAGTCTATCGTT-1	-1.5033	1.38081	4
CACTGAAAGGCGTCCT-1	-1.77945	3.56434	1
CACTGAAAGGTACTGG-1	-2.62836	-5.85996	0
CACTGAAAGGTATAGT-1	-1.89357	2.63079	4
CACTGAACACCATAAC-1	-3.50406	-5.07297	0
CACTGAACAGCGACAA-1	0.859395	-6.06879	2
CACTGAAGTATCTCTT-1	-0.252066	-7.26503	2
CACTGAAGTTCCTAGA-1	7.92637	0.221769	7
CACTGAATCCGAGAAG-1	5.00725	4.49281	6
CACTGGGCACCTCTGT-1	6.00987	-1.64638	8
CACTGGGCAGTTCCAA-1	7.35295	-0.871851	7
CACTGGGGTATTTCGG-1	-1.54416	2.18158	4
CACTGGGGTGACAGCA-1	-1.7236	-2.0542	2
CACTGGGTCCGCTAGG-1	-2.3834	-1.70163	10
CACTGTCAGCTGGTGA-1	0.902704	-6.03873	2
CACTGTCAGGAACGTC-1	4.91381	3.83879	6
CACTGTCAGTTGTACC-1	-4.41034	-6.54856	3
CACTGTCGTTTCGTAG-1	-2.0492	-1.82821	10
CACTTCGAGCCTGGAA-1	6.45611	-1.78953	8
CACTTCGAGGAGCTGT-1	-4.25096	-5.76032	0
CACTTCGAGGCCTTCG-1	0.623285	-5.12539	2
CACTTCGCAACTTGCA-1	-0.53729	-6.50932	2
CACTTCGCACATGACT-1	-1.97872	-3.2674	0
CACTTCGGTTAACCTG-1	7.66854	-0.918926	5
CACTTCGTCTCGAACA-1	0.0862639	-1.12204	1
CAGAGCCAGAGCTGCA-1	-2.98817	-8.14949	3
CAGAGCCCAAGATGGC-1	0.454936	-6.35889	2
CAGAGCCCACGCGCTA-1	8.95832	-0.280244	12
CAGAGCCGTCATTCCC-1	6.29116	0.693867	6
CAGAGCCGTTATGACC-1	-4.37134	-2.21302	0
CAGAGCCTCATTACGG-1	0.93915	-5.79925	2
CAGAGCCTCCGAAATC-1	8.53347	-3.59524	5
CAGATACAGGGTAATT-1	0.692994	-4.94314	2
CAGATACGTACTCAAC-1	-2.26464	-6.02095	0
CAGATACTCTCATGCC-1	8.91395	-2.9969	5
CAGATACTCTTCGTAT-1	0.840898	3.70526	1
CAGATCAAGAGCCCAA-1	-4.6661	-6.44624	3
CAGATCAAGATCCGAG-1	-4.38452	-4.99413	0
CAGATCAAGTAGCAAT-1	-0.752484	2.11238	1
CAGATCAAGTGGTTCT-1	0.325413	-3.90264	2
CAGATCACAATGGCCC-1	11.0825	-4.29669	9
CAGATCACACATGTTG-1	-0.384753	-6.4606	2
CAGATCACATTGGCAT-1	9.22327	-0.450508	12
CAGATCATCCTTCTGG-1	0.742944	-5.57372	2
CAGATCATCGCTATTT-1	-0.583369	-3.47205	2
CAGATCATCTTTGCGC-1	-0.152341	1.92646	1
CAGATTGAGACCAAGC-1	4.84486	3.88576	6
CAGATTGTCTGAATGC-1	-0.0854127	-6.10215	2
CAGATTGTCTGCCCTA-1	-4.43445	-6.61534	3
CAGCAATAGAGAGTTT-1	0.739224	-5.94441	2
CAGCAATAGGCTCAAG-1	0.525176	3.47254	1
CAGCAATCATGAGATA-1	-4.9275	-5.08421	3
CAGCAATGTGAAGCGT-1	-3.87389	-6.21228	3
CAGCAATTCCTAACAG-1	7.98787	0.176994	7
CAGCAATTCGTTCAGA-1	0.366567	-4.28082	2
CAGCACGCACTAAACC-1	-4.3293	-7.35051	3
CAGCACGGTAACTTCG-1	-4.16426	-7.37449	3
CAGCACGGTACAAGTA-1	-3.76507	-5.18587	3
CAGCACGTCATGAGAA-1	-1.34629	-5.26666	0
CAGCAGCAGAAGTCAT-1	2.96865	-1.23259	11
CAGCAGCAGCATGTTC-1	7.87514	-1.80775	5
CAGCAGCCAAGAGTTA-1	-5.02991	-5.73866	3
CAGCAGCCACTCTAGA-1	-2.02518	-5.99073	3
CAGCAGCGTAATGCGG-1	-1.25171	0.486719	1
CAGCAGCGTGACGTCC-1	-1.53954	2.62399	4
CAGCAGCGTTCATCTT-1	-4.7438	-5.53024	3
CAGCAGCGTTGGCCTG-1	-3.9496	-5.14317	0
CAGCAGCTCATTCGTT-1	-0.253224	0.369434	1
CAGCAGCTCATTGCTT-1	7.69291	-0.2389	7
CAGCAGCTCCAAACCA-1	-0.759316	-0.750378	1
CAGCAGCTCCGCTTAC-1	-3.93904	-3.08104	0
CAGCAGCTCTGAGAGG-1	8.13419	-2.3838	5
CAGCAGCTCTGCGATA-1	8.81329	-0.224313	12
CAGCCAGAGGTCTGGA-1	8.38359	-2.64341	5
CAGCCAGAGTCTGCGC-1	0.46595	-3.47575	2
CAGCCAGCAAGGTCGA-1	5.76806	1.87908	2
CAGCCAGTCCGCTGTT-1	0.627089	-5.01314	2
CAGCCAGTCGCAGAGA-1	-2.50579	-6.73749	3
CAGCGTGAGACATCCT-1	8.67535	-2.95976	5
CAGCGTGCAAGCGAGT-1	-2.98131	-4.62711	0
CAGCGTGCAGTCCGTG-1	-3.58137	-4.96569	0
CAGCGTGGTAACAGTA-1	-3.94136	-7.66654	3
CAGCGTGGTCCGTTTC-1	-2.64126	-4.47299	0
CAGCGTGTCCAACACA-1	-4.54225	-5.31656	3
CAGCGTGTCTGGTGGC-1	-0.0717879	-5.40256	2
CAGCGTGTCTTGGCTC-1	-2.0612	-6.98249	3
CAGGCCAAGCTCGACC-1	5.85204	2.04206	6
CAGGCCAAGGATTTCC-1	0.248555	0.279786	1
CAGGCCACAACCGCTG-1	0.902379	-0.32	1
CAGGCCACACGACGCT-1	7.96806	0.305508	7
CAGGCCAGTTGCATTG-1	-1.51802	2.92127	4
CAGGGCTAGCCTGAGA-1	-1.9425	-6.72812	3
CAGGGCTCAATCTCTT-1	-0.531771	-6.48675	2
CAGGGCTGTAGCGTCC-1	-2.75665	-7.19167	3
CAGGGCTGTATCGCAT-1	1.31496	1.00515	1
CAGGGCTTCACGTCCT-1	7.76161	0.0499115	7
CAGGGCTTCACTGGGC-1	0.587019	-6.68697	2
CAGGGCTTCTCCGATC-1	-2.68039	-6.34628	3
CAGGTATAGCACGTCC-1	0.894854	-2.18199	2
CAGGTATCACGGGCTT-1	9.29813	-0.34329	12
CAGGTATTCCCTTCCC-1	-0.705247	0.722634	1
CAGTGCGCATAACTCG-1	0.41868	-6.22615	2
CAGTGCGGTGCGACAA-1	1.4938	-5.61259	2
CAGTGCGTCAGCTGTA-1	1.12055	-6.36887	2
CAGTGCGTCTAGAGCT-1	0.708511	-6.07839	2
CAGTGCGTCTCGCTTG-1	6.16117	-2.05121	8
CAGTTAGAGAATCGCG-1	0.948792	-6.11617	2
CAGTTAGAGGACATCG-1	1.33905	-6.10917	2
CAGTTAGGTATTCTCT-1	4.61045	3.8578	6
CAGTTAGGTCGAGTTT-1	10.8596	-4.12327	9
CAGTTCCAGACATAGT-1	6.62753	-1.38654	8
CAGTTCCAGCTCATAC-1	7.69236	-1.10596	5
CAGTTCCAGGTCCCGT-1	6.12116	-1.5616	8
CAGTTCCGTCACAATC-1	5.11439	4.10565	6
CAGTTCCGTTACCCTC-1	7.00809	-1.83062	5
CAGTTCCGTTCAAGGG-1	-3.28723	-6.59472	3
CAGTTCCTCACCTTAT-1	7.61432	-0.0190281	7
CATAAGCAGAAGCGCT-1	-3.01742	-7.68169	3
CATAAGCAGATACGAT-1	-1.65882	-7.28697	3
CATAAGCCACTACCGG-1	0.265559	-5.59067	2
CATAAGCTCCCTCAAC-1	-4.71288	-7.34827	3
CATAAGCTCCGGTAGC-1	-0.338203	-0.753639	1
CATAAGCTCGAAGCCC-1	-1.33583	-4.51708	2
CATACAGAGATCCCAT-1	-3.16853	-4.96571	0
CATACAGAGATTGACA-1	6.8306	0.824769	11
CATACAGAGTCATTGC-1	-2.91238	-6.66782	3
CATACAGCACGTCGGT-1	-4.45224	-4.3648	0
CATACAGTCGTTAGTG-1	8.56034	-3.02257	5
CATACCCCATCGAGCC-1	0.0199327	-1.00514	1
CATACCCTCGCTGTCT-1	-4.66843	-6.18077	3
CATACTTAGTCATGGG-1	-1.69367	2.76052	4
CATACTTCAACTCCAA-1	-4.80965	-7.3347	3
CATACTTCACATATCG-1	-2.68344	-7.07752	3
CATACTTCACTCGATA-1	-0.0940641	0.391047	1
CATACTTCAGACACAG-1	3.26914	-0.605205	11
CATACTTCAGCGAGTA-1	7.91806	0.120918	7
CATACTTGTCCTACAA-1	-3.7456	-6.01945	3
CATACTTTCCGCGGAT-1	6.10464	-1.9119	8
CATAGACAGTACAGCG-1	4.73679	3.54953	6
CATAGACGTGCCCGTA-1	0.133698	-5.10176	2
CATAGACTCGCTCATC-1	-1.57548	-7.47171	3
CATCAAGAGCCGAACA-1	-1.0311	-3.38354	0
CATCAAGCAACCGCTG-1	-4.59039	-7.31221	3
CATCAAGCAGTGTGCC-1	-2.62025	-5.74017	0
CATCAAGGTTGTCATG-1	-3.58585	-4.53908	0
CATCAAGTCCAGCACG-1	8.02578	0.501337	7
CATCAAGTCTTTCCAA-1	0.0898109	-6.83883	2
CATCCACAGTGGTGGT-1	9.16409	-0.366456	12
CATCCACGTAGGAGTC-1	7.03343	0.831644	7
CATCCACTCGCTACAA-1	-2.71089	-7.32953	3
CATCCCAGTCATAAAG-1	8.88378	-0.671627	12
CATCCCATCTGTCGCT-1	-1.46413	-2.08032	0
CATCCGTAGCACTCAT-1	7.78894	0.734346	7
CATCCGTAGGTCCAGA-1	-2.40727	-7.89673	3
CATCCGTCATCGGAAG-1	-1.12528	-6.36531	3
CATCCGTGTGCCAAGA-1	8.01241	0.340846	7
CATCCGTGTTTACGTG-1	1.35891	1.0966	1
CATCGCTCAGACTGCC-1	0.139452	-1.83877	1
CATCGCTGTGACTCTA-1	-5.02782	-3.89157	3
CATCGCTGTGCAATAA-1	-1.03938	-7.09395	3
CATCGCTGTTCAACGT-1	-4.21533	-7.29209	3
CATCGCTTCAAGTAAG-1	1.13154	-5.67321	2
CATCGCTTCTGGACCG-1	7.71258	-2.10649	5
CATCGGGAGACGACGT-1	-3.41711	-6.15159	3
CATCGGGAGCTAAGTA-1	-0.463647	-6.79939	3
CATCGGGCACAGTATC-1	0.927259	-5.9071	2
CATCGGGCAGATTCGT-1	-1.69361	-6.36438	3
CATCGGGCAGGAGGAG-1	0.0611866	-6.48362	2
CATCGGGGTACGGTTT-1	0.684031	-3.58732	2
CATCGGGGTAGGTTTC-1	-3.95191	-6.59984	0
CATCGGGTCCGAACGC-1	-4.81921	-3.7019	0
CATCGTCAGACTCAAA-1	-0.247475	-2.35661	2
CATCGTCAGCAGTAAT-1	0.899426	-3.91805	2
CATCGTCAGTGGAAAG-1	-4.19474	-7.47885	3
CATCGTCCAAGATGTA-1	7.89995	0.610583	7
CATCGTCCACCATAAC-1	-0.470891	-3.82241	2
CATCGTCGTCGATTTG-1	-2.29916	-3.95234	0
CATCGTCGTCGGAAAC-1	1.29852	-2.8795	2
CATCGTCGTTGCTCAA-1	4.9137	3.92833	6
CATCGTCTCCACGTGG-1	-1.00246	-1.07348	1
CATGAGTAGACTCCGC-1	-2.23683	-4.71265	0
CATGAGTCACATATGC-1	-1.62501	-2.92349	0
CATGAGTGTTTGGAAA-1	-0.401761	-5.24786	2
CATGAGTTCATTTCGT-1	-0.205286	-1.31709	1
CATGAGTTCCCGTTCA-1	4.74624	4.39768	6
CATGAGTTCGCTTACC-1	4.203	4.20601	0
CATGAGTTCTAGACCA-1	0.505987	-6.62492	2
CATGCAAAGACATCAA-1	-0.0891699	-1.4849	1
CATGCAACAAGTGACG-1	6.54272	-1.85533	8
CATGCAACACAAGGTG-1	-0.220777	0.690285	1
CATGCAACATACTGTG-1	7.90709	-2.0473	5
CATGCAAGTTAGGGAC-1	-0.0377747	2.32933	1
CATGCAAGTTTACTGG-1	-4.79948	-7.00647	0
CATGCAATCACAGAGG-1	7.90079	0.163216	7
CATGCCTAGGAAAGAC-1	-0.119782	-0.355753	1
CATGCCTCAAAGCTCT-1	7.96986	0.345373	7
CATGCCTCATGCCGCA-1	-1.85417	-3.07996	0
CATGCCTGTCTTTCTA-1	4.51622	4.51486	6
CATGCCTTCACCTACC-1	6.2619	-1.92221	8
CATGCCTTCATTTCCA-1	-5.34693	-5.4743	3
CATGCCTTCTTGGGCG-1	-2.64056	-5.64772	0
CATGCGGAGCCTCAAT-1	9.04328	-0.502616	12
CATGCGGAGTTGAAAC-1	-3.88136	-7.54312	3
CATGCGGCACAACGCC-1	-5.22058	-5.77792	3
CATGCGGCAGGGAGAG-1	-0.879012	-7.38293	3
CATGCGGGTATGATCC-1	-2.50143	-7.99508	3
CATGCGGGTTCTCCTG-1	5.06925	3.74553	6
CATGCGGTCGTAATGC-1	-2.28805	-5.76874	0
CATGCGGTCTGGCCGA-1	-0.0393133	-5.37913	2
CATGCTCAGGGCCTCT-1	-0.628336	-6.11011	3
CATGCTCCAACTGGTT-1	-0.556824	3.79014	1
CATGCTCCATGTCGTA-1	1.06566	2.32045	1
CATGCTCGTAGGAAAG-1	-3.62944	-7.7821	3
CATGCTCGTGGACCTC-1	-0.762172	3.51738	1
CATGCTCTCATCTCTA-1	-4.38411	-4.86767	0
CATGCTCTCCTCCACA-1	-0.559186	-6.55862	2
CATGCTCTCGTTAGTG-1	-2.79379	-7.84835	3
CATGGATAGGTCGTGA-1	0.666372	-4.82498	2
CATGGATCAGCTGAAG-1	-0.392673	-5.18545	2
CATGGATGTACCGGAA-1	5.57577	2.31586	6
CATGGATGTGCAGGAT-1	-2.83281	-4.71104	0
CATGGATGTTCTAAGC-1	0.810596	-4.73787	2
CATGGATTCCTCAGAA-1	-0.357907	0.261586	1
CATGGTAAGAGCAGTC-1	-1.25873	1.21754	1
CATGGTAAGGTGGGTT-1	-4.24464	-3.71063	0
CATGGTACAAGCGAAC-1	0.574845	0.76591	1
CATGGTACAGAACATA-1	0.469633	-3.09826	2
CATGGTACATCATGAC-1	-2.46358	-7.05589	3
CATGGTAGTCATAAAG-1	-2.31003	-5.92736	0
CATGGTAGTCCGCAGT-1	-1.98919	-7.79174	3
CATGGTATCACGGTCG-1	-1.51557	-3.2998	1
CATGGTATCGCGTTTC-1	-0.154392	-5.07346	2
CATGGTATCGGCCCAA-1	-0.44063	-1.40051	1
CATTCATGTCCGTTTC-1	6.31656	0.716085	7
CATTCATTCAGCCCAG-1	-4.18343	-6.39437	3
CATTCATTCTGTCGTC-1	-3.08604	-5.6308	0
CATTCCGAGAGTGTTA-1	-4.33132	-6.95842	3
CATTCCGAGATAGGGA-1	5.5343	3.9	6
CATTCCGAGTACTCGT-1	-4.53505	-7.52994	3
CATTCCGCACTCATAG-1	0.181483	-5.05741	2
CATTCCGTCGTCGATA-1	0.224133	-5.8541	2
CATTCCGTCTCTCAAT-1	7.32837	-0.0214325	7
CATTCTAAGCAACAAT-1	-5.34863	-6.4811	3
CATTCTAAGCCAAGTG-1	-1.56457	1.64137	1
CATTCTAAGTGGAATT-1	7.84808	0.440993	7
CATTCTACAATACCTG-1	-3.49617	-4.91823	0
CATTCTACAATAGTAG-1	0.0462099	-5.5356	2
CATTCTAGTATACGGG-1	-0.419569	1.7957	1
CATTCTAGTATGTGTC-1	-2.12563	-7.7691	3
CATTCTATCTATACGG-1	-4.76811	-6.44535	3
CATTGAGCAACAGATA-1	0.216789	1.13609	1
CATTGAGCACAGTGTT-1	-0.362548	-5.48972	2
CATTGAGTCACTAGCA-1	-1.15979	3.57408	4
CATTGAGTCAGGTGTT-1	-1.75922	3.85489	4
CATTGAGTCCGTACGG-1	8.93496	-3.10995	5
CATTGCCAGCGTCTCG-1	7.29482	-1.86804	5
CATTGCCGTACAGAAT-1	-0.602528	-6.12427	2
CATTGCCGTGAGATCG-1	0.626435	3.88405	1
CATTGCCTCACTGCTC-1	-0.866874	-7.27195	2
CATTGCCTCCACCTGT-1	-2.04973	-6.68854	3
CATTGCCTCTGGCTGG-1	0.825473	3.0222	1
CATTGTTAGTCTGCGC-1	-2.99096	-4.76642	0
CATTGTTGTAGGAGGG-1	-3.38482	-3.72021	0
CATTGTTTCAGGCGAA-1	-2.29828	-4.47996	0
CATTTCAAGCAGTACG-1	6.31101	-2.0174	8
CATTTCAAGCGTTACT-1	8.80462	-0.185103	12
CATTTCACACCGTCTT-1	-0.192859	-6.63491	2
CATTTCAGTATGCGTT-1	-2.77694	-7.39344	3
CATTTCATCAAGAATG-1	4.57971	4.09719	6
CATTTCATCCATAAGC-1	-5.57106	-4.54059	0
CATTTCATCGTTGTGA-1	-4.94152	-6.78101	3
CCAAGCGAGCCTAACT-1	0.898516	0.727541	1
CCAAGCGAGCGCCTTG-1	-4.07493	-6.28732	0
CCAAGCGAGGTCTACT-1	-1.33061	2.11691	4
CCAAGCGCAACAACAA-1	0.229069	-6.17987	2
CCAAGCGGTAGTCCTA-1	-0.237541	-2.24663	2
CCAAGCGGTCCAATCA-1	7.52363	-1.82848	5
CCAAGCGTCAAAGGAT-1	-4.47796	-2.98372	0
CCAAGCGTCATGTCTT-1	1.44695	-5.04126	2
CCAAGCGTCTGCCCTA-1	1.30289	-5.39571	2
CCAATGACACGACGCT-1	8.85002	-2.61822	5
CCAATGACACGTTCGG-1	6.42999	-1.96088	8
CCAATGACAGAAATTG-1	8.60199	-2.47343	5
CCAATGAGTTATGGTC-1	-5.07391	-6.02331	3
CCAATGAGTTCAAGTC-1	7.63595	-0.437991	7
CCAATGATCATTGAGC-1	-2.05269	3.29096	4
CCAATTTCAACTGCCG-1	-4.15246	-7.8823	3
CCAATTTCATGTTCGA-1	0.119258	2.3471	1
CCAATTTGTGGCCTCA-1	11.0803	-4.29168	9
CCAATTTTCGCTACGG-1	-0.103169	-3.87929	2
CCACAAAAGTCACGCC-1	-3.43472	-2.90114	0
CCACAAAAGTGGCGAT-1	-0.860549	-4.41906	0
CCACAAACAATCAAGA-1	6.32541	-1.88855	8
CCACAAACAGACACCC-1	0.891358	1.10484	1
CCACAAACAGTAACCT-1	7.99708	0.270593	7
CCACAAACAGTTAAAG-1	-3.70535	-5.69329	0
CCACAAATCACCATGA-1	0.251494	-6.32483	2
CCACAAATCTATGTGG-1	-3.30239	-5.29035	0
CCACACTAGCACTCTA-1	-4.93885	-7.2945	3
CCACCATAGAGTGTGC-1	-1.27276	-5.50009	0
CCACCATAGGGACTGT-1	-2.53006	-5.68159	0
CCACCATGTCGGTGAA-1	-3.98306	-6.36761	3
CCACCATGTGAGTAAT-1	-5.08644	-5.82486	3
CCACCATTCCGCCTAT-1	7.92532	0.325154	7
CCACCATTCTGCTTAT-1	-2.4221	-7.65546	3
CCACGAGAGAAACCAT-1	-4.79058	-2.63173	0
CCACGAGAGACAACAT-1	-3.41017	-4.76199	0
CCACGAGAGCAGCCTC-1	1.0334	-5.35022	2
CCACGAGAGGCCTTCG-1	7.77027	0.251257	7
CCACGAGCATGACAGG-1	-3.42813	-3.88961	0
CCACGAGCATGGAGAC-1	0.458158	2.16673	1
CCACGAGTCACAACCA-1	-1.47456	2.29832	4
CCACGAGTCGTTCTGC-1	-4.7821	-5.98774	3
CCACGAGTCTTGGAAC-1	0.767746	-5.68876	2
CCACGTTAGAGTGTTA-1	-2.67546	-8.07234	3
CCACGTTAGATACAGT-1	-0.538588	-0.25325	1
CCACGTTAGGTCGTGA-1	-0.240245	-0.944471	1
CCACGTTCACGTAACT-1	-0.209335	0.573832	1
CCACGTTCACTTGACA-1	0.386547	-4.72043	2
CCACGTTCAGTCAGAG-1	8.43261	-2.20164	5
CCACGTTGTCCACATA-1	0.0829635	1.2991	1
CCACGTTGTTCTCCTG-1	-4.31287	-2.61518	0
CCACGTTGTTTCCAAG-1	0.235076	-2.77707	2
CCACGTTTCAGGAACG-1	0.357065	-4.69887	2
CCACGTTTCCATACTT-1	0.183912	-5.91794	2
CCACTTGGTATCGCAT-1	-1.64764	-7.27841	3
CCACTTGGTCTATGAC-1	-2.71337	-4.31466	0
CCACTTGTCAAATGAG-1	-4.81344	-5.67434	0
CCATAAGAGATCCCGC-1	-4.8995	-7.03245	0
CCATAAGAGCGTGAGT-1	0.778721	-5.41129	2
CCATAAGAGGAAAGTG-1	0.470821	-6.39669	2
CCATAAGCATGCGTGC-1	-2.87979	-2.17828	0
CCATAAGGTGACGTCC-1	0.534797	-2.65735	2
CCATAAGTCTCTTAAC-1	8.2867	-3.39484	5
CCATCACAGCTCGACC-1	0.76218	-5.93303	2
CCATCACAGTCTGCAT-1	8.41447	-2.59999	5
CCATCACGTGGGTCAA-1	0.0438455	-3.84568	2
CCATCACGTGTTGAGG-1	0.353042	-6.60436	2
CCATCACGTTGAGTCT-1	1.4265	-3.80553	2
CCATCACTCGATCCAA-1	7.00908	-2.09143	2
CCATCACTCTGTCGTC-1	7.58807	0.742891	7
CCCAACTAGGTAAACT-1	-1.32295	-5.01737	2
CCCAACTAGTCGGGAT-1	6.16854	-1.8349	8
CCCAACTCAACTCCCT-1	0.33699	-4.8598	2
CCCAACTGTGGCCCAT-1	-0.0120976	-2.92487	2
CCCAACTTCGTAATGC-1	0.0707442	-4.11828	2
CCCATTGAGGAAAGGT-1	-4.19209	-2.05537	0
CCCATTGCACCAACAT-1	7.63139	-0.277631	7
CCCATTGCATATCGGT-1	-1.65799	-7.0866	3
CCCATTGGTCTACACA-1	0.818179	0.611561	1
CCCATTGTCAAGAATG-1	-0.355436	-6.02006	2
CCCGAAGAGTCACTAC-1	0.292698	-6.18469	2
CCCGAAGCACCAGACC-1	-4.61626	-6.30612	0
CCCGAAGCATCTGCGG-1	-4.71762	-4.20425	0
CCCGAAGGTGCCGTTG-1	0.902233	-6.02801	2
CCCGAAGTCATGGAGG-1	-2.7378	-5.09091	0
CCCGAAGTCTAGCAAC-1	-1.70716	-2.2593	0
CCCGAAGTCTCGCTCA-1	0.0132155	-0.813743	1
CCCGGAAAGGAGGGTG-1	-2.97123	-1.86629	0
CCCTAACCACTGTGTA-1	-3.27433	-7.33126	3
CCCTCAAAGCGTGCCT-1	5.52254	4.32238	6
CCCTCAACAATAGGAT-1	-0.904766	-5.44201	10
CCCTCAACATGTTTGG-1	-3.57415	-5.41649	3
CCCTCTCAGGAATGTT-1	-2.13237	0.80462	0
CCCTCTCCAACTGCTA-1	6.45206	-1.23363	8
CCCTCTCCACCCTTGT-1	-4.78788	-6.03417	3
CCCTCTCCAGCCTATA-1	-3.99111	-5.12022	3
CCCTCTCCAGTAACAA-1	0.8685	-2.29594	1
CCCTCTCGTCTTCCGT-1	0.074305	-4.46844	2
CCCTCTCGTGGAGGTT-1	7.85169	0.624033	7
CCCTCTCTCGACACTA-1	-0.207157	-5.98142	2
CCCTCTCTCGCAGTTA-1	7.9391	0.50238	7
CCCTCTCTCGTAGTCA-1	0.382927	2.6769	1
CCCTCTCTCTTCCCGA-1	-1.8501	-4.5432	0
CCCTGATAGCTGAGCA-1	-1.49277	-1.69184	1
CCCTGATAGGGCTAAC-1	-0.705357	-0.257089	1
CCCTGATCAGTGGGTA-1	8.00699	0.340194	7
CCCTTAGAGAGACAAG-1	0.509176	-3.61458	2
CCCTTAGAGTCTTGGT-1	-1.53813	1.50633	4
CCCTTAGGTTGCAAGG-1	7.85606	0.643849	7
CCCTTAGGTTGCACGC-1	9.22977	-3.21471	5
CCCTTAGTCCATATGG-1	-2.43056	3.67428	4
CCCTTAGTCGCGGACT-1	-4.95219	-3.61736	0
CCGAACGCAAGAGGCT-1	-1.55123	2.22581	4
CCGAACGGTAGGCAAC-1	-3.61181	-7.53849	3
CCGAACGGTGGCACTC-1	-0.806273	2.87017	4
CCGAACGGTTCCTACC-1	-2.50815	-5.40516	0
CCGAACGTCAAGGACG-1	-3.13751	-7.11404	3
CCGATCTAGATTGAGT-1	-0.951411	-1.05377	1
CCGATCTAGCATCCTA-1	1.28532	2.98764	1
CCGATCTGTAACTAAG-1	-3.60279	-3.66203	0
CCGATGGAGCCAGTAG-1	9.05382	-0.706541	12
CCGATGGAGGCTCTCG-1	-0.552469	-2.71339	2
CCGATGGAGGTAGACC-1	9.32318	-3.3372	5
CCGATGGAGTCCTGTA-1	0.11934	-5.64747	2
CCGATGGCAGACAAGC-1	-3.87407	-6.69221	3
CCGATGGCAGATCACT-1	-1.50634	-7.34707	3
CCGATGGGTGTGTGGA-1	-0.901337	-6.6208	2
CCGATGGTCACGATAC-1	-0.541375	-4.98906	2
CCGATGGTCACTGAAC-1	-0.250565	-5.48787	2
CCGATGGTCGAGAAAT-1	8.3164	-2.64033	5
CCGATGGTCGGCCCAA-1	0.991265	-6.37641	2
CCGCAAGTCACCCATC-1	-0.0263289	2.20536	0
CCGCAAGTCCCAGCGA-1	-0.79447	-6.93861	2
CCGGACAAGAATTGCA-1	-0.328169	-5.43212	2
CCGGACACACTGCACG-1	-4.86462	-4.96398	3
CCGGACACAGAGTTCT-1	-1.61581	1.79251	4
CCGGACAGTCCTTTGC-1	-4.5135	-7.54866	3
CCGGACATCTTAGTTC-1	-4.7594	-6.04972	3
CCGGGTAAGCCTATCA-1	-4.01551	-2.53581	0
CCGGGTAAGTGGAAGA-1	-3.58561	-7.56133	3
CCGGGTAAGTTAGTAG-1	-0.907729	3.32298	4
CCGGGTACAGCTACTA-1	-4.09604	-5.93011	0
CCGGGTAGTACGTACT-1	-0.451154	-5.02839	2
CCGGGTAGTTGTTGAC-1	9.1739	-0.439716	12
CCGGTAGCAACAAAGT-1	-2.95958	-3.73078	0
CCGGTAGCAGTTGAAA-1	-3.32692	-4.43043	0
CCGGTAGGTACTGGGA-1	-3.39252	-3.41246	0
CCGGTAGGTAGGTACG-1	-2.87736	-6.3105	0
CCGGTAGGTCAAATCC-1	0.203095	2.24894	1
CCGGTAGGTTCCATTT-1	-4.25638	-5.07289	3
CCGGTAGTCATCTCTA-1	-2.40747	-6.43051	0
CCGGTAGTCCTGCTAC-1	-0.217344	2.28648	1
CCGGTGAAGAGCCGAT-1	-3.77061	-6.43512	3
CCGGTGAGTACAGTAA-1	7.88927	0.585772	7
CCGGTGAGTTCCAGGC-1	-1.29574	-7.65614	3
CCGTAGGAGCGATGAC-1	-0.358557	-4.49927	2
CCGTAGGCAAGGTTGG-1	-4.03553	-4.19843	0
CCGTAGGCATCAACCA-1	-1.48489	-7.14893	2
CCGTAGGCATGAGTAA-1	10.6784	-4.01134	9
CCGTAGGCATTGCCGG-1	4.44375	4.13143	6
CCGTAGGGTATGGAAT-1	0.519019	-4.65856	2
CCGTAGGGTGAACCGA-1	-2.68012	-4.64527	0
CCGTAGGTCTTTGGAG-1	-4.48025	-7.38191	3
CCGTGAGCAGATACTC-1	-4.54236	-4.73541	3
CCGTGAGTCCAATGCA-1	-1.68086	-3.66934	0
CCGTGAGTCGTCCTCA-1	-0.446896	-4.21151	2
CCGTGAGTCTTCCACG-1	-3.38417	-5.6716	0
CCGTTCAAGTACTCGT-1	-5.32237	-6.19525	3
CCGTTCAGTCAAACGG-1	-1.14709	-6.63594	0
CCGTTCAGTGAGCCAA-1	-5.12917	-5.73939	0
CCTAACCAGCTTCTAG-1	-5.43424	-4.44052	0
CCTAACCAGTCCCAGC-1	-3.39504	-3.79743	0
CCTAACCGTCGTGGAA-1	0.514593	-6.03266	2
CCTAACCGTTAAAGTG-1	-3.30168	-7.25003	3
CCTAACCTCGACACCG-1	0.0315009	-5.59178	2
CCTAAGAAGATGCGAC-1	10.9964	-4.21465	9
CCTAAGAAGGTTATAG-1	-4.75007	-4.91644	3
CCTAAGAGTCTACAAC-1	-0.198202	-6.02254	2
CCTAAGAGTGGTCTTA-1	8.81607	-3.13053	5
CCTACGTAGAGGGTGG-1	0.0225136	-1.06793	1
CCTACGTAGCGAGTAC-1	-3.36672	-7.70003	3
CCTACGTCACACCTAA-1	-1.83345	-3.27213	0
CCTACGTCAGCGGTTC-1	1.0647	-5.36438	2
CCTACGTGTTCGGTTA-1	-4.52941	-3.8997	0
CCTACGTTCGCTAAAC-1	-5.39952	-5.61421	3
CCTATCGAGAGTCAGC-1	-0.437039	-6.68406	3
CCTATCGAGGTCACCC-1	-2.52713	-4.75315	0
CCTATCGAGTCAGCCC-1	8.67397	-2.21602	5
CCTATCGCAACAGAGC-1	-3.12494	-5.31674	0
CCTATCGGTGGACTGA-1	0.178373	0.811612	1
CCTCAACCACCGCTGA-1	-2.61538	-6.46908	3
CCTCAACCATTGACTG-1	-2.13756	-1.78588	10
CCTCAACGTGCGAACA-1	-5.29005	-6.12477	3
CCTCACAAGACTCTTG-1	7.72599	-1.74691	5
CCTCACAAGCCTCACG-1	7.47179	-0.266278	7
CCTCACAAGCGGACAT-1	8.65481	-0.801441	12
CCTCACAAGTCCGCGT-1	-3.24181	-6.50631	0
CCTCACACAACTGTGT-1	9.15674	-0.433708	12
CCTCACACAGTGGGTA-1	-2.02725	-5.08611	0
CCTCACACATCGCCTT-1	-0.117872	-4.37575	2
CCTCACACATGACGGA-1	-4.58189	-6.97669	3
CCTCACAGTACAGCGA-1	-4.03276	-6.12853	0
CCTCACAGTATGGAAT-1	-1.00657	-1.60027	1
CCTCACAGTTCCAGGC-1	0.401707	-4.48861	2
CCTCACATCAGCATTG-1	-4.6213	-6.01772	3
CCTCACATCGAACACT-1	6.95232	-1.44947	5
CCTCAGTAGGCCCACT-1	-2.02671	3.24291	4
CCTCAGTCAAGTGTCT-1	-3.30054	-6.71555	3
CCTCAGTCAATAACCC-1	-1.7475	1.58889	4
CCTCAGTCACTTGGGC-1	-0.545369	-4.24908	2
CCTCAGTTCTAGACAC-1	-3.18483	-3.78566	0
CCTCATGAGCTCGACC-1	6.27717	-1.45518	8
CCTCATGCACTTGAGT-1	-4.4021	-4.27983	0
CCTCATGCAGCTGCCA-1	-4.26593	-7.49636	3
CCTCATGCATCCTATT-1	6.25456	-1.71439	8
CCTCATGGTAGGCAAC-1	7.31558	-1.41335	5
CCTCATGTCGAAGCCC-1	4.65123	3.90945	6
CCTCATGTCGCGTGAC-1	5.03833	4.54982	6
CCTCCAAAGCATTGTC-1	-5.04073	-4.33708	0
CCTCCAAAGGCCTAGA-1	1.489	1.80821	1
CCTCCAACAAGACGAC-1	-0.898768	-5.531	2
CCTCCAACACAATGCT-1	7.94362	0.145621	7
CCTCCAAGTTCCTTGC-1	8.61317	-3.20273	5
CCTCCAATCAAGATAG-1	0.969526	-5.72417	2
CCTCCTCAGAAGGGAT-1	-5.19033	-5.02	3
[truncated: 34,144 more rows]

## Sheet: Table 3
Table S3. Cluster-specific marker genes of four clusters via differential gene expression analysis.
gene	p-value	avg_logFC	p_val_adj	cell type
HIST1H4C	0	1.18711	0	Proliferative_MSC
HMGB2	0	0.760829	0	Proliferative_MSC
TOP2A	0	0.749779	0	Proliferative_MSC
HSP90AA1	0	0.738608	0	Proliferative_MSC
UBE2C	0	0.736693	0	Proliferative_MSC
CENPF	0	0.704767	0	Proliferative_MSC
TUBB4B	0	0.701343	0	Proliferative_MSC
CDC20	0	0.684922	0	Proliferative_MSC
CKS2	0	0.668941	0	Proliferative_MSC
CCNB1	0	0.667919	0	Proliferative_MSC
STMN1	0	0.661376	0	Proliferative_MSC
KPNA2	0	0.66055	0	Proliferative_MSC
TUBA1C	0	0.644375	0	Proliferative_MSC
H2AFZ	0	0.63586	0	Proliferative_MSC
UBE2S	0	0.615251	0	Proliferative_MSC
TYMS	0	0.614797	0	Proliferative_MSC
PTX3	0	0.611917	0	Proliferative_MSC
RRM2	0	0.600492	0	Proliferative_MSC
SMC4	0	0.578275	0	Proliferative_MSC
DEK	0	0.57115	0	Proliferative_MSC
MCM7	0	0.566792	0	Proliferative_MSC
TUBA1B	0	0.550692	0	Proliferative_MSC
CCNA2	0	0.549638	0	Proliferative_MSC
HSPA8	0	0.54895	0	Proliferative_MSC
NCL	0	0.543282	0	Proliferative_MSC
PA2G4	0	0.538187	0	Proliferative_MSC
HMGB1	0	0.533882	0	Proliferative_MSC
MAD2L1	0	0.527795	0	Proliferative_MSC
CDK1	0	0.524924	0	Proliferative_MSC
HMGN2	0	0.521563	0	Proliferative_MSC
CAV1	0	0.520671	0	Proliferative_MSC
MKI67	0	0.519078	0	Proliferative_MSC
TPX2	0	0.511112	0	Proliferative_MSC
UBE2T	0	0.51095	0	Proliferative_MSC
TUBB	0	0.504901	0	Proliferative_MSC
ASPM	0	0.496705	0	Proliferative_MSC
CKS1B	0	0.49462	0	Proliferative_MSC
NASP	0	0.493717	0	Proliferative_MSC
BIRC5	0	0.490721	0	Proliferative_MSC
NUSAP1	0	0.490573	0	Proliferative_MSC
RANBP1	0	0.483383	0	Proliferative_MSC
DUT	0	0.480506	0	Proliferative_MSC
PLK1	0	0.479684	0	Proliferative_MSC
KIF20B	0	0.473593	0	Proliferative_MSC
SRSF7	0	0.473507	0	Proliferative_MSC
PTTG1	0	0.467009	0	Proliferative_MSC
PBK	0	0.46491	0	Proliferative_MSC
HNRNPAB	0	0.463667	0	Proliferative_MSC
ZWINT	0	0.459032	0	Proliferative_MSC
GMNN	0	0.457937	0	Proliferative_MSC
AURKA	0	0.456712	0	Proliferative_MSC
MRTO4	0	0.455986	0	Proliferative_MSC
PTGES3	0	0.455624	0	Proliferative_MSC
PCNA	0	0.455151	0	Proliferative_MSC
PCLAF	0	0.453443	0	Proliferative_MSC
H2AFX	0	0.451618	0	Proliferative_MSC
HSPD1	0	0.443864	0	Proliferative_MSC
ARL6IP1	0	0.439372	0	Proliferative_MSC
DDX21	0	0.435882	0	Proliferative_MSC
YWHAH	0	0.435878	0	Proliferative_MSC
CLSPN	0	0.43411	0	Proliferative_MSC
SFPQ	0	0.433912	0	Proliferative_MSC
PTMA	0	0.432476	0	Proliferative_MSC
SRSF3	0	0.430632	0	Proliferative_MSC
ODC1	0	0.430372	0	Proliferative_MSC
DTYMK	0	0.428155	0	Proliferative_MSC
GINS2	0	0.423247	0	Proliferative_MSC
EIF1AX	0	0.419507	0	Proliferative_MSC
RAN	0	0.418329	0	Proliferative_MSC
HNRNPA2B1	0	0.416516	0	Proliferative_MSC
FEN1	0	0.413529	0	Proliferative_MSC
SGO2	0	0.413422	0	Proliferative_MSC
NOP56	0	0.413341	0	Proliferative_MSC
CYCS	0	0.411825	0	Proliferative_MSC
HMMR	0	0.409168	0	Proliferative_MSC
FABP5	0	0.406642	0	Proliferative_MSC
EIF5	0	0.404786	0	Proliferative_MSC
ALYREF	0	0.404585	0	Proliferative_MSC
CDKN3	0	0.403101	0	Proliferative_MSC
CACYBP	0	0.400035	0	Proliferative_MSC
SERBP1	0	0.398847	0	Proliferative_MSC
EBNA1BP2	0	0.397705	0	Proliferative_MSC
CCT2	0	0.395948	0	Proliferative_MSC
SLBP	0	0.395773	0	Proliferative_MSC
JPT1	0	0.394494	0	Proliferative_MSC
BUB3	0	0.393948	0	Proliferative_MSC
HNRNPD	0	0.392288	0	Proliferative_MSC
MCM3	0	0.391845	0	Proliferative_MSC
HNRNPM	0	0.391466	0	Proliferative_MSC
CCT5	0	0.386716	0	Proliferative_MSC
GTSE1	0	0.384881	0	Proliferative_MSC
KPNB1	0	0.383101	0	Proliferative_MSC
SRGN	0	0.382265	0	Proliferative_MSC
DNMT1	0	0.38183	0	Proliferative_MSC
DNAJC9	0	0.381609	0	Proliferative_MSC
HSP90AB1	0	0.381264	0	Proliferative_MSC
SRSF2	0	0.379373	0	Proliferative_MSC
HNRNPDL	0	0.377902	0	Proliferative_MSC
RBM8A	0	0.377449	0	Proliferative_MSC
CENPE	0	0.376982	0	Proliferative_MSC
DNAJA1	0	0.376205	0	Proliferative_MSC
SNRPD1	0	0.376	0	Proliferative_MSC
TOMM40	0	0.375692	0	Proliferative_MSC
HSPE1	0	0.37518	0	Proliferative_MSC
CCNB2	0	0.37448	0	Proliferative_MSC
KIF23	0	0.372622	0	Proliferative_MSC
NUF2	0	0.372168	0	Proliferative_MSC
CCT6A	0	0.372139	0	Proliferative_MSC
ANP32E	0	0.369574	0	Proliferative_MSC
FUS	0	0.369055	0	Proliferative_MSC
TUBB6	0	0.361646	0	Proliferative_MSC
HNRNPU	0	0.361645	0	Proliferative_MSC
LYAR	0	0.360873	0	Proliferative_MSC
SNRPB	0	0.357878	0	Proliferative_MSC
HNRNPR	0	0.357027	0	Proliferative_MSC
TMPO	0	0.354376	0	Proliferative_MSC
DEPDC1	0	0.353862	0	Proliferative_MSC
MCM5	0	0.352693	0	Proliferative_MSC
XRCC5	0	0.348978	0	Proliferative_MSC
SMC2	0	0.347668	0	Proliferative_MSC
TK1	0	0.3468	0	Proliferative_MSC
DCTPP1	0	0.346183	0	Proliferative_MSC
HNRNPF	0	0.345892	0	Proliferative_MSC
DLGAP5	0	0.345417	0	Proliferative_MSC
DDX39A	0	0.34486	0	Proliferative_MSC
PPM1G	0	0.343961	0	Proliferative_MSC
RPS4Y1	1.49532e-228	0.342343	3.18502e-224	Proliferative_MSC
HMGB3	0	0.341628	0	Proliferative_MSC
DKC1	0	0.341394	0	Proliferative_MSC
DHFR	0	0.340624	0	Proliferative_MSC
TPM3	0	0.33955	0	Proliferative_MSC
NUCKS1	0	0.338606	0	Proliferative_MSC
SYNCRIP	0	0.338051	0	Proliferative_MSC
PSMD2	0	0.337289	0	Proliferative_MSC
ANLN	0	0.337161	0	Proliferative_MSC
RRM1	0	0.337079	0	Proliferative_MSC
TACC3	0	0.336914	0	Proliferative_MSC
CENPA	0	0.336075	0	Proliferative_MSC
EIF3J	0	0.335055	0	Proliferative_MSC
ANP32B	0	0.33498	0	Proliferative_MSC
ORC6	0	0.333509	0	Proliferative_MSC
PAICS	0	0.33328	0	Proliferative_MSC
EIF5B	0	0.333235	0	Proliferative_MSC
PARP1	0	0.332048	0	Proliferative_MSC
CDCA3	0	0.329369	0	Proliferative_MSC
ILF2	0	0.329322	0	Proliferative_MSC
SUPT16H	0	0.329151	0	Proliferative_MSC
C12orf75	0	0.326798	0	Proliferative_MSC
CENPW	0	0.326771	0	Proliferative_MSC
PGP	0	0.325514	0	Proliferative_MSC
DKK1	0	0.324951	0	Proliferative_MSC
LMNB1	0	0.324467	0	Proliferative_MSC
HNRNPA3	0	0.324427	0	Proliferative_MSC
LSM5	0	0.324325	0	Proliferative_MSC
HAT1	0	0.323979	0	Proliferative_MSC
NUDC	0	0.322953	0	Proliferative_MSC
POLE3	0	0.320375	0	Proliferative_MSC
EXOSC8	0	0.318303	0	Proliferative_MSC
H3F3B	0	0.31728	0	Proliferative_MSC
NOP58	0	0.316462	0	Proliferative_MSC
G3BP1	0	0.315005	0	Proliferative_MSC
BZW1	0	0.314759	0	Proliferative_MSC
AURKB	0	0.312716	0	Proliferative_MSC
CENPX	0	0.311504	0	Proliferative_MSC
HNRNPH3	0	0.31134	0	Proliferative_MSC
ENO1	0	0.310559	0	Proliferative_MSC
UHRF1	0	0.309871	0	Proliferative_MSC
RPL7L1	0	0.308352	0	Proliferative_MSC
HELLS	0	0.307599	0	Proliferative_MSC
SRRM1	0	0.305273	0	Proliferative_MSC
EIF2S1	0	0.304476	0	Proliferative_MSC
CALM2	0	0.303993	0	Proliferative_MSC
CENPM	0	0.303252	0	Proliferative_MSC
ATAD2	0	0.302778	0	Proliferative_MSC
SRSF10	0	0.302658	0	Proliferative_MSC
NDC80	0	0.302306	0	Proliferative_MSC
CDT1	0	0.301996	0	Proliferative_MSC
SPC25	0	0.301849	0	Proliferative_MSC
HSPH1	0	0.301498	0	Proliferative_MSC
UBE2N	0	0.300412	0	Proliferative_MSC
SET	0	0.300092	0	Proliferative_MSC
CENPK	0	0.299943	0	Proliferative_MSC
SERPINE1	0	0.297694	0	Proliferative_MSC
KIF22	0	0.297415	0	Proliferative_MSC
KNSTRN	0	0.296587	0	Proliferative_MSC
DDX46	0	0.29598	0	Proliferative_MSC
RRP7A	0	0.294979	0	Proliferative_MSC
TRA2B	0	0.29436	0	Proliferative_MSC
SMS	0	0.293942	0	Proliferative_MSC
PRKDC	0	0.293505	0	Proliferative_MSC
ANP32A	0	0.293273	0	Proliferative_MSC
CEP55	0	0.292823	0	Proliferative_MSC
STIP1	0	0.291445	0	Proliferative_MSC
EZR	0	0.291224	0	Proliferative_MSC
UAP1	0	0.291205	0	Proliferative_MSC
ARHGDIA	0	0.290591	0	Proliferative_MSC
CKAP2	0	0.290271	0	Proliferative_MSC
GPATCH4	0	0.289816	0	Proliferative_MSC
XRCC6	0	0.289692	0	Proliferative_MSC
RBM25	0	0.288638	0	Proliferative_MSC
BRIX1	0	0.288345	0	Proliferative_MSC
PNN	0	0.287683	0	Proliferative_MSC
SNRPG	0	0.287513	0	Proliferative_MSC
C1QBP	0	0.28738	0	Proliferative_MSC
SNRPA1	0	0.285354	0	Proliferative_MSC
VRK1	0	0.285308	0	Proliferative_MSC
NCAPG	0	0.284389	0	Proliferative_MSC
CDCA8	0	0.284077	0	Proliferative_MSC
RPA3	0	0.283501	0	Proliferative_MSC
HNRNPC	0	0.283415	0	Proliferative_MSC
ANKRD1	0	0.282902	0	Proliferative_MSC
DBF4	0	0.282737	0	Proliferative_MSC
TCP1	0	0.279904	0	Proliferative_MSC
SNRPD3	0	0.279841	0	Proliferative_MSC
ITGB3BP	0	0.279671	0	Proliferative_MSC
POLR3K	0	0.279466	0	Proliferative_MSC
MZT1	0	0.279464	0	Proliferative_MSC
CENPU	0	0.278804	0	Proliferative_MSC
NIP7	0	0.277823	0	Proliferative_MSC
EXOSC9	0	0.27779	0	Proliferative_MSC
SMC3	0	0.277417	0	Proliferative_MSC
SNRPE	0	0.276143	0	Proliferative_MSC
SIVA1	0	0.275832	0	Proliferative_MSC
MRPL12	0	0.275809	0	Proliferative_MSC
CTSC	0	0.275767	0	Proliferative_MSC
TRIM28	0	0.275316	0	Proliferative_MSC
FKBP4	0	0.274832	0	Proliferative_MSC
PRC1	0	0.274689	0	Proliferative_MSC
NOP16	0	0.274523	0	Proliferative_MSC
CDCA4	0	0.273917	0	Proliferative_MSC
CDC45	0	0.273567	0	Proliferative_MSC
ARPC5L	0	0.273249	0	Proliferative_MSC
MRPS34	0	0.27303	0	Proliferative_MSC
LSM3	0	0.272954	0	Proliferative_MSC
TRIP13	0	0.27191	0	Proliferative_MSC
SRSF11	0	0.271282	0	Proliferative_MSC
HNRNPK	0	0.2707	0	Proliferative_MSC
LSM4	0	0.268323	0	Proliferative_MSC
PHF19	0	0.267655	0	Proliferative_MSC
PNO1	0	0.267655	0	Proliferative_MSC
PSMD1	0	0.267584	0	Proliferative_MSC
SHCBP1	0	0.267582	0	Proliferative_MSC
PRSS23	0	0.26756	0	Proliferative_MSC
RFC4	0	0.267352	0	Proliferative_MSC
DDX18	0	0.266522	0	Proliferative_MSC
TIMM10	0	0.266382	0	Proliferative_MSC
ABCE1	0	0.265952	0	Proliferative_MSC
KHDRBS1	0	0.265774	0	Proliferative_MSC
FBXO5	0	0.265455	0	Proliferative_MSC
PSMD7	0	0.265344	0	Proliferative_MSC
TFAM	0	0.265136	0	Proliferative_MSC
CCT4	0	0.265031	0	Proliferative_MSC
MIS18A	0	0.264044	0	Proliferative_MSC
LRRC59	0	0.263823	0	Proliferative_MSC
CSE1L	0	0.263491	0	Proliferative_MSC
TNFRSF12A	0	0.26344	0	Proliferative_MSC
SF3A3	0	0.263398	0	Proliferative_MSC
LRR1	0	0.263305	0	Proliferative_MSC
MARCKS	0	0.263061	0	Proliferative_MSC
BOP1	0	0.26304	0	Proliferative_MSC
PSMC3	0	0.262295	0	Proliferative_MSC
SMC1A	0	0.262108	0	Proliferative_MSC
CMSS1	0	0.260961	0	Proliferative_MSC
USP1	0	0.26055	0	Proliferative_MSC
TRBC2	0	0.260322	0	Proliferative_MSC
KIF5B	0	0.259528	0	Proliferative_MSC
EIF4E	0	0.259476	0	Proliferative_MSC
TAGLN2	0	0.25902	0	Proliferative_MSC
RNPS1	0	0.258355	0	Proliferative_MSC
NME1	0	0.257671	0	Proliferative_MSC
CBX3	0	0.257456	0	Proliferative_MSC
POP7	0	0.257183	0	Proliferative_MSC
TPI1	0	0.257165	0	Proliferative_MSC
GSPT1	0	0.256805	0	Proliferative_MSC
PUF60	0	0.256391	0	Proliferative_MSC
LSM2	0	0.25617	0	Proliferative_MSC
SSB	0	0.255997	0	Proliferative_MSC
RFC2	0	0.254856	0	Proliferative_MSC
ERH	0	0.254596	0	Proliferative_MSC
NAP1L4	0	0.254337	0	Proliferative_MSC
BCLAF1	0	0.254161	0	Proliferative_MSC
MYBL2	0	0.25366	0	Proliferative_MSC
PEG10	0	0.253092	0	Proliferative_MSC
MTDH	0	0.25273	0	Proliferative_MSC
DDX24	0	0.252352	0	Proliferative_MSC
HACD3	0	0.252221	0	Proliferative_MSC
PRDX3	0	0.252035	0	Proliferative_MSC
PCMT1	0	0.251841	0	Proliferative_MSC
SNRNP70	0	0.251187	0	Proliferative_MSC
TCOF1	0	0.250404	0	Proliferative_MSC
MESD	0	0.250177	0	Proliferative_MSC
MRPL15	0	0.249379	0	Proliferative_MSC
RUVBL1	0	0.249289	0	Proliferative_MSC
MCM6	0	0.249182	0	Proliferative_MSC
DIAPH3	0	0.248564	0	Proliferative_MSC
SPDL1	0	0.248487	0	Proliferative_MSC
ILF3	0	0.248335	0	Proliferative_MSC
EMG1	0	0.248268	0	Proliferative_MSC
EMG1	0	0.248268	0	Proliferative_MSC
RAD51AP1	0	0.247836	0	Proliferative_MSC
CCT3	0	0.247347	0	Proliferative_MSC
EEF1E1	0	0.247075	0	Proliferative_MSC
PDAP1	0	0.246197	0	Proliferative_MSC
PRMT1	0	0.246157	0	Proliferative_MSC
SSRP1	0	0.246068	0	Proliferative_MSC
PSIP1	0	0.245753	0	Proliferative_MSC
EIF3A	0	0.245732	0	Proliferative_MSC
RPS26	0	0.245303	0	Proliferative_MSC
NTMT1	0	0.245297	0	Proliferative_MSC
ADRM1	0	0.245193	0	Proliferative_MSC
TOMM22	0	0.245089	0	Proliferative_MSC
RFC3	0	0.242564	0	Proliferative_MSC
HDGF	0	0.24248	0	Proliferative_MSC
PRRC2C	0	0.241809	0	Proliferative_MSC
KIF2C	0	0.240955	0	Proliferative_MSC
TFDP1	0	0.240733	0	Proliferative_MSC
HDAC2	0	0.240524	0	Proliferative_MSC
FAM83D	0	0.240254	0	Proliferative_MSC
PPME1	0	0.239594	0	Proliferative_MSC
PSMG1	0	0.23956	0	Proliferative_MSC
SLC16A3	0	0.239105	0	Proliferative_MSC
PRPF40A	0	0.238539	0	Proliferative_MSC
KIFC1	0	0.238345	0	Proliferative_MSC
SAE1	0	0.237336	0	Proliferative_MSC
TEX30	0	0.237257	0	Proliferative_MSC
CCDC80	0	0.237122	0	Proliferative_MSC
SLIRP	0	0.237068	0	Proliferative_MSC
MRPL20	0	0.236731	0	Proliferative_MSC
THRAP3	0	0.236654	0	Proliferative_MSC
EIF6	0	0.236477	0	Proliferative_MSC
MT2A	0	0.236409	0	Proliferative_MSC
CENPV	0	0.236289	0	Proliferative_MSC
CCDC34	0	0.235637	0	Proliferative_MSC
CDC6	0	0.235292	0	Proliferative_MSC
RPL39L	0	0.235291	0	Proliferative_MSC
LDHA	0	0.235143	0	Proliferative_MSC
BANF1	0	0.235064	0	Proliferative_MSC
UBE2I	0	0.234696	0	Proliferative_MSC
CCT8	0	0.23449	0	Proliferative_MSC
ACTB	0	0.233861	0	Proliferative_MSC
NOLC1	0	0.233424	0	Proliferative_MSC
GRPEL1	0	0.233398	0	Proliferative_MSC
HIST1H1B	0	0.233379	0	Proliferative_MSC
PGAM1	0	0.233194	0	Proliferative_MSC
SLC43A3	0	0.233148	0	Proliferative_MSC
PAK1IP1	0	0.233059	0	Proliferative_MSC
RAD21	0	0.233005	0	Proliferative_MSC
RBM17	0	0.232971	0	Proliferative_MSC
YWHAZ	0	0.232945	0	Proliferative_MSC
MRPL3	0	0.232462	0	Proliferative_MSC
SNRNP40	0	0.231348	0	Proliferative_MSC
PPP2CA	0	0.230643	0	Proliferative_MSC
GTPBP4	0	0.230565	0	Proliferative_MSC
HIST1H1D	0	0.229277	0	Proliferative_MSC
CCAR1	0	0.228942	0	Proliferative_MSC
ABCF1	0	0.228917	0	Proliferative_MSC
VDAC3	0	0.228272	0	Proliferative_MSC
PSMD14	0	0.228268	0	Proliferative_MSC
RSL1D1	0	0.228017	0	Proliferative_MSC
RTN4	0	0.227217	0	Proliferative_MSC
TOP1	0	0.226993	0	Proliferative_MSC
PPP1R14B	0	0.226942	0	Proliferative_MSC
UCHL5	0	0.226634	0	Proliferative_MSC
EIF5A	0	0.22662	0	Proliferative_MSC
LRRFIP1	0	0.225993	0	Proliferative_MSC
COX20	0	0.225913	0	Proliferative_MSC
LSM6	0	0.225889	0	Proliferative_MSC
TSR1	0	0.225882	0	Proliferative_MSC
MCM4	0	0.22564	0	Proliferative_MSC
ELAVL1	0	0.225477	0	Proliferative_MSC
USP14	0	0.225432	0	Proliferative_MSC
MAGOHB	0	0.225343	0	Proliferative_MSC
TMEM106C	0	0.225134	0	Proliferative_MSC
CHAF1A	0	0.224662	0	Proliferative_MSC
FARSB	0	0.224632	0	Proliferative_MSC
WDR43	0	0.224628	0	Proliferative_MSC
GRWD1	0	0.224428	0	Proliferative_MSC
PSMD12	0	0.224408	0	Proliferative_MSC
MAGOH	0	0.224312	0	Proliferative_MSC
RGS4	0	0.223801	0	Proliferative_MSC
FBL	0	0.223789	0	Proliferative_MSC
AMD1	0	0.223394	0	Proliferative_MSC
METAP2	0	0.222567	0	Proliferative_MSC
DCUN1D5	0	0.222369	0	Proliferative_MSC
CEBPZ	0	0.222254	0	Proliferative_MSC
BCL2L12	0	0.221783	0	Proliferative_MSC
MCM10	0	0.221607	0	Proliferative_MSC
PCBP1	0	0.22152	0	Proliferative_MSC
PKMYT1	0	0.221466	0	Proliferative_MSC
PRELID1	0	0.221154	0	Proliferative_MSC
TMEM109	0	0.220976	0	Proliferative_MSC
RPF2	0	0.220299	0	Proliferative_MSC
RRP15	0	0.220003	0	Proliferative_MSC
CFL1	0	0.219784	0	Proliferative_MSC
ASF1B	0	0.219379	0	Proliferative_MSC
PPIH	0	0.219284	0	Proliferative_MSC
TIMM13	0	0.2189	0	Proliferative_MSC
NOL7	0	0.218644	0	Proliferative_MSC
U2SURP	0	0.218484	0	Proliferative_MSC
IFRD2	0	0.218364	0	Proliferative_MSC
GAR1	0	0.218267	0	Proliferative_MSC
PSMD11	0	0.217727	0	Proliferative_MSC
CBX1	0	0.217527	0	Proliferative_MSC
CKAP2L	0	0.217263	0	Proliferative_MSC
XPO1	0	0.216593	0	Proliferative_MSC
CDC42EP3	0	0.216544	0	Proliferative_MSC
SRPK1	0	0.216138	0	Proliferative_MSC
FJX1	0	0.215991	0	Proliferative_MSC
PSMC3IP	0	0.215563	0	Proliferative_MSC
SGO1	0	0.215383	0	Proliferative_MSC
EIF3B	0	0.214818	0	Proliferative_MSC
CALM1	0	0.214648	0	Proliferative_MSC
RDX	0	0.21423	0	Proliferative_MSC
TCERG1	0	0.214196	0	Proliferative_MSC
MND1	0	0.21418	0	Proliferative_MSC
VDAC1	0	0.213725	0	Proliferative_MSC
SDF2L1	0	0.213683	0	Proliferative_MSC
TUBG1	0	0.212734	0	Proliferative_MSC
TIMM17A	0	0.212328	0	Proliferative_MSC
ARHGAP18	0	0.211844	0	Proliferative_MSC
EXOSC3	0	0.211685	0	Proliferative_MSC
IMP4	0	0.211645	0	Proliferative_MSC
H2AFV	0	0.211593	0	Proliferative_MSC
CD320	0	0.211524	0	Proliferative_MSC
PSMA4	0	0.211249	0	Proliferative_MSC
YWHAB	0	0.211117	0	Proliferative_MSC
ATP1B3	0	0.210315	0	Proliferative_MSC
CNOT7	0	0.210275	0	Proliferative_MSC
NIFK	0	0.210038	0	Proliferative_MSC
CAP1	0	0.20986	0	Proliferative_MSC
TMEM97	0	0.209845	0	Proliferative_MSC
RACGAP1	0	0.209732	0	Proliferative_MSC
PSMD6	0	0.209614	0	Proliferative_MSC
ATAD3A	0	0.209428	0	Proliferative_MSC
PSMC6	0	0.20909	0	Proliferative_MSC
RPA2	0	0.209009	0	Proliferative_MSC
KNOP1	0	0.208998	0	Proliferative_MSC
CIP2A	0	0.207952	0	Proliferative_MSC
TPRKB	0	0.207882	0	Proliferative_MSC
EIF4A3	0	0.207871	0	Proliferative_MSC
SKA2	0	0.20766	0	Proliferative_MSC
CAVIN1	0	0.207553	0	Proliferative_MSC
SF3B4	0	0.207239	0	Proliferative_MSC
NAE1	0	0.207092	0	Proliferative_MSC
KIF11	0	0.20689	0	Proliferative_MSC
RAB8A	0	0.206708	0	Proliferative_MSC
PIMREG	0	0.20661	0	Proliferative_MSC
CNBP	0	0.206294	0	Proliferative_MSC
ZC3H15	0	0.205829	0	Proliferative_MSC
DYNLL1	0	0.205572	0	Proliferative_MSC
SRRT	0	0.205266	0	Proliferative_MSC
MRPS10	0	0.205155	0	Proliferative_MSC
MRPL17	0	0.204972	0	Proliferative_MSC
CMC2	0	0.204798	0	Proliferative_MSC
YBX1	0	0.204082	0	Proliferative_MSC
ACTL6A	0	0.203961	0	Proliferative_MSC
DHX15	0	0.2038	0	Proliferative_MSC
PTBP1	0	0.203793	0	Proliferative_MSC
UMPS	0	0.203539	0	Proliferative_MSC
DNTTIP2	0	0.203151	0	Proliferative_MSC
KRT18	0	0.202944	0	Proliferative_MSC
VBP1	0	0.202938	0	Proliferative_MSC
MRPS23	0	0.202833	0	Proliferative_MSC
EBP	0	0.202582	0	Proliferative_MSC
CDCA2	0	0.202465	0	Proliferative_MSC
YWHAQ	0	0.202103	0	Proliferative_MSC
MELK	0	0.202015	0	Proliferative_MSC
CENPN	0	0.20098	0	Proliferative_MSC
UBE2V2	0	0.200741	0	Proliferative_MSC
NAA20	0	0.200668	0	Proliferative_MSC
NOC2L	0	0.20021	0	Proliferative_MSC
LUM	0	1.22833	0	Niche_supporting_MSC
APOE	0	1.21638	0	Niche_supporting_MSC
NEAT1	0	1.17749	0	Niche_supporting_MSC
COL3A1	0	1.15204	0	Niche_supporting_MSC
PTGDS	0	1.13327	0	Niche_supporting_MSC
DCN	0	1.09978	0	Niche_supporting_MSC
CHI3L1	0	0.994346	0	Niche_supporting_MSC
SERPINF1	0	0.976097	0	Niche_supporting_MSC
CDKN1C	0	0.934442	0	Niche_supporting_MSC
IGFBP5	0	0.923394	0	Niche_supporting_MSC
FTL	0	0.85387	0	Niche_supporting_MSC
SERPINE2	0	0.847057	0	Niche_supporting_MSC
FOS	0	0.844348	0	Niche_supporting_MSC
TGFBI	0	0.809004	0	Niche_supporting_MSC
COL1A2	0	0.795426	0	Niche_supporting_MSC
MALAT1	0	0.764028	0	Niche_supporting_MSC
MMP2	0	0.746918	0	Niche_supporting_MSC
JUNB	0	0.734745	0	Niche_supporting_MSC
TGM2	0	0.722174	0	Niche_supporting_MSC
S100A4	0	0.716615	0	Niche_supporting_MSC
TIMP1	0	0.682636	0	Niche_supporting_MSC
ACTA2	0	0.671507	0	Niche_supporting_MSC
NUPR1	0	0.659661	0	Niche_supporting_MSC
HTRA1	0	0.657363	0	Niche_supporting_MSC
SPON2	0	0.656707	0	Niche_supporting_MSC
COL1A1	0	0.644893	0	Niche_supporting_MSC
COL6A1	0	0.625843	0	Niche_supporting_MSC
SAT1	0	0.620131	0	Niche_supporting_MSC
HLA-B	0	0.609144	0	Niche_supporting_MSC
FN1	0	0.608167	0	Niche_supporting_MSC
MFAP4	0	0.601649	0	Niche_supporting_MSC
COL6A2	0	0.600539	0	Niche_supporting_MSC
PNRC1	0	0.585598	0	Niche_supporting_MSC
B2M	0	0.584144	0	Niche_supporting_MSC
COL5A1	0	0.583679	0	Niche_supporting_MSC
DPT	0	0.583602	0	Niche_supporting_MSC
HSPB6	0	0.568126	0	Niche_supporting_MSC
IFITM3	0	0.563041	0	Niche_supporting_MSC
QPRT	0	0.562359	0	Niche_supporting_MSC
C1R	0	0.560176	0	Niche_supporting_MSC
DUSP1	0	0.541272	0	Niche_supporting_MSC
OLFML3	0	0.538287	0	Niche_supporting_MSC
FTH1	0	0.53823	0	Niche_supporting_MSC
IER3	0	0.532654	0	Niche_supporting_MSC
SELENOM	0	0.522551	0	Niche_supporting_MSC
HLA-A	0	0.521717	0	Niche_supporting_MSC
MEG3	0	0.5127	0	Niche_supporting_MSC
SPARC	0	0.498935	0	Niche_supporting_MSC
RABAC1	0	0.496297	0	Niche_supporting_MSC
FOSB	0	0.492372	0	Niche_supporting_MSC
PCOLCE	0	0.491192	0	Niche_supporting_MSC
CST3	0	0.48433	0	Niche_supporting_MSC
PMP22	0	0.484241	0	Niche_supporting_MSC
PRDX5	0	0.481918	0	Niche_supporting_MSC
MFGE8	0	0.480421	0	Niche_supporting_MSC
HLA-C	0	0.475743	0	Niche_supporting_MSC
RPL3	0	0.469061	0	Niche_supporting_MSC
IFITM2	0	0.463739	0	Niche_supporting_MSC
IGFBP4	0	0.460354	0	Niche_supporting_MSC
CD63	0	0.45963	0	Niche_supporting_MSC
GDF15	0	0.45871	0	Niche_supporting_MSC
COL6A3	0	0.457588	0	Niche_supporting_MSC
FBN1	0	0.448667	0	Niche_supporting_MSC
TCEAL4	0	0.44845	0	Niche_supporting_MSC
PDGFRA	0	0.444133	0	Niche_supporting_MSC
LGALS3	0	0.442354	0	Niche_supporting_MSC
PLD3	0	0.442175	0	Niche_supporting_MSC
CLU	0	0.440068	0	Niche_supporting_MSC
LMCD1	0	0.436793	0	Niche_supporting_MSC
RAB13	0	0.434151	0	Niche_supporting_MSC
CTHRC1	0	0.432398	0	Niche_supporting_MSC
VCAN	0	0.429739	0	Niche_supporting_MSC
MXD4	0	0.426056	0	Niche_supporting_MSC
CXCL2	0	0.425909	0	Niche_supporting_MSC
SQSTM1	0	0.425255	0	Niche_supporting_MSC
BGN	0	0.42304	0	Niche_supporting_MSC
LSP1	0	0.417651	0	Niche_supporting_MSC
BTG1	0	0.416987	0	Niche_supporting_MSC
CRISPLD2	0	0.415946	0	Niche_supporting_MSC
RPL27A	0	0.415716	0	Niche_supporting_MSC
CEBPD	0	0.409398	0	Niche_supporting_MSC
RPS18	0	0.409235	0	Niche_supporting_MSC
KCNQ1OT1	0	0.409204	0	Niche_supporting_MSC
SOD2	0	0.408785	0	Niche_supporting_MSC
SOD2	0	0.408785	0	Niche_supporting_MSC
TPT1	0	0.406388	0	Niche_supporting_MSC
MGST1	0	0.402863	0	Niche_supporting_MSC
PLTP	0	0.402209	0	Niche_supporting_MSC
JUN	0	0.400241	0	Niche_supporting_MSC
ZFAS1	0	0.398823	0	Niche_supporting_MSC
MME	0	0.398657	0	Niche_supporting_MSC
NFKBIA	0	0.396035	0	Niche_supporting_MSC
MSRB2	0	0.395025	0	Niche_supporting_MSC
IER2	0	0.39421	0	Niche_supporting_MSC
FBLN1	0	0.393598	0	Niche_supporting_MSC
CEBPB	0	0.39058	0	Niche_supporting_MSC
EIF4A2	0	0.387828	0	Niche_supporting_MSC
IL1R1	0	0.382311	0	Niche_supporting_MSC
PAPPA	0	0.379977	0	Niche_supporting_MSC
TTC3	0	0.378335	0	Niche_supporting_MSC
PPIC	0	0.37787	0	Niche_supporting_MSC
KCNE4	0	0.377395	0	Niche_supporting_MSC
NPC2	0	0.376061	0	Niche_supporting_MSC
SOX4	0	0.371741	0	Niche_supporting_MSC
MAGED2	0	0.370813	0	Niche_supporting_MSC
COL11A1	0	0.369329	0	Niche_supporting_MSC
CD248	0	0.367199	0	Niche_supporting_MSC
IGFBP7	0	0.366616	0	Niche_supporting_MSC
EGR1	0	0.365122	0	Niche_supporting_MSC
CYBA	0	0.364677	0	Niche_supporting_MSC
TYMP	0	0.36224	0	Niche_supporting_MSC
RHOB	0	0.35993	0	Niche_supporting_MSC
EEF1A1	0	0.358497	0	Niche_supporting_MSC
RPL13A	0	0.357028	0	Niche_supporting_MSC
RBP1	0	0.356362	0	Niche_supporting_MSC
RPS11	0	0.35398	0	Niche_supporting_MSC
SMYD3	0	0.35245	0	Niche_supporting_MSC
C1S	0	0.351188	0	Niche_supporting_MSC
AKR1C1	0	0.350869	0	Niche_supporting_MSC
EFEMP2	0	0.348692	0	Niche_supporting_MSC
C12orf57	0	0.344792	0	Niche_supporting_MSC
SERF2	0	0.343717	0	Niche_supporting_MSC
GSTM3	0	0.342419	0	Niche_supporting_MSC
HERPUD1	0	0.340572	0	Niche_supporting_MSC
BRI3	0	0.339511	0	Niche_supporting_MSC
ITM2B	0	0.33718	0	Niche_supporting_MSC
NFKBIZ	0	0.334349	0	Niche_supporting_MSC
BLVRB	0	0.331772	0	Niche_supporting_MSC
COPZ2	0	0.33106	0	Niche_supporting_MSC
CTSD	0	0.330229	0	Niche_supporting_MSC
SSR4	0	0.329274	0	Niche_supporting_MSC
GAS1	0	0.324827	0	Niche_supporting_MSC
TNFAIP6	0	0.324703	0	Niche_supporting_MSC
FKBP10	0	0.323305	0	Niche_supporting_MSC
RPL12	0	0.322899	0	Niche_supporting_MSC
RPS9	0	0.321224	0	Niche_supporting_MSC
WIPI1	0	0.320924	0	Niche_supporting_MSC
FCGRT	0	0.320691	0	Niche_supporting_MSC
P4HA3	0	0.31816	0	Niche_supporting_MSC
PTK7	0	0.317405	0	Niche_supporting_MSC
NID1	0	0.316494	0	Niche_supporting_MSC
PFDN5	0	0.315827	0	Niche_supporting_MSC
PSAP	0	0.313481	0	Niche_supporting_MSC
COL12A1	0	0.313336	0	Niche_supporting_MSC
S100A6	0	0.311926	0	Niche_supporting_MSC
LRP1	0	0.311797	0	Niche_supporting_MSC
APOC1	0	0.311367	0	Niche_supporting_MSC
THBS2	0	0.310421	0	Niche_supporting_MSC
LGALS3BP	0	0.309257	0	Niche_supporting_MSC
GRN	0	0.308877	0	Niche_supporting_MSC
APCDD1	0	0.308772	0	Niche_supporting_MSC
COL5A2	0	0.308699	0	Niche_supporting_MSC
TSC22D3	0	0.308031	0	Niche_supporting_MSC
PDPN	0	0.307509	0	Niche_supporting_MSC
LAMB1	0	0.306367	0	Niche_supporting_MSC
HSD11B1	0	0.303523	0	Niche_supporting_MSC
CCL2	0	0.30264	0	Niche_supporting_MSC
CALD1	0	0.296753	0	Niche_supporting_MSC
GPNMB	0	0.294373	0	Niche_supporting_MSC
ANTXR1	0	0.292963	0	Niche_supporting_MSC
ALKBH7	0	0.292936	0	Niche_supporting_MSC
IFI27L2	0	0.292651	0	Niche_supporting_MSC
SAT2	0	0.291395	0	Niche_supporting_MSC
RPL10	0	0.29105	0	Niche_supporting_MSC
FAP	0	0.290972	0	Niche_supporting_MSC
MGST3	0	0.289967	0	Niche_supporting_MSC
ADAMTS2	0	0.289804	0	Niche_supporting_MSC
ZFP36	0	0.289505	0	Niche_supporting_MSC
XIST	0	0.289417	0	Niche_supporting_MSC
CHMP2A	0	0.289047	0	Niche_supporting_MSC
CXCL8	0	0.288484	0	Niche_supporting_MSC
ITM2C	0	0.285651	0	Niche_supporting_MSC
PHPT1	0	0.284756	0	Niche_supporting_MSC
CDKN1A	2.42867e-290	0.284318	5.17306e-286	Niche_supporting_MSC
P4HA2	0	0.282269	0	Niche_supporting_MSC
MT-ND1	0	0.281403	0	Niche_supporting_MSC
HTRA3	0	0.280954	0	Niche_supporting_MSC
RAMP1	0	0.279459	0	Niche_supporting_MSC
IGFBP3	0	0.279362	0	Niche_supporting_MSC
MDK	5.99814e-164	0.278869	1.2776e-159	Niche_supporting_MSC
KLF9	0	0.277796	0	Niche_supporting_MSC
RPS4X	0	0.277707	0	Niche_supporting_MSC
FBLN5	0	0.276142	0	Niche_supporting_MSC
PXDN	0	0.275991	0	Niche_supporting_MSC
ALDH1A1	3.30786e-157	0.275908	7.04575e-153	Niche_supporting_MSC
KDELR3	0	0.274959	0	Niche_supporting_MSC
RPL10A	0	0.270626	0	Niche_supporting_MSC
PPIB	0	0.270422	0	Niche_supporting_MSC
LAPTM4A	0	0.269676	0	Niche_supporting_MSC
OSTC	0	0.268065	0	Niche_supporting_MSC
ZFP36L1	0	0.266841	0	Niche_supporting_MSC
HLA-E	0	0.265188	0	Niche_supporting_MSC
NOP53	0	0.264224	0	Niche_supporting_MSC
MMP23B	0	0.263731	0	Niche_supporting_MSC
DDOST	0	0.263575	0	Niche_supporting_MSC
CLEC11A	0	0.262541	0	Niche_supporting_MSC
MATN2	0	0.258891	0	Niche_supporting_MSC
TKT	0	0.25733	0	Niche_supporting_MSC
NUCB1	0	0.256581	0	Niche_supporting_MSC
ECH1	0	0.253838	0	Niche_supporting_MSC
EMILIN1	0	0.253583	0	Niche_supporting_MSC
PGLS	0	0.252654	0	Niche_supporting_MSC
GAS6	6.9643e-254	0.251726	1.48339e-249	Niche_supporting_MSC
MT-CO3	0	0.248938	0	Niche_supporting_MSC
CYB5A	0	0.248338	0	Niche_supporting_MSC
LITAF	0	0.248035	0	Niche_supporting_MSC
TPST1	0	0.247563	0	Niche_supporting_MSC
RPL26	0	0.247538	0	Niche_supporting_MSC
NDN	0	0.247029	0	Niche_supporting_MSC
EIF3E	0	0.246625	0	Niche_supporting_MSC
MT-CYB	0	0.246553	0	Niche_supporting_MSC
HSPA2	0	0.246261	0	Niche_supporting_MSC
DDIT4	0	0.246123	0	Niche_supporting_MSC
SULF2	0	0.245123	0	Niche_supporting_MSC
MT-ATP6	0	0.244827	0	Niche_supporting_MSC
G0S2	0	0.2447	0	Niche_supporting_MSC
CDH11	0	0.244367	0	Niche_supporting_MSC
MGP	0	0.242331	0	Niche_supporting_MSC
SPOCK1	0	0.241624	0	Niche_supporting_MSC
BNIP3L	0	0.241094	0	Niche_supporting_MSC
PLAC9	0	0.241067	0	Niche_supporting_MSC
COL4A2	0	0.239366	0	Niche_supporting_MSC
RPS20	3.39606e-203	0.238353	7.2336e-199	Niche_supporting_MSC
COL14A1	0	0.238263	0	Niche_supporting_MSC
MT-CO1	0	0.238242	0	Niche_supporting_MSC
CCNI	0	0.237902	0	Niche_supporting_MSC
MT-CO2	0	0.237443	0	Niche_supporting_MSC
INHBA	4.75182e-138	0.23738	1.01214e-133	Niche_supporting_MSC
IGBP1	0	0.237253	0	Niche_supporting_MSC
RPS19	0	0.233642	0	Niche_supporting_MSC
RHOQ	0	0.233605	0	Niche_supporting_MSC
SLC12A8	0	0.232719	0	Niche_supporting_MSC
IGFBP6	0	0.231422	0	Niche_supporting_MSC
CCNL1	0	0.230721	0	Niche_supporting_MSC
RRAS	0	0.229927	0	Niche_supporting_MSC
MPG	0	0.229506	0	Niche_supporting_MSC
TNFAIP3	0	0.228935	0	Niche_supporting_MSC
AC007952.4	4.81276e-238	0.22889	1.02512e-233	Niche_supporting_MSC
ATP6AP2	0	0.228839	0	Niche_supporting_MSC
FGF7	0	0.228773	0	Niche_supporting_MSC
MRC2	0	0.228124	0	Niche_supporting_MSC
RPL13	0	0.227817	0	Niche_supporting_MSC
EEF2	0	0.226926	0	Niche_supporting_MSC
MXRA8	0	0.226371	0	Niche_supporting_MSC
COL4A1	7.05676e-264	0.225685	1.50309e-259	Niche_supporting_MSC
C6orf48	0	0.225605	0	Niche_supporting_MSC
CDC42EP5	0	0.224336	0	Niche_supporting_MSC
NNMT	0	0.224324	0	Niche_supporting_MSC
EIF3H	0	0.223981	0	Niche_supporting_MSC
TCEAL3	0	0.223518	0	Niche_supporting_MSC
FBLN2	0	0.222381	0	Niche_supporting_MSC
SH3BGRL	0	0.221622	0	Niche_supporting_MSC
RND3	0	0.221478	0	Niche_supporting_MSC
TMEM219	0	0.221061	0	Niche_supporting_MSC
LAMC1	0	0.220463	0	Niche_supporting_MSC
RPL7A	0	0.22044	0	Niche_supporting_MSC
ASS1	0	0.219143	0	Niche_supporting_MSC
EIF4B	0	0.218298	0	Niche_supporting_MSC
ACTG2	4.13676e-129	0.217841	8.81129e-125	Niche_supporting_MSC
CTSA	0	0.217355	0	Niche_supporting_MSC
ADAMTS1	0	0.216931	0	Niche_supporting_MSC
GSN	0	0.216546	0	Niche_supporting_MSC
MYL9	5.9044e-222	0.215051	1.25764e-217	Niche_supporting_MSC
GADD45B	1.18228e-181	0.214995	2.51825e-177	Niche_supporting_MSC
VASN	0	0.214346	0	Niche_supporting_MSC
RPS3	0	0.212568	0	Niche_supporting_MSC
CERCAM	0	0.212411	0	Niche_supporting_MSC
GJA1	0	0.21206	0	Niche_supporting_MSC
PDLIM2	0	0.210515	0	Niche_supporting_MSC
CAMLG	0	0.209612	0	Niche_supporting_MSC
ORAI3	0	0.20911	0	Niche_supporting_MSC
RPS2	0	0.208788	0	Niche_supporting_MSC
EIF3F	0	0.208771	0	Niche_supporting_MSC
RPS6	0	0.207806	0	Niche_supporting_MSC
SNAI2	0	0.206944	0	Niche_supporting_MSC
HCFC1R1	0	0.206783	0	Niche_supporting_MSC
SMIM14	0	0.206294	0	Niche_supporting_MSC
A1BG	0	0.205202	0	Niche_supporting_MSC
ATRAID	0	0.20518	0	Niche_supporting_MSC
ASAH1	0	0.205008	0	Niche_supporting_MSC
COX7A2L	0	0.204504	0	Niche_supporting_MSC
PTGR1	0	0.204185	0	Niche_supporting_MSC
RPS14	0	0.203526	0	Niche_supporting_MSC
EFEMP1	4e-299	0.203393	9e-295	Niche_supporting_MSC
MAGED1	0	0.203309	0	Niche_supporting_MSC
NRP2	0	0.20265	0	Niche_supporting_MSC
NDUFA13	0	0.202336	0	Niche_supporting_MSC
EIF1	2.63483e-288	0.201859	5.61218e-284	Niche_supporting_MSC
RPS25	0	0.201574	0	Niche_supporting_MSC
NDUFA4	0	0.200755	0	Niche_supporting_MSC
PYCARD	0	0.200729	0	Niche_supporting_MSC
ETFB	0	0.200317	0	Niche_supporting_MSC
SULT1E1	8.58812e-71	0.200085	1.82927e-66	Niche_supporting_MSC
S100A9	1.20005e-07	0.469211	0.00255612	Metabolism-related_MSC
MT2A	0	0.446868	0	Metabolism-related_MSC
HNRNPH1	6.9017e-07	0.442582	0.0147006	Metabolism-related_MSC
S100A11	0	0.439587	0	Metabolism-related_MSC
MYL9	9.66669e-192	0.418708	2.05901e-187	Metabolism-related_MSC
TUBA1B	0	0.410286	0	Metabolism-related_MSC
PFN1	0	0.405105	0	Metabolism-related_MSC
TAGLN	4.43038e-97	0.377835	9.4367e-93	Metabolism-related_MSC
POLR2L	4.30405e-174	0.362622	9.16762e-170	Metabolism-related_MSC
UQCR10	4.99726e-215	0.361929	1.06442e-210	Metabolism-related_MSC
ACTB	0	0.361602	0	Metabolism-related_MSC
TMSB10	0	0.360135	0	Metabolism-related_MSC
UBE2C	1.23781e-32	0.351617	2.63653e-28	Metabolism-related_MSC
EIF5A	8.46848e-199	0.348604	1.80379e-194	Metabolism-related_MSC
GAPDH	0	0.348336	0	Metabolism-related_MSC
MRPL52	1.27245e-161	0.341222	2.71032e-157	Metabolism-related_MSC
ATP5MF	3.15628e-187	0.337876	6.72288e-183	Metabolism-related_MSC
PHLDA2	7.57773e-71	0.336998	1.61406e-66	Metabolism-related_MSC
HSPE1	5.03771e-201	0.336734	1.07303e-196	Metabolism-related_MSC
ATP5ME	7.28858e-110	0.333243	1.55247e-105	Metabolism-related_MSC
FABP5	1.30446e-148	0.332862	2.77851e-144	Metabolism-related_MSC
NDUFS5	5.31131e-289	0.330778	1.13131e-284	Metabolism-related_MSC
SH3BGRL3	2.9834e-212	0.329512	6.35464e-208	Metabolism-related_MSC
CKS2	9.51685e-32	0.328005	2.02709e-27	Metabolism-related_MSC
TUBB4B	2.64269e-111	0.32795	5.62893e-107	Metabolism-related_MSC
MIF	4.53153e-156	0.325864	9.65215e-152	Metabolism-related_MSC
PKM	4.82211e-225	0.324976	1.02711e-220	Metabolism-related_MSC
SNU13	1.2123e-183	0.31986	2.5822e-179	Metabolism-related_MSC
CYCS	6.85107e-143	0.318057	1.45928e-138	Metabolism-related_MSC
SRM	3.65486e-139	0.318048	7.78485e-135	Metabolism-related_MSC
TXNDC17	1.56622e-122	0.317719	3.33605e-118	Metabolism-related_MSC
LSM7	8.53083e-149	0.317159	1.81707e-144	Metabolism-related_MSC
RBM8A	9.68289e-122	0.316897	2.06246e-117	Metabolism-related_MSC
UBB	6.8843e-187	0.315458	1.46636e-182	Metabolism-related_MSC
TUBA1C	1.65107e-119	0.315096	3.51678e-115	Metabolism-related_MSC
POLR2E	1.25981e-98	0.31508	2.68341e-94	Metabolism-related_MSC
SELENOW	1.93983e-44	0.313381	4.13185e-40	Metabolism-related_MSC
JPT1	5.00932e-110	0.312651	1.06699e-105	Metabolism-related_MSC
RPL35	0	0.312045	0	Metabolism-related_MSC
PPDPF	6.04308e-118	0.310821	1.28718e-113	Metabolism-related_MSC
PFDN2	1.84074e-143	0.309523	3.92077e-139	Metabolism-related_MSC
RPS21	4e-305	0.305893	1e-300	Metabolism-related_MSC
ELOB	3.21934e-174	0.304723	6.8572e-170	Metabolism-related_MSC
TRMT112	6.73047e-142	0.303922	1.43359e-137	Metabolism-related_MSC
UBE2S	1.1127e-89	0.303491	2.37005e-85	Metabolism-related_MSC
NME1	2.40204e-166	0.302492	5.11634e-162	Metabolism-related_MSC
SLIRP	3.9085e-109	0.301147	8.3251e-105	Metabolism-related_MSC
RPL36AL	4.61879e-200	0.300441	9.83802e-196	Metabolism-related_MSC
RPS27L	8.43557e-113	0.295843	1.79678e-108	Metabolism-related_MSC
COX6B1	3.42328e-155	0.294889	7.29158e-151	Metabolism-related_MSC
PTTG1	3.05266e-68	0.293429	6.50216e-64	Metabolism-related_MSC
CDC20	8.41557e-41	0.292293	1.79252e-36	Metabolism-related_MSC
RPL38	1.4991e-155	0.291962	3.19308e-151	Metabolism-related_MSC
SSBP1	5.58127e-130	0.291448	1.18881e-125	Metabolism-related_MSC
PSMB3	8.39295e-136	0.289976	1.7877e-131	Metabolism-related_MSC
NDUFA12	5.46169e-116	0.289329	1.16334e-111	Metabolism-related_MSC
MRPS21	1.95816e-104	0.288861	4.17088e-100	Metabolism-related_MSC
MYL6	0	0.287799	0	Metabolism-related_MSC
RAN	3.0083e-205	0.287549	6.40769e-201	Metabolism-related_MSC
TPI1	1.44376e-172	0.287418	3.07521e-168	Metabolism-related_MSC
ATP5F1E	1.84956e-186	0.287289	3.93957e-182	Metabolism-related_MSC
TAGLN2	8.22074e-133	0.287053	1.75102e-128	Metabolism-related_MSC
TMA7	1.47653e-164	0.285238	3.145e-160	Metabolism-related_MSC
PDCD5	1.45177e-120	0.284926	3.09226e-116	Metabolism-related_MSC
RHOC	3.53765e-103	0.284055	7.53519e-99	Metabolism-related_MSC
C19orf53	3.66818e-126	0.284003	7.81323e-122	Metabolism-related_MSC
HSPB1	7.93734e-108	0.283448	1.69065e-103	Metabolism-related_MSC
NAA10	1.02347e-72	0.282761	2.17999e-68	Metabolism-related_MSC
MYL12A	9.19807e-126	0.282162	1.95919e-121	Metabolism-related_MSC
ANXA1	3.61301e-104	0.281695	7.69572e-100	Metabolism-related_MSC
SNRPC	2.89075e-61	0.280672	6.15731e-57	Metabolism-related_MSC
MAGOH	4.97096e-31	0.278102	1.05881e-26	Metabolism-related_MSC
LDHA	1.26481e-165	0.277476	2.69404e-161	Metabolism-related_MSC
SNRPD1	3.53451e-99	0.276693	7.52851e-95	Metabolism-related_MSC
KRT18	3.06934e-38	0.276135	6.53769e-34	Metabolism-related_MSC
SNRPG	1.02952e-118	0.276082	2.19287e-114	Metabolism-related_MSC
MT1E	1.30205e-44	0.275437	2.77337e-40	Metabolism-related_MSC
RPL22L1	1.12552e-194	0.275425	2.39736e-190	Metabolism-related_MSC
ATP5MD	4.79903e-113	0.275425	1.02219e-108	Metabolism-related_MSC
CENPW	2.08567e-34	0.274479	4.44248e-30	Metabolism-related_MSC
RPS15	0	0.273289	0	Metabolism-related_MSC
HSPA8	1.54655e-78	0.272982	3.29415e-74	Metabolism-related_MSC
FKBP1A	1.03769e-99	0.272576	2.21028e-95	Metabolism-related_MSC
RANBP1	2.3818e-119	0.271768	5.07323e-115	Metabolism-related_MSC
LGALS1	4.36026e-289	0.271278	9.28736e-285	Metabolism-related_MSC
TUBB	2.47189e-146	0.270825	5.26513e-142	Metabolism-related_MSC
PSMD8	4.56568e-117	0.270378	9.7249e-113	Metabolism-related_MSC
COX7B	5.79582e-90	0.27025	1.23451e-85	Metabolism-related_MSC
S100A10	2.05796e-87	0.269871	4.38346e-83	Metabolism-related_MSC
TPM2	1.07347e-180	0.268956	2.28648e-176	Metabolism-related_MSC
GSTO1	8.67418e-106	0.268293	1.8476e-101	Metabolism-related_MSC
RPS26	7.1058e-83	0.268024	1.51354e-78	Metabolism-related_MSC
TMSB4X	2.09136e-162	0.266746	4.45459e-158	Metabolism-related_MSC
NDUFB4	1.20097e-88	0.265261	2.55807e-84	Metabolism-related_MSC
PSMC1	8.44375e-45	0.264759	1.79852e-40	Metabolism-related_MSC
PRMT1	2.07265e-100	0.264672	4.41475e-96	Metabolism-related_MSC
CENPX	2.25424e-46	0.26442	4.80153e-42	Metabolism-related_MSC
RPL32	0	0.26399	0	Metabolism-related_MSC
MRPL12	9.817e-50	0.263774	2.09102e-45	Metabolism-related_MSC
MYL12B	4.88702e-119	0.263158	1.04094e-114	Metabolism-related_MSC
ATP5MC3	3.85465e-152	0.262857	8.21039e-148	Metabolism-related_MSC
APRT	9.00161e-99	0.262666	1.91734e-94	Metabolism-related_MSC
GSTP1	1.06738e-252	0.26214	2.27353e-248	Metabolism-related_MSC
NDUFAB1	5.56672e-106	0.261857	1.18571e-101	Metabolism-related_MSC
SELENOH	2.25165e-57	0.261731	4.79601e-53	Metabolism-related_MSC
NOP10	9.46857e-98	0.260695	2.01681e-93	Metabolism-related_MSC
PRDX1	9.02344e-196	0.260221	1.92199e-191	Metabolism-related_MSC
STMN1	4.18417e-75	0.258617	8.91227e-71	Metabolism-related_MSC
NDUFC1	7.44376e-31	0.25651	1.58552e-26	Metabolism-related_MSC
ATP5MC1	8.47449e-105	0.256114	1.80507e-100	Metabolism-related_MSC
UQCRQ	3.62143e-98	0.254353	7.71364e-94	Metabolism-related_MSC
NDUFB2	1.95184e-96	0.254138	4.15741e-92	Metabolism-related_MSC
SNRPD2	2.27255e-102	0.253407	4.84054e-98	Metabolism-related_MSC
ATP5MG	9.0442e-150	0.253316	1.92642e-145	Metabolism-related_MSC
ILF2	6.903e-65	0.252721	1.47034e-60	Metabolism-related_MSC
NHP2	4.50657e-78	0.252183	9.59899e-74	Metabolism-related_MSC
RPL36	2.15875e-253	0.25199	4.59814e-249	Metabolism-related_MSC
NDUFAF3	1.1451e-36	0.250912	2.43906e-32	Metabolism-related_MSC
PRELID1	4.8824e-100	0.250771	1.03995e-95	Metabolism-related_MSC
RPS4Y1	1.58346e-16	0.25052	3.37277e-12	Metabolism-related_MSC
COTL1	3.4543e-89	0.249808	7.35766e-85	Metabolism-related_MSC
H2AFZ	3.00712e-124	0.249699	6.40516e-120	Metabolism-related_MSC
TIMM13	2.58811e-97	0.248709	5.51267e-93	Metabolism-related_MSC
NEDD8	2.84457e-137	0.24869	6.05893e-133	Metabolism-related_MSC
UBL5	1.39442e-97	0.248536	2.9701e-93	Metabolism-related_MSC
S100A6	3.59886e-84	0.248302	7.66557e-80	Metabolism-related_MSC
GADD45GIP1	1.20904e-83	0.246683	2.57526e-79	Metabolism-related_MSC
LDHB	5.09649e-157	0.246431	1.08555e-152	Metabolism-related_MSC
MINOS1	8.25415e-101	0.246381	1.75813e-96	Metabolism-related_MSC
SNRPD3	2.31372e-66	0.246259	4.92822e-62	Metabolism-related_MSC
UCHL1	1.85647e-71	0.246185	3.95429e-67	Metabolism-related_MSC
RPL41	0	0.245212	0	Metabolism-related_MSC
SNRPB	1.25059e-86	0.244866	2.66376e-82	Metabolism-related_MSC
COX5A	1.48819e-95	0.244535	3.16983e-91	Metabolism-related_MSC
LSM3	4.43512e-54	0.242348	9.4468e-50	Metabolism-related_MSC
LSM4	1.12195e-60	0.242122	2.38975e-56	Metabolism-related_MSC
MRPL22	2.82193e-23	0.241731	6.01071e-19	Metabolism-related_MSC
CSRP1	3.40274e-40	0.240848	7.24784e-36	Metabolism-related_MSC
PHB	9.41764e-98	0.240198	2.00596e-93	Metabolism-related_MSC
COX8A	1.39031e-100	0.239738	2.96136e-96	Metabolism-related_MSC
ATP5PF	1.22792e-114	0.239427	2.61547e-110	Metabolism-related_MSC
EDF1	2.71907e-100	0.239091	5.79162e-96	Metabolism-related_MSC
KRT8	2.74973e-14	0.238909	5.85693e-10	Metabolism-related_MSC
NDUFS6	1.25717e-85	0.238406	2.67777e-81	Metabolism-related_MSC
TXNL4A	7.89202e-56	0.23814	1.681e-51	Metabolism-related_MSC
ATP5F1D	9.4793e-101	0.237813	2.01909e-96	Metabolism-related_MSC
MDH2	3.11647e-86	0.235518	6.63808e-82	Metabolism-related_MSC
DYNLRB1	6.68572e-44	0.2353	1.42406e-39	Metabolism-related_MSC
CCNB1	1.03557e-23	0.234144	2.20576e-19	Metabolism-related_MSC
CCDC124	1.89029e-25	0.233865	4.02631e-21	Metabolism-related_MSC
NDUFA6	2.68795e-31	0.233685	5.72534e-27	Metabolism-related_MSC
SNRPE	4.95711e-78	0.233609	1.05586e-73	Metabolism-related_MSC
NDUFA3	1.88046e-11	0.233322	4.00538e-07	Metabolism-related_MSC
POLR2I	4.34799e-29	0.233282	9.26122e-25	Metabolism-related_MSC
DYNLL1	9.08508e-123	0.232415	1.93512e-118	Metabolism-related_MSC
METTL26	9.47602e-49	0.232287	2.01839e-44	Metabolism-related_MSC
EIF6	4.98131e-55	0.232015	1.06102e-50	Metabolism-related_MSC
CDC37	4.28129e-40	0.231984	9.11916e-36	Metabolism-related_MSC
PSMC3	1.12565e-44	0.231886	2.39763e-40	Metabolism-related_MSC
TIMM8B	1.10034e-29	0.231425	2.34372e-25	Metabolism-related_MSC
POMP	1.49483e-118	0.231377	3.184e-114	Metabolism-related_MSC
NDUFB3	9.09653e-54	0.231135	1.93756e-49	Metabolism-related_MSC
SEC61G	5.79059e-79	0.231091	1.2334e-74	Metabolism-related_MSC
ARPC3	2.19913e-104	0.230828	4.68414e-100	Metabolism-related_MSC
C1QBP	4.16769e-90	0.229763	8.87719e-86	Metabolism-related_MSC
BANF1	2.42556e-62	0.229566	5.16643e-58	Metabolism-related_MSC
NDUFA4	9.13061e-87	0.229198	1.94482e-82	Metabolism-related_MSC
PSMB1	1.03569e-90	0.229149	2.20603e-86	Metabolism-related_MSC
CHCHD2	2.9548e-188	0.228593	6.29373e-184	Metabolism-related_MSC
KPNA2	1.17326e-20	0.227622	2.49904e-16	Metabolism-related_MSC
PSMA3	4.70154e-51	0.227529	1.00143e-46	Metabolism-related_MSC
CACYBP	4.28392e-36	0.226821	9.12475e-32	Metabolism-related_MSC
PIN1	3.79053e-15	0.226247	8.07382e-11	Metabolism-related_MSC
CLIC1	6.74985e-107	0.225376	1.43772e-102	Metabolism-related_MSC
COPS9	3.90647e-52	0.225284	8.32078e-48	Metabolism-related_MSC
NPM1	9.5154e-172	0.22514	2.02678e-167	Metabolism-related_MSC
ATP5PO	3.86176e-82	0.224994	8.22555e-78	Metabolism-related_MSC
PPP1R14B	3.39119e-115	0.224483	7.22322e-111	Metabolism-related_MSC
SSSCA1	7.9748e-07	0.224409	0.0169863	Metabolism-related_MSC
EIF4EBP1	3.85924e-72	0.224279	8.22018e-68	Metabolism-related_MSC
C12orf75	6.68992e-34	0.223384	1.42495e-29	Metabolism-related_MSC
PSMC5	1.37171e-46	0.222904	2.92175e-42	Metabolism-related_MSC
CCT7	8.53386e-53	0.222595	1.81771e-48	Metabolism-related_MSC
EIF4A1	7.96367e-66	0.222532	1.69626e-61	Metabolism-related_MSC
RPA3	3.75763e-19	0.222205	8.00375e-15	Metabolism-related_MSC
MRPS18C	1.45744e-15	0.22158	3.10434e-11	Metabolism-related_MSC
RPL37	3.57231e-190	0.221475	7.60901e-186	Metabolism-related_MSC
RPS10	2.47762e-184	0.221429	5.27734e-180	Metabolism-related_MSC
S100A8	5.68716e-07	0.22139	0.0121136	Metabolism-related_MSC
RPL8	4.50053e-286	0.220332	9.58612e-282	Metabolism-related_MSC
NDUFA11	8.07371e-64	0.220178	1.7197e-59	Metabolism-related_MSC
SAP18	1.0988e-58	0.219423	2.34044e-54	Metabolism-related_MSC
DBI	9.68431e-73	0.219282	2.06276e-68	Metabolism-related_MSC
MARCKSL1	1.7318e-09	0.219086	3.68873e-05	Metabolism-related_MSC
PSMA2	7.21959e-34	0.218968	1.53777e-29	Metabolism-related_MSC
RPL19	2.38712e-294	0.218437	5.08456e-290	Metabolism-related_MSC
DDX39A	9.77215e-16	0.21823	2.08147e-11	Metabolism-related_MSC
MRPS12	3.74731e-22	0.218043	7.98176e-18	Metabolism-related_MSC
COPS6	3.84093e-47	0.218007	8.18117e-43	Metabolism-related_MSC
RBX1	9.16653e-49	0.217881	1.95247e-44	Metabolism-related_MSC
RPL14	3.33826e-227	0.217393	7.1105e-223	Metabolism-related_MSC
MRPL17	4.15633e-26	0.217283	8.85299e-22	Metabolism-related_MSC
TUBA1A	2.26498e-20	0.216859	4.8244e-16	Metabolism-related_MSC
MRPL13	6.88817e-27	0.216285	1.46718e-22	Metabolism-related_MSC
UQCR11	2.59969e-65	0.216244	5.53735e-61	Metabolism-related_MSC
TBCA	6.70971e-74	0.216158	1.42917e-69	Metabolism-related_MSC
UBE2N	4.18584e-24	0.215994	8.91583e-20	Metabolism-related_MSC
GNG5	1.30425e-85	0.215523	2.77806e-81	Metabolism-related_MSC
EIF4E2	5.63876e-10	0.215434	1.20106e-05	Metabolism-related_MSC
SERF2	1.64671e-156	0.215425	3.50749e-152	Metabolism-related_MSC
RPL22	3.29292e-231	0.215359	7.01392e-227	Metabolism-related_MSC
PGAM1	2.89141e-85	0.215238	6.1587e-81	Metabolism-related_MSC
BOLA3	1.05641e-23	0.215157	2.25016e-19	Metabolism-related_MSC
COX17	2.23503e-10	0.214972	4.76061e-06	Metabolism-related_MSC
LSM2	3.42982e-34	0.214943	7.30552e-30	Metabolism-related_MSC
HMGA1	2.71898e-64	0.214549	5.79143e-60	Metabolism-related_MSC
FAM96B	4.33493e-54	0.213728	9.2334e-50	Metabolism-related_MSC
CDC42SE1	3.70295e-33	0.213695	7.88729e-29	Metabolism-related_MSC
TUBB6	1.19678e-43	0.212791	2.54915e-39	Metabolism-related_MSC
ACTG2	1.39304e-07	0.212749	0.00296718	Metabolism-related_MSC
NUDC	3.79881e-44	0.21241	8.09146e-40	Metabolism-related_MSC
ATP5MPL	4.1515e-50	0.212181	8.8427e-46	Metabolism-related_MSC
NDUFA1	3.78228e-37	0.212037	8.05626e-33	Metabolism-related_MSC
ATOX1	1.39644e-42	0.210439	2.97442e-38	Metabolism-related_MSC
AURKAIP1	1.9517e-61	0.210278	4.15712e-57	Metabolism-related_MSC
UQCC2	2.21404e-24	0.209127	4.71591e-20	Metabolism-related_MSC
PSMB6	7.94355e-65	0.209087	1.69198e-60	Metabolism-related_MSC
PARK7	2.43171e-105	0.209018	5.17955e-101	Metabolism-related_MSC
UBE2V2	9.2908e-18	0.208141	1.97894e-13	Metabolism-related_MSC
COX6C	7.81015e-45	0.207803	1.66356e-40	Metabolism-related_MSC
RPL29	2.01538e-226	0.20768	4.29277e-222	Metabolism-related_MSC
MRPL36	3.03035e-11	0.207629	6.45464e-07	Metabolism-related_MSC
TXN	1.74463e-128	0.207518	3.71607e-124	Metabolism-related_MSC
POLD2	6.47905e-13	0.206971	1.38004e-08	Metabolism-related_MSC
CFL1	4.55538e-148	0.20661	9.70296e-144	Metabolism-related_MSC
PAICS	7.57423e-22	0.205844	1.61331e-17	Metabolism-related_MSC
SEM1	3.52949e-62	0.205576	7.5178e-58	Metabolism-related_MSC
SOD1	9.36371e-63	0.205298	1.99447e-58	Metabolism-related_MSC
PSMC4	1.19748e-19	0.205096	2.55063e-15	Metabolism-related_MSC
CSNK2B	4.80923e-36	0.205019	1.02437e-31	Metabolism-related_MSC
NDUFB7	3.84617e-52	0.20493	8.19234e-48	Metabolism-related_MSC
SNRPF	1.02113e-46	0.204924	2.17501e-42	Metabolism-related_MSC
RRM2	3.57784e-18	0.204661	7.6208e-14	Metabolism-related_MSC
CYC1	1.19154e-27	0.204207	2.53798e-23	Metabolism-related_MSC
ENY2	2.21769e-36	0.204083	4.72369e-32	Metabolism-related_MSC
COX5B	1.34336e-57	0.204026	2.86136e-53	Metabolism-related_MSC
RPS28	6.9318e-156	0.20386	1.47647e-151	Metabolism-related_MSC
PSMB2	4.29437e-56	0.203746	9.14701e-52	Metabolism-related_MSC
DTYMK	3.30831e-16	0.203318	7.0467e-12	Metabolism-related_MSC
SRP9	2.28767e-26	0.202968	4.87273e-22	Metabolism-related_MSC
ATP5F1C	8.64598e-41	0.202859	1.84159e-36	Metabolism-related_MSC
TALDO1	8.20458e-50	0.202545	1.74758e-45	Metabolism-related_MSC
RPL18A	1.46601e-184	0.20225	3.12261e-180	Metabolism-related_MSC
ARHGDIA	1.11189e-34	0.202103	2.36832e-30	Metabolism-related_MSC
AP2S1	7.87863e-95	0.201927	1.67815e-90	Metabolism-related_MSC
ELOC	1.90662e-43	0.201531	4.0611e-39	Metabolism-related_MSC
MZT2B	4.61904e-88	0.20112	9.83856e-84	Metabolism-related_MSC
PGK1	2.87508e-51	0.201051	6.12393e-47	Metabolism-related_MSC
NDUFAF8	1.23937e-23	0.200497	2.63986e-19	Metabolism-related_MSC
PRDX6	6.49182e-84	0.200187	1.38276e-79	Metabolism-related_MSC
S100A9	8.25505e-73	1.57835	1.75832e-68	Biofunctional-type_MSC
LCN2	9.71032e-90	1.29063	2.0683e-85	Biofunctional-type_MSC
KRT13	7.8514e-77	1.1872	1.67235e-72	Biofunctional-type_MSC
S100A8	8.17056e-91	0.957846	1.74033e-86	Biofunctional-type_MSC
LRRC75A	0	0.914768	0	Biofunctional-type_MSC
S100A2	2.17099e-09	0.828849	4.62421e-05	Biofunctional-type_MSC
HNRNPH1	2.3308e-161	0.74198	4.96461e-157	Biofunctional-type_MSC
FTH1	9.23402e-281	0.703956	1.96685e-276	Biofunctional-type_MSC
PERP	7.04396e-11	0.676621	1.50036e-06	Biofunctional-type_MSC
KRT6A	4.8308e-180	0.628985	1.02896e-175	Biofunctional-type_MSC
SET	2.56396e-153	0.586169	5.46123e-149	Biofunctional-type_MSC
FTL	3.0481e-59	0.578686	6.49245e-55	Biofunctional-type_MSC
B4GALT1	5.65283e-115	0.539642	1.20405e-110	Biofunctional-type_MSC
KRT19	2.92481e-07	0.537084	0.00622985	Biofunctional-type_MSC
CTNNB1	1.45038e-117	0.536659	3.0893e-113	Biofunctional-type_MSC
CLDN11	7.16381e-23	0.515371	1.52589e-18	Biofunctional-type_MSC
AREG	5.00464e-09	0.51	0.000106599	Biofunctional-type_MSC
RPLP0	0	0.489502	0	Biofunctional-type_MSC
GADD45A	2.76367e-13	0.485848	5.88662e-09	Biofunctional-type_MSC
GOLGA4	3.4775e-146	0.483255	7.40708e-142	Biofunctional-type_MSC
GOLIM4	1.69476e-80	0.4765	3.60983e-76	Biofunctional-type_MSC
PPP1CB	1.34684e-144	0.475185	2.86878e-140	Biofunctional-type_MSC
CDV3	3.23064e-141	0.474456	6.88125e-137	Biofunctional-type_MSC
KTN1	2.93211e-157	0.455361	6.2454e-153	Biofunctional-type_MSC
C1orf56	1.43892e-101	0.453064	3.0649e-97	Biofunctional-type_MSC
WFDC2	6.77294e-125	0.443509	1.44264e-120	Biofunctional-type_MSC
LY6D	6.1856e-96	0.442391	1.31753e-91	Biofunctional-type_MSC
THBS1	6.72591e-18	0.434577	1.43262e-13	Biofunctional-type_MSC
MAP4K4	2.88648e-102	0.425908	6.1482e-98	Biofunctional-type_MSC
CDC42EP3	2.19143e-67	0.423617	4.66775e-63	Biofunctional-type_MSC
AXL	1.47751e-56	0.423098	3.1471e-52	Biofunctional-type_MSC
SPP1	5.6335e-10	0.420654	1.19994e-05	Biofunctional-type_MSC
CD24	6.03732e-120	0.416445	1.28595e-115	Biofunctional-type_MSC
HMOX1	2.87959e-11	0.411063	6.13352e-07	Biofunctional-type_MSC
TACSTD2	4.01899e-102	0.409258	8.56044e-98	Biofunctional-type_MSC
SQSTM1	2.19353e-10	0.40791	4.67222e-06	Biofunctional-type_MSC
ZFP36L1	2.44069e-106	0.399657	5.19866e-102	Biofunctional-type_MSC
CRIM1	2.8255e-68	0.399346	6.01832e-64	Biofunctional-type_MSC
BRI3	5.98076e-184	0.396279	1.2739e-179	Biofunctional-type_MSC
EIF4G2	1.59408e-114	0.394764	3.39539e-110	Biofunctional-type_MSC
KLF6	5.00532e-68	0.394759	1.06613e-63	Biofunctional-type_MSC
CTTN	1.62249e-81	0.394086	3.45591e-77	Biofunctional-type_MSC
MYH9	2.98157e-91	0.382696	6.35074e-87	Biofunctional-type_MSC
AKAP12	3.15743e-23	0.381148	6.72533e-19	Biofunctional-type_MSC
TCEA1	5.51726e-110	0.381058	1.17518e-105	Biofunctional-type_MSC
PPP3CA	5.41632e-51	0.372272	1.15368e-46	Biofunctional-type_MSC
NEAT1	1.12333e-61	0.367226	2.3927e-57	Biofunctional-type_MSC
DST	1.09874e-64	0.364816	2.34031e-60	Biofunctional-type_MSC
LARP1	7.69911e-60	0.364413	1.63991e-55	Biofunctional-type_MSC
CST6	9.75542e-19	0.35569	2.0779e-14	Biofunctional-type_MSC
PABPC1	4.3012e-149	0.35457	9.16156e-145	Biofunctional-type_MSC
ATP2B1	5.21189e-71	0.35179	1.11013e-66	Biofunctional-type_MSC
MT-ND2	1.64723e-135	0.346561	3.50859e-131	Biofunctional-type_MSC
RPLP1	0	0.342635	0	Biofunctional-type_MSC
CDC42SE1	1.60311e-39	0.342302	3.41462e-35	Biofunctional-type_MSC
ASAP1	1.24884e-66	0.341725	2.66004e-62	Biofunctional-type_MSC
HSPA1A	1.69281e-101	0.341239	3.60568e-97	Biofunctional-type_MSC
SLPI	8.34556e-40	0.336024	1.7776e-35	Biofunctional-type_MSC
KPNB1	8.51732e-63	0.335049	1.81419e-58	Biofunctional-type_MSC
TPM4	3.18916e-139	0.334704	6.79291e-135	Biofunctional-type_MSC
TTC3	3.12706e-76	0.331901	6.66064e-72	Biofunctional-type_MSC
LPP	2.27465e-68	0.324764	4.84501e-64	Biofunctional-type_MSC
WASF2	3.18232e-59	0.319311	6.77835e-55	Biofunctional-type_MSC
ITGB1	2.60083e-101	0.317157	5.53976e-97	Biofunctional-type_MSC
HDLBP	2.33039e-80	0.308936	4.96374e-76	Biofunctional-type_MSC
SPINT2	8.56968e-47	0.307302	1.82534e-42	Biofunctional-type_MSC
DCBLD2	5.40438e-24	0.306745	1.15113e-19	Biofunctional-type_MSC
ZFAS1	2.81902e-31	0.304399	6.0045e-27	Biofunctional-type_MSC
FAM120A	4.17634e-44	0.302753	8.8956e-40	Biofunctional-type_MSC
CCNI	9.01977e-132	0.302349	1.92121e-127	Biofunctional-type_MSC
GNB1	2.09995e-66	0.301736	4.47289e-62	Biofunctional-type_MSC
KRT5	2.11391e-153	0.30132	4.50263e-149	Biofunctional-type_MSC
CAPZA1	8.1742e-38	0.300791	1.7411e-33	Biofunctional-type_MSC
HIPK2	1.87528e-36	0.29996	3.99435e-32	Biofunctional-type_MSC
HDGFL3	1.43959e-24	0.299377	3.06633e-20	Biofunctional-type_MSC
WTAP	3.01599e-34	0.299025	6.42406e-30	Biofunctional-type_MSC
CBX6	4.43133e-16	0.296751	9.43874e-12	Biofunctional-type_MSC
MALAT1	1.30077e-36	0.296317	2.77064e-32	Biofunctional-type_MSC
MBNL1	1.29145e-33	0.296151	2.75079e-29	Biofunctional-type_MSC
HEBP2	6.32799e-73	0.296065	1.34786e-68	Biofunctional-type_MSC
CAST	3.79595e-70	0.296046	8.08537e-66	Biofunctional-type_MSC
SPATS2L	1.75178e-52	0.295488	3.73129e-48	Biofunctional-type_MSC
YWHAE	1.47228e-52	0.295379	3.13596e-48	Biofunctional-type_MSC
PTPN11	4.1035e-33	0.295204	8.74044e-29	Biofunctional-type_MSC
PHACTR2	4.43324e-11	0.29503	9.44281e-07	Biofunctional-type_MSC
ANKRD11	8.01218e-54	0.292626	1.70659e-49	Biofunctional-type_MSC
LSM12	8.29518e-31	0.290343	1.76687e-26	Biofunctional-type_MSC
RBM17	2.22978e-40	0.289535	4.74943e-36	Biofunctional-type_MSC
LASP1	3.50232e-21	0.289223	7.45995e-17	Biofunctional-type_MSC
PALLD	6.95257e-42	0.28867	1.4809e-37	Biofunctional-type_MSC
HMGA2	2.06261e-13	0.2883	4.39335e-09	Biofunctional-type_MSC
BAZ1B	1.40476e-20	0.288231	2.99215e-16	Biofunctional-type_MSC
BCAT1	1.0596e-51	0.288192	2.25695e-47	Biofunctional-type_MSC
RND3	2.26886e-18	0.287199	4.83268e-14	Biofunctional-type_MSC
AHNAK	6.66012e-67	0.28651	1.41861e-62	Biofunctional-type_MSC
SFN	1.2904e-12	0.285634	2.74855e-08	Biofunctional-type_MSC
IGFL2	1.76119e-112	0.285115	3.75133e-108	Biofunctional-type_MSC
PLAT	3.84782e-47	0.285068	8.19585e-43	Biofunctional-type_MSC
CDK6	2.80957e-18	0.284037	5.98439e-14	Biofunctional-type_MSC
CTBP1	9.05875e-25	0.283424	1.92951e-20	Biofunctional-type_MSC
IL6ST	2.87103e-34	0.282663	6.1153e-30	Biofunctional-type_MSC
KRT14	1.21969e-92	0.281614	2.59794e-88	Biofunctional-type_MSC
CAMK2N1	2.64627e-09	0.279636	5.63655e-05	Biofunctional-type_MSC
PTTG1IP	4.21954e-41	0.279068	8.98762e-37	Biofunctional-type_MSC
PTP4A2	2.33774e-78	0.278091	4.97939e-74	Biofunctional-type_MSC
RHOBTB3	5.38078e-54	0.278026	1.14611e-49	Biofunctional-type_MSC
IVL	6.98819e-147	0.277325	1.48848e-142	Biofunctional-type_MSC
ILF3	6.05029e-15	0.275155	1.28871e-10	Biofunctional-type_MSC
HNRNPUL1	2.75251e-15	0.273618	5.86285e-11	Biofunctional-type_MSC
MTDH	3.74371e-66	0.272373	7.9741e-62	Biofunctional-type_MSC
RPS12	0	0.27089	0	Biofunctional-type_MSC
TOR1AIP2	1.11223e-16	0.27063	2.36904e-12	Biofunctional-type_MSC
CTSD	2.7521e-14	0.270516	5.86197e-10	Biofunctional-type_MSC
PAK2	1.62331e-26	0.270277	3.45765e-22	Biofunctional-type_MSC
AP3D1	2.31051e-33	0.269413	4.92138e-29	Biofunctional-type_MSC
GALNT1	3.55148e-15	0.267703	7.56465e-11	Biofunctional-type_MSC
PTPN12	4.73996e-33	0.2675	1.00961e-28	Biofunctional-type_MSC
MACF1	3.34431e-30	0.267227	7.12337e-26	Biofunctional-type_MSC
LRRFIP1	3.00678e-39	0.266123	6.40445e-35	Biofunctional-type_MSC
LRRFIP2	2.78923e-21	0.264642	5.94106e-17	Biofunctional-type_MSC
C15orf48	2.93743e-08	0.264406	0.000625673	Biofunctional-type_MSC
PTPRF	3.51364e-19	0.26341	7.48406e-15	Biofunctional-type_MSC
CANX	2.79323e-67	0.262694	5.94959e-63	Biofunctional-type_MSC
ENAH	5.5016e-21	0.261588	1.17184e-16	Biofunctional-type_MSC
IRS2	6.09648e-16	0.260957	1.29855e-11	Biofunctional-type_MSC
CCL2	1.06358e-12	0.259336	2.26543e-08	Biofunctional-type_MSC
CXCL3	3.72138e-09	0.259331	7.92654e-05	Biofunctional-type_MSC
CAVIN1	6.98296e-24	0.258568	1.48737e-19	Biofunctional-type_MSC
CELF1	1.43276e-19	0.257835	3.05177e-15	Biofunctional-type_MSC
EIF2AK4	6.09468e-24	0.257606	1.29817e-19	Biofunctional-type_MSC
SPTBN1	5.75476e-21	0.254818	1.22576e-16	Biofunctional-type_MSC
C19orf33	8.07992e-38	0.254212	1.72102e-33	Biofunctional-type_MSC
TMEM123	8.91762e-33	0.254111	1.89945e-28	Biofunctional-type_MSC
CLTB	6.38342e-08	0.253801	0.00135967	Biofunctional-type_MSC
NSD3	3.23088e-28	0.252537	6.88178e-24	Biofunctional-type_MSC
RNASE1	1.81002e-163	0.252503	3.85535e-159	Biofunctional-type_MSC
SLC38A2	5.24441e-34	0.252321	1.11706e-29	Biofunctional-type_MSC
GNA11	5.46986e-17	0.251917	1.16508e-12	Biofunctional-type_MSC
ZBTB38	3.70253e-28	0.250712	7.88639e-24	Biofunctional-type_MSC
RWDD1	2.81839e-57	0.250568	6.00317e-53	Biofunctional-type_MSC
NORAD	6.12276e-23	0.249961	1.30415e-18	Biofunctional-type_MSC
C6orf62	1.79803e-23	0.249439	3.82981e-19	Biofunctional-type_MSC
IGF2BP2	2.69046e-37	0.249401	5.73068e-33	Biofunctional-type_MSC
BRD4	2.95674e-37	0.249113	6.29786e-33	Biofunctional-type_MSC
ROCK2	1.03033e-15	0.248741	2.19459e-11	Biofunctional-type_MSC
WNT5A	5.29935e-08	0.247797	0.00112876	Biofunctional-type_MSC
SSFA2	9.1251e-11	0.246357	1.94365e-06	Biofunctional-type_MSC
MT-CO2	5.45731e-117	0.245948	1.16241e-112	Biofunctional-type_MSC
FRMD6	1.45677e-10	0.245485	3.10293e-06	Biofunctional-type_MSC
DEK	1.60395e-23	0.245416	3.41642e-19	Biofunctional-type_MSC
CLIP1	8.68104e-26	0.244899	1.84906e-21	Biofunctional-type_MSC
IL32	1.99013e-13	0.244853	4.23897e-09	Biofunctional-type_MSC
ZFP36L2	3.14895e-14	0.244361	6.70727e-10	Biofunctional-type_MSC
SRRM2	3.56555e-47	0.244352	7.59462e-43	Biofunctional-type_MSC
SSRP1	6.83723e-14	0.243	1.45633e-09	Biofunctional-type_MSC
C1QB	5.12014e-51	0.242545	1.09059e-46	Biofunctional-type_MSC
CTSB	2.22092e-24	0.242473	4.73057e-20	Biofunctional-type_MSC
BDP1	5.6295e-13	0.242307	1.19908e-08	Biofunctional-type_MSC
TXNRD1	8.23961e-25	0.242179	1.75504e-20	Biofunctional-type_MSC
KPNA4	1.67938e-13	0.241862	3.57707e-09	Biofunctional-type_MSC
ATP1B1	3.26971e-10	0.241711	6.96448e-06	Biofunctional-type_MSC
IPO7	3.43289e-29	0.240668	7.31206e-25	Biofunctional-type_MSC
MPRIP	2.96354e-12	0.240215	6.31233e-08	Biofunctional-type_MSC
ODC1	5.19431e-12	0.239397	1.10639e-07	Biofunctional-type_MSC
KHSRP	6.02606e-11	0.239058	1.28355e-06	Biofunctional-type_MSC
LIMA1	1.88195e-19	0.238865	4.00856e-15	Biofunctional-type_MSC
RAP2B	6.64514e-09	0.238518	0.000141541	Biofunctional-type_MSC
SEC61A1	3.65446e-27	0.237911	7.78401e-23	Biofunctional-type_MSC
YWHAG	9.81771e-16	0.237626	2.09117e-11	Biofunctional-type_MSC
PEA15	2.47252e-12	0.237111	5.26646e-08	Biofunctional-type_MSC
SEPT9	3.21016e-14	0.235881	6.83764e-10	Biofunctional-type_MSC
RALA	3.53369e-13	0.23537	7.52675e-09	Biofunctional-type_MSC
CEACAM6	1.09119e-136	0.234691	2.32424e-132	Biofunctional-type_MSC
SLC38A1	5.45637e-25	0.234016	1.16221e-20	Biofunctional-type_MSC
MYADM	2.70841e-08	0.233499	0.000576891	Biofunctional-type_MSC
ADNP	4.40664e-07	0.232315	0.00938614	Biofunctional-type_MSC
NR2F2	2.70187e-17	0.231294	5.75498e-13	Biofunctional-type_MSC
NUPR1	4.11426e-08	0.231169	0.000876338	Biofunctional-type_MSC
PAWR	4.58886e-15	0.231	9.77427e-11	Biofunctional-type_MSC
RBMS1	4.4183e-29	0.230886	9.41098e-25	Biofunctional-type_MSC
ALCAM	4.98044e-14	0.230427	1.06083e-09	Biofunctional-type_MSC
RAI14	9.80594e-15	0.229839	2.08866e-10	Biofunctional-type_MSC
TLN1	1.97175e-31	0.229336	4.19982e-27	Biofunctional-type_MSC
RAB31	5.27176e-09	0.228796	0.000112289	Biofunctional-type_MSC
FADS1	4.27608e-13	0.22784	9.10804e-09	Biofunctional-type_MSC
EIF4G1	3.39042e-14	0.227473	7.2216e-10	Biofunctional-type_MSC
PRKAR2A	6.94545e-10	0.227147	1.47938e-05	Biofunctional-type_MSC
MDM4	4.20685e-16	0.226616	8.96059e-12	Biofunctional-type_MSC
ROCK1	5.80188e-24	0.226536	1.2358e-19	Biofunctional-type_MSC
CSNK1A1	5.83211e-42	0.226519	1.24224e-37	Biofunctional-type_MSC
MGLL	5.22705e-09	0.225546	0.000111336	Biofunctional-type_MSC
SLK	8.92957e-10	0.225362	1.902e-05	Biofunctional-type_MSC
PKN2	1.45547e-15	0.224928	3.10016e-11	Biofunctional-type_MSC
GANAB	1.24199e-23	0.224894	2.64545e-19	Biofunctional-type_MSC
FN1	1.07187e-35	0.224544	2.28308e-31	Biofunctional-type_MSC
DNAJC21	1.72194e-26	0.224496	3.66774e-22	Biofunctional-type_MSC
CEP350	7.67674e-12	0.223901	1.63515e-07	Biofunctional-type_MSC
PABPN1	5.65862e-20	0.22327	1.20529e-15	Biofunctional-type_MSC
FSTL1	8.09908e-16	0.223117	1.7251e-11	Biofunctional-type_MSC
RRBP1	5.11083e-23	0.223079	1.08861e-18	Biofunctional-type_MSC
RALBP1	1.12255e-17	0.222771	2.39102e-13	Biofunctional-type_MSC
TACC1	5.93219e-13	0.222574	1.26356e-08	Biofunctional-type_MSC
OSBPL8	3.65138e-16	0.222233	7.77744e-12	Biofunctional-type_MSC
PCM1	1.35422e-17	0.221857	2.88449e-13	Biofunctional-type_MSC
DSG2	1.38109e-07	0.221794	0.00294171	Biofunctional-type_MSC
BTG1	5.87961e-09	0.221774	0.000125236	Biofunctional-type_MSC
USP22	9.41537e-08	0.221508	0.00200547	Biofunctional-type_MSC
TRIM44	2.41747e-14	0.221434	5.1492e-10	Biofunctional-type_MSC
HEG1	5.01642e-07	0.220967	0.010685	Biofunctional-type_MSC
ACTN4	6.10359e-34	0.22096	1.30006e-29	Biofunctional-type_MSC
WSB2	3.43049e-14	0.220957	7.30694e-10	Biofunctional-type_MSC
PLEC	2.10772e-17	0.220737	4.48944e-13	Biofunctional-type_MSC
FXYD3	6.30139e-149	0.220443	1.3422e-144	Biofunctional-type_MSC
MMP14	7.56744e-14	0.219327	1.61187e-09	Biofunctional-type_MSC
ASPH	6.37044e-37	0.21923	1.3569e-32	Biofunctional-type_MSC
TJP1	1.64049e-16	0.218891	3.49425e-12	Biofunctional-type_MSC
WNK1	5.19561e-17	0.216053	1.10666e-12	Biofunctional-type_MSC
GNG5	3.4869e-52	0.21596	7.4271e-48	Biofunctional-type_MSC
C12orf75	2.21526e-11	0.215615	4.7185e-07	Biofunctional-type_MSC
SLIT2	1.78466e-08	0.215004	0.000380133	Biofunctional-type_MSC
TBL1XR1	3.11039e-11	0.213698	6.62513e-07	Biofunctional-type_MSC
SMCHD1	6.51916e-07	0.213605	0.0138858	Biofunctional-type_MSC
SLC20A1	2.72879e-09	0.213487	5.81233e-05	Biofunctional-type_MSC
TP53	1.86911e-14	0.212638	3.98121e-10	Biofunctional-type_MSC
UBE3A	3.95146e-15	0.212259	8.41661e-11	Biofunctional-type_MSC
CSDE1	4.91928e-56	0.211849	1.04781e-51	Biofunctional-type_MSC
SLC7A11	1.17965e-08	0.211556	0.000251266	Biofunctional-type_MSC
RPS15A	2.11638e-165	0.211442	4.5079e-161	Biofunctional-type_MSC
CCDC88A	3.27795e-12	0.21138	6.98204e-08	Biofunctional-type_MSC
JAK1	2.41743e-27	0.211254	5.14912e-23	Biofunctional-type_MSC
USP7	2.28429e-12	0.211116	4.86555e-08	Biofunctional-type_MSC
TM9SF3	4.47959e-21	0.210825	9.54154e-17	Biofunctional-type_MSC
PAPOLA	2.00416e-23	0.21059	4.26886e-19	Biofunctional-type_MSC
SMARCA5	4.51004e-11	0.210578	9.60639e-07	Biofunctional-type_MSC
EPS8	1.06155e-12	0.21055	2.2611e-08	Biofunctional-type_MSC
ARF6	2.65102e-17	0.210447	5.64668e-13	Biofunctional-type_MSC
CYP1B1	2.04967e-07	0.210095	0.00436579	Biofunctional-type_MSC
PXDN	3.07824e-11	0.209686	6.55665e-07	Biofunctional-type_MSC
PPP2R5E	4.25277e-09	0.209584	9.05839e-05	Biofunctional-type_MSC
TCAF1	9.82895e-08	0.209424	0.00209357	Biofunctional-type_MSC
XYLT2	1.36899e-16	0.209198	2.91594e-12	Biofunctional-type_MSC
MAP1B	1.98684e-32	0.209061	4.23198e-28	Biofunctional-type_MSC
EMD	5.33105e-17	0.208908	1.13551e-12	Biofunctional-type_MSC
TEAD1	1.89227e-07	0.208846	0.00403054	Biofunctional-type_MSC
SPAG9	1.46538e-19	0.207415	3.12126e-15	Biofunctional-type_MSC
LAMB3	3.20343e-27	0.207103	6.8233e-23	Biofunctional-type_MSC
TNPO1	3.40116e-30	0.206879	7.24446e-26	Biofunctional-type_MSC
ASCC3	4.32653e-09	0.206873	9.21551e-05	Biofunctional-type_MSC
CEP170	4.86787e-08	0.206476	0.00103686	Biofunctional-type_MSC
SUZ12	9.93471e-07	0.206424	0.0211609	Biofunctional-type_MSC
GTF2I	5.56643e-12	0.206278	1.18565e-07	Biofunctional-type_MSC
BRD2	4.03012e-11	0.205545	8.58415e-07	Biofunctional-type_MSC
FNDC3B	2.5162e-14	0.20482	5.35952e-10	Biofunctional-type_MSC
RAD23A	6.67681e-34	0.204675	1.42216e-29	Biofunctional-type_MSC
ASAP2	5.57169e-11	0.20464	1.18677e-06	Biofunctional-type_MSC
REEP3	9.09051e-09	0.203622	0.000193628	Biofunctional-type_MSC
SPATS2	2.61627e-16	0.203564	5.57265e-12	Biofunctional-type_MSC
TRIM56	1.03888e-06	0.203369	0.0221282	Biofunctional-type_MSC
WAC	1.25491e-08	0.203231	0.000267296	Biofunctional-type_MSC
CFAP97	2.88494e-08	0.203004	0.000614493	Biofunctional-type_MSC
CTNNAL1	7.39668e-10	0.202563	1.57549e-05	Biofunctional-type_MSC
TXNL4A	1.73062e-20	0.202407	3.68622e-16	Biofunctional-type_MSC
SLC35F6	1.06653e-06	0.201949	0.0227171	Biofunctional-type_MSC
MT1E	4.74816e-18	0.201092	1.01136e-13	Biofunctional-type_MSC
PPP2CB	1.14365e-06	0.200614	0.0243597	Biofunctional-type_MSC
CSTB	4.79648e-39	0.200586	1.02165e-34	Biofunctional-type_MSC
KMT2A	2.13638e-11	0.20056	4.55048e-07	Biofunctional-type_MSC
TINAGL1	2.4862e-39	0.200194	5.2956e-35	Biofunctional-type_MSC
IRAK1	1.36417e-14	0.200137	2.90568e-10	Biofunctional-type_MSC

## Sheet: Table 4
Table S4. SCENIC predicted regulatory transcription factors
TF	Genes
AEBP2_(+)	ARFGEF1;DPP8;KLHL18;CEP250;THAP1;PSRC1;USP6NL;MAP2K1;UBE2O;GABPB1-AS1
AIRE_(+)	SATB2;PTPRD-AS1
ARNT_(+)	AP1M1;MKRN2;RFX3;MEF2C;CDC14B;ERC1;KAT6A;ADNP2;RAB3A;TNKS2;PNPO;RASD1;ARHGEF17;HPS5;HMGCR;ST3GAL5;THADA;SGIP1;SLC36A1;DCTN4;SERPINE2;DNAJB5;TAF8;RTN1;ARNT;IQSEC1;BOC;TBCK;ANK2;SLC43A1;DSPP;CNOT8;FAM102B;AGL;PRMT9;FBXO33;ZNF143;NAB2;CEP120;PCDH7;FGGY;RASGRP1;KAT5;HEG1;FAM131A;ZNF408;RFESD;ANO6;DPY19L3;NXPH4;CADM1;WBP2NL;FAM167B;PTCH1;CIDEC;TCF4;MIER1;LRIG2;BHLHB9;CFAP44;ATF6B;IRF9;CLDN9;LINC00473;…
ATF1_(+)	C1orf112;CYP51A1;KRIT1;VPS50;ARHGAP33;CDC27;MSL3;ETV1;RPUSD1;CYTH3;SYPL1;METTL13;ZNF207;SLC7A14;RNF14;SLC30A9;MATR3;ATP2C1;SNAPC1;TBPL1;BCLAF1;CENPQ;ASTE1;ADSS;MAT2B;JKAMP;MAPK9;HOMER3;CYFIP2;GDI2;ZNF275;CYB5R4;ASB1;ELAVL1;DDX3Y;SRBD1;IFT80;NEDD4;SLC44A1;CDC42;ING3;UBE2D1;ACTR6;RAB7A;RBM7;XAB2;NFKB2;FAM76B;JADE1;TIGAR;SENP1;KEAP1;CPOX;MAGI3;SMARCD3;C5orf22;GSK3B;RNF13;ZNF671;CTTN;UIMC1;CRLS1;ZBTB…
ATF2_(+)	IBTK;MBTD1;MAP4K5;NUDCD3;USP28;HERPUD1;RC3H2;MXD1;ATXN3;ZFY;TM9SF3;GPR137B;SMARCA2;RRAGB;SPG21;OSBPL8;ZNF184;SIRT1;ANKRD12;ARMCX3;FUBP3;ALDOC;KLF3;OSBP;KMT5B;GTF2H1;GAPDH;HECA;CLK4;SLC25A36;SLC1A4;PTBP2;TBC1D15;EGR2;NEURL2;MAX;UBR4;DCTN4;CD164;KAT7;LRRC8A;THUMPD2;CEP55;CENPE;RB1;RGL1;AMMECR1L;RAB5A;TRPC1;FEM1C;TBC1D32;TAF1;PAK1;CUL4B;CCNYL1;CLASP2;SMIM14;CRELD1;RCHY1;KLF15;HHIP;CREBRF;TRA2A;GEM;G…
ATF3_(+)	GCLC;ENPP4;CFLAR;HCCS;FAM214B;FBXL3;TAC1;SPATA20;RALA;IFRD1;PNPLA4;CEACAM21;MYLIP;CRY1;IL32;REV3L;ETV7;HHATL;HIVEP2;AKAP8L;MBTD1;DCN;MAP4K3;TYROBP;CLK1;UFL1;NPC1L1;ZRANB1;SAMD4A;RNF10;RNH1;ERP44;ALAS1;BIRC3;SNAPC1;RRAGD;HSF2;FAS;SLC39A9;IBSP;ZCCHC8;CHPF2;ATP6V0A1;MAP2K3;TBC1D23;TUBG2;AIFM2;BARX2;DCUN1D1;HSPA5;ATP6V1H;FAM214A;KITLG;PER3;PPP1R3F;TNIP3;HERPUD1;NRIP2;LAMA3;PHPT1;ARID4B;USP36;TRAF1;PK…
ATF4_(+)	RPS20;HERPUD1;ASNS;AARS;PHGDH;RPL3;PCK2;TRIB3;RPS16;GARS;STC2;RPL21;RPL23;ATF4;TPT1;PSAT1;RPS2;RPS11;RPL13A;RPL7;SLC7A11;EIF4A2;RPL9;EEF2;SLC3A2;RPSA;DDIT4;RPS9;EIF1;RPL4;RPL15;ZFAS1;RPS27;IRS2;TXNRD1;RPS29;RPS18
ATF5_(+)	CCDC124;ZNF200;RABGAP1;PPP5C;ZC3H3;ZNF839;NOP58;ZFR;APPBP2;ZNF76;GOLGA5;XAB2;THOC1;DDX18;HSP90AB1;JOSD1;LMF2;PCK2;TRIB3;MAPRE1;MAGT1;ACD;PARD6A;SGTA;POP4;CDC37;ZNF574;PDAP1;AIMP2;PSMD3;RAD51C;CAMTA2;CCDC47;GAR1;HPX;LTBR;PHC1;CCND3;TBCCD1;UMPS;FNDC4;COQ10B;CACYBP;ATL2;GOT1;LIAS;NAA60;PQLC1;INHBA;PPP1R12C;GTF2F1;RBM42;PRMT1;TRAP1;ATF4;PARP2;TRIM28;HABP4;HSD17B7;BEX1;CCDC59;DNAJB2;SLC31A1;RNF38;RAB3…
ATF6_(+)	LASP1;M6PR;KDM1A;ST7;SKAP2;HOXA11;AP2B1;TEAD3;AASS;SLC30A9;ZNF839;UBR2;SEC63;POU2F2;RABEP1;UBA6;CTNNA1;HSPA5;YTHDC2;TPR;WWC3;MAP4;LTBP1;LIMA1;FNIP2;SEC61A1;QSER1;IPO5;GOLGA5;TRAM1;TP53BP1;MEF2A;PPP2R5B;ATP1B3;ACTN1;PICALM;FNDC3B;MKRN2;MCAM;XAB2;TM9SF3;NRDC;PCM1;IPO11;CNOT3;BRAP;RCOR1;DNAJB11;NRCAM;ITGA6;ALKBH5;SUPT16H;NUP188;DERL3;TRIP11;SRP54;DCAF11;TRPC4AP;STK4;JAG1;USP14;NXT2;SMARCA1;DNAJC3;AR…
ATF6B_(+)	ZNF207;HIVEP2;MRC2;CLK1;POLR3B;UFL1;PNPLA6;TBC1D23;SPATA7;HSPA5;YTHDC2;LTBP1;GALC;GDI2;MTA3;MON2;GPBP1;PDE4A;PLEKHH3;LAPTM4A;LRP6;POLB;NFATC3;NOTCH3;FOSL2;TM9SF3;FAP;RIF1;TMED2;ERGIC2;CRLS1;ANAPC5;SLC9A1;ALKBH5;PDGFB;IFT27;SEC23B;JAG1;DHX35;ALG13;XIAP;MAGT1;GABRE;FLT1;N4BP1;EMC2;PPP1R13L;AVL9;LMBR1;PLOD3;FUBP3;ZFAND5;DNMBP;TNKS2;DHX40;SC5D;ARHGDIB;GAPDH;UST;C5orf15;SLC35F5;MOGS;FN1;UNC50;SLC1A4;O…
BACH1_(+)	SPAG9;PPP2R5A;CD84;RHOBTB1;FRY;PCM1;ARG2;ERC1;TRPM7;DDX17;DICER1;SYTL4;INTS6;RBL2;TJP1;EIF3A;CCDC6;TRIM16L;SLAIN2;CHIC2;KLF3;PPFIBP1;TPD52L1;VEGFA;SLC12A7;SPTBN1;HPCAL1;ATF2;PHF3;MXI1;FAM213A;ZNF644;RBM19;OPTN;BAZ2B;MACF1;MOSPD2;ZSWIM6;AKAP12;LARS;SCRN1;IL6;CREBZF;UACA;LRPPRC;DNAJC13;CDH13;ESCO1;APP;PRKACB;SDE2;TRPC1;BDP1;RNF44;SLC7A11;DST;MIA3;USP25;PDIA4;BACH1;DNAJB4;ATF3;SMARCAD1;CADPS;HHIP;CR…
BARX2_(+)	ARHGEF10L;RASSF7;FRK;ARFGEF3;DUSP4;PLEKHG3;TTC9;TSPAN2;GALNT5;TFAP2A;SHROOM3;NCOA2;ZNF385B;PPP1R1C;ELF3;CMYA5;KRT80;IRX1;OVOL1;PLA2G16;TH;ALDH1A3;SLC23A3;KLF14
BATF_(+)	PRSS22;IKZF2;CAPG;BARX2;HOMER3;SLC9A3R2;PLA2G10;DHRS9;STX7;CEACAM6;ZFAND6;TMEM40;TMC5;NAMPT;TMEM248;ARHGDIB;GALNT3;MFAP2;HOXB8;LYPD3;MYH2;C3;RAB3IP;A4GALT;ULBP2;PPARG;FAM83F;CABLES1;IL1RN;TMEM63B;SLC22A23;TMPRSS4;PAK6;DTNB;FGD4;CBLC;CYP4B1;ABCA12;MAL2;SYT8;UBC;BAG3;TAGLN2;F11R;DMKN;IVL;EIF4E3;LIPH;SLC39A2;NDRG2;SLC20A2;KRT8;HOPX;PRNP;BPGM;C2orf54;CLTB;SFN;PLA2G16;EPS8L2;ZNRF2;FAM83H;TACSTD2;KRT16…
BATF3_(+)	CCDC124;ABCF2;GPM6B;PPP1R3F;ZNRD1;IDH3G;TBC1D25;LMCD1;FAM50A;FOSL2;FSCN1;EXOSC7;GTF3C1;PUM3;TRIP6;RPL6;MLF2;NDUFB2;MYL6;NANS;SORBS1;CDC5L;SNU13;EIF3D;ACO2;HM13;DNTTIP1;MAP1LC3A;MYL12A;ACD;CDC37;TFPT;TMEM147;OGDH;SERPINE1;PSMD3;PPP6R3;CCND1;HPS5;ING4;TPD52L1;HMGCS1;EVA1A;MECR;ST6GALNAC5;DHDDS;KPTN;CCND2;IFT43;SLC35B1;INHBA;CALD1;ZNF576;OPA3;GPCPD1;PRMT1;TRAP1;UXT;EMC4;CNN1;TIMM10B;EIF5A;SNAP25;CTI…
BCL6_(+)	ETV7;ZNF582;IFI35;HACE1;WHRN;SNX16;MAP3K8;MAN1A1;LOX;BCL6;WIPF1;RARRES1;CSMD2;EGR2;HOXD10;MYH8;SPRY2;CCDC90B;IGSF3;CDK19;SUPV3L1;DRC1;RUNX1;NTNG1;CXCL5;REPS2;NHLH1;SYNPO2;EVC2;PARP14;GOLGB1;DES;RIMS2;ARMCX4;MAP3K5;SMOC1;PSMB8-AS1;ERICH2;ZSWIM8;LTA;LYRM9
BHLHE40_(+)	KDELR3;HMGCR;IRF2BPL;DUSP1;EGR1;NR4A1;SKIL;CSRNP1;PDLIM3;JUNB;MIR22HG
BHLHE41_(+)	GCLC;ZNF263;IFRD1;CLK1;FHL1;RRAGD;POU2F2;TRIO;ATP6V1H;RSF1;PPP1R3F;ZFR;TRAF1;MXD1;SPI1;ATXN3;GOLGA5;MEF2A;RORA;HLTF;ZNF532;RBM7;NFKB2;SYNJ2;RAB21;ARG2;CDC14B;CADPS2;ERC1;YTHDC1;NCOA1;EPS15;SNX10;PPP1R15A;EXOC1;RASL10A;HMOX1;SMAD7;ACP5;HCFC1R1;MTHFSD;IKBKB;RELB;LILRB5;HPS1;SLC16A6;CHIC2;CLCN3;PAK1IP1;PTP4A1;HMGXB3;BCL6;AMOTL2;WDR48;KLHL24;CYTIP;FNDC4;CEBPZ;DLX2;RLF;TNFSF4;OSBPL9;CTSD;FBXO30;TNFAIP…
BRF2_(+)	SNX11;NDUFAF7;ZNF195;TAC1;RALA;COX10;PSMB1;SCMH1;LYPLA2;APBA3;EXTL3;ZDHHC6;RNH1;NR1H3;MIPEP;FBXO42;MAT2B;AP2S1;FAM160A2;TRAF1;PKP2;YIPF1;GATB;PIGV;COL11A1;RPL18;ASB1;ELOVL1;STOML1;DNTTIP2;IDH3G;RASSF1;TFE3;NUP133;NEDD4;HLTF;CPSF1;TSG101;MYDGF;TUBE1;RAB7A;EXOSC7;NFKB2;SNRPA;SIRT6;SAR1A;KEAP1;DCT;SESN1;DLGAP4;RSBN1;ARG2;CYLD;ZNF446;RPS5;PPIE;MYNN;TRIP6;PDRG1;NECAP1;NDUFB2;MUL1;SCFD1;TOX4;CREM;MRPS1…
CEBPA_(+)	FGR;MARCO;CYP24A1;MSR1;GDI2;ARSF;SPI1;DHRS9;PTPRC;SNX10;SIGLEC1;ERMP1;NCF4;ACP5;RIPK2;OLFM2;DBP;TFEC;DOCK8;CRTAM;MS4A4A;SDC1;PLEK;NCF2;GADD45A;RARRES1;KCNJ5;CXCR4;DCAF10;SLPI;LYPD3;PLGLB2;CD68;APOE;DNAJB1;SYT6;VTCN1;KCTD1;CABLES1;TCN1;EHF;GLUL;IL10;CYP1B1;IDH1;PARVG;IGSF6;TMC6;SIGLEC10;C1orf162;MAEL;ANXA9;S100A8;OGT;CLEC1A;FCGR1A;SLC7A7;VSIG4;CLDN8;HKDC1;TSC22D3;C1QC;KCNE2;ITGB2;S100A1;IL6R;DMKN;…
CEBPB_(+)	TSPAN6;DPM1;KRIT1;M6PR;NDUFAF7;ARF5;PLXND1;RECQL;SKAP2;POLR2J;RHBDD2;ITGA3;ZFX;OSBPL7;ZNF263;RALA;KDM7A;ETV1;GTF2IRD1;VPS41;PNPLA4;CDKL3;MARK4;KIAA0100;TRAPPC6A;RHBDF1;PSMB1;CDKL5;CYB561;MGST1;PKD1;RPS20;RANBP9;SPRTN;IFFO1;FUZ;CLCN6;MRC2;TSPAN9;MBTD1;RNF216;PIK3C2A;MAP4K3;ERCC1;MBTPS2;MAN2B2;PGM3;ANGEL1;RNF14;MDH1;SLC30A9;ATP2C1;RUFY3;ZNF582;SAMD4A;OSBPL5;RNF10;ZDHHC6;NDUFS1;RB1CC1;ERP44;STRAP;NR…
CEBPG_(+)	DPM1;NFYA;AP2B1;TAC1;RALA;IFRD1;PAFAH1B1;SPAG9;QPCTL;CLDN11;NPC1L1;RUNX3;SNAPC1;FAS;RFC1;METTL1;HSPA5;KIAA0556;VAMP3;HERPUD1;ATP11B;POLR3E;RIOK2;ZBTB11;ATXN3;PFKP;KLF6;TRAM1;PHKA1;NAV3;INPP5A;FSTL3;ASNS;CDC42;WDR1;TRIB2;ACTN1;RHOBTB1;FERMT2;IGF2BP2;PICALM;RASAL2;PLXNA2;TPD52;SLC25A43;HOXA9;OSBPL6;PUM3;ARG2;PCDHA6;RAB10;EPS15;NFX1;IPO11;PPP1R15A;NECAP1;AARS;TYRO3;PHGDH;EZR;CREM;CRKL;BCL2L13;EIF3D;…
CEBPZ_(+)	CDV3;PNN;NOP56;KPNB1;MCM3;GMNN;NCL;SFPQ;SET;DEK;SRRM1;H2AFZ;HNRNPF;PTMA;HMGB1;HNRNPAB;HMGN2
CREB1_(+)	USP28;AHR;MDN1;ARID1A;BMP4;VPS33A;WDR66;ARHGAP12;WEE1;PDP2;SLC35E3;HMGN4
CREB3_(+)	PSMB1;UQCRC1;QPCTL;CNTN1;SH2D2A;MYOM2;GOPC;JMJD6;MYDGF;SLC46A1;ICAM3;SLC4A11;FXYD5;CCDC80;MYL6;NANS;IL11;DERL3;SUSD2;GCAT;PICK1;KDELR3;LMF2;TSPO;RABGGTA;DNAJC5;HM13;MYL9;MROH8;AHCY;IL21R;TSTA3;C19orf53;ILVBL;CDC37;ZNF175;TFPT;CHCHD2;AP1S1;ZNHIT1;ACTR3C;YKT6;SEC61B;NPDC1;GOSR2;DHRS7B;MFSD10;COMMD9;SELPLG;KRT18;GSG1;GAPDH;TFEB;LOX;SLC4A3;KIAA1324;MECR;SRM;LGALS8;DHDDS;KPTN;COQ6;SIL1;SLC35B1;ZSCAN20…
CREB3L1_(+)	SARM1;ST7;CYB561;PRICKLE3;EHD3;MVP;CNTN1;JADE2;RCN1;SEC61A1;ALDH18A1;ZNF275;ZNF76;SEC61A2;TP53BP1;SMG6;DGCR2;ACADVL;FSCN1;PTPN23;SDF4;SMARCA2;PLOD1;PIGS;OTUB2;CCNK;PITPNM2;AGO1;KCNK6;TBC1D10A;HIRA;SH3BP1;XBP1;PACSIN2;SGSM3;DCAF11;SLC17A9;ARFGAP1;EEF2K;CD276;CLPTM1;AURKC;NUMBL;SLC1A5;PIK3R2;PLOD3;MEST;ACTR3C;TBC1D13;RIC1;FBXW4;GBF1;SUFU;COL1A1;MADD;ELMOD1;PITPNM1;SELPLG;MLEC;PPARD;SLC39A7;TFEB;LOX…
CREB3L4_(+)	WIZ;POLR3E;TBC1D25;GPKOW;EXOSC7;SNRPA;NDC80;HOOK2;IFT74;SEC14L2;BLOC1S6;SMG9;AIMP2;MPDZ;PDLIM1;CLCN3;HSPA8;OSBP;KRT18;GAPDH;HINT3;ZNF346;EDEM3;GADD45A;AKT3;NSUN4;DHDDS;KLHL7;TNFAIP6;NUP214;AUNIP;HOXD10;PRPF4;SLC37A4;SMARCAL1;ESYT1;FN3KRP;PSMB6;CREB3L4;MUT;ASB6;MBIP;PITPNC1;PDLIM3;MMS19;SUPV3L1;UTP14A;IGF2BP1;ZYX;ATRIP;PLK1;THBS3;PDCD6IP;UBB;ATF7;TRMT61B;CXXC5;C1QTNF4;CSDC2;MZT2A;MSL2;SLC35A4;SGF2…
CREB5_(+)	GCFC2;TAC1;TTC22;IFRD1;CDKL3;CYTH3;IL32;HIVEP2;CLK1;SAMD4A;SNAPC1;DEPDC1;FAS;POU2F2;MAP2K3;GABARAPL2;NSMAF;ATP6V1H;FAM214A;RRM2B;ADAMTS6;PPP1R3F;LAMA3;ARID4B;USP36;ATG5;LAMC2;RIOK2;MXD1;CDK17;GPBP1;COL17A1;MSANTD3;DDX3Y;KLF6;SYT1;MEF2A;ACSL4;GPKOW;NEDD4;TESK2;PTPN21;ING3;TP63;RASAL2;FOSL2;RBM7;NFKB2;SPAG6;TNRC6C;MOK;STK17B;GSK3B;NUFIP1;CYLD;RAB10;RBM22;ZFAND6;PPP1R15A;SRRT;CRLS1;CHGB;CDIP1;MUL1;I…
CREM_(+)	SRBD1;CREM;UBXN8;MYPN;GABPB2;CDK19;EXO5;SP2;BDNF;ZHX2;BHLHB9
CTCF_(+)	C1orf112;LAS1L;KRIT1;FKBP4;RECQL;VPS50;ARHGAP33;SLC25A13;CDC27;UPF1;DHX33;LIG3;ZFX;MAP3K14;AP2B1;ZNF263;ETV1;PHTF2;FARP2;DBF4;PAF1;LUC7L;DNAJC11;CYTH3;BAZ1B;SPRTN;METTL13;NCAPD2;ZNF200;APBA3;RNF216;PTBP1;DPF1;ANLN;RABGAP1;PPP5C;BRCA1;UBR7;POLR3B;POLA2;ZC3H3;SLC30A9;YAF2;ZMYND11;MATR3;NUDCD3;SAMD4A;NRXN3;OSBPL5;AQR;ZNF839;NCAPH2;KPNA6;BCLAF1;RABEP1;HMGB3;FAM13B;RANBP3;IFT88;ABCF2;TMSB10;RNF19A;VCL…
CTCFL_(+)	TRHDE;DLG3;EFNA3;ZNF668;RAB26;BDKRB2;WT1
CUX1_(+)	ANKIB1;CYP51A1;TMEM176A;SARM1;PLXND1;HSPB6;PDK4;SKAP2;HOXA11;THSD7A;FAM214B;COPZ2;PRKAR2B;CREBBP;TSPOAP1;KMT2E;IBTK;PDK2;ZFX;LAMP2;CRLF1;OSBPL7;TMEM132A;BAIAP2L1;KDM7A;ALDH3B1;GTF2IRD1;CDKL3;MARK4;GAS7;MYLIP;SYN1;JARID2;CAMK1G;CYB561;AASS;MGST1;NFIX;PKD1;RHOBTB2;RPS20;CSDE1;REV3L;ZNF207;NISCH;CD4;LRRC23;SCMH1;FYN;HIVEP2;MRC2;BTBD7;ABHD5;MBTD1;RABGAP1;DCN;MAP4K3;ELOVL5;CALCOCO1;MVP;CLK1;MAMLD1;MTM…
DDIT3_(+)	GCLC;ALS2;SOX8;TAC1;KDM7A;IFRD1;MBTD1;TMEM159;ELOVL5;ATP2C1;FHL1;ATP6V0A1;SOX30;ARHGAP6;HDAC9;FOXP3;HERPUD1;USP36;ATG5;SEZ6;ATP2C2;PPP2R5A;ASNS;SEL1L;FAM135A;TRPM3;RAB10;EPS15;PPP1R15A;NECAP1;AARS;TRPM7;HMOX1;CCNB1IP1;PCK2;TRIB3;SLC1A5;FGF21;RAB3A;ZNF14;GRB10;GARS;AKNA;UNC5B;CCDC47;WFS1;NKX3-2;RAPGEF2;CARS;LTBR;ADGRD1;ST8SIA1;NCOA7;PHF1;VEGFA;MRPS30;HSPA9;STC2;DNAJC27;PCSK4;FN1;COQ10B;SLC1A4;RND3…
E2F1_(+)	DPM1;C1orf112;STPG1;LAS1L;LAP3;MAD1L1;M6PR;SARM1;AK2;FKBP4;KDM1A;RECQL;ARHGAP33;NDUFAB1;SLC25A13;CDC27;HCCS;DVL2;SLC25A5;POLR2J;DHX33;GCFC2;CROT;TMEM132A;TNFRSF12A;AGK;FARP2;GGCT;DBF4;ELAC2;ADIPOR2;CCDC124;PAFAH1B1;RPUSD1;LUC7L;TSR3;PIGQ;DNAJC11;E2F2;CDK11A;NADK;SS18L2;VTA1;BAZ1B;METTL13;ZNF207;UQCRC1;NCAPD2;FUZ;ZNF200;LYPLA2;ABHD5;UTP18;PTBP1;DPF1;ANLN;PPP5C;BRCA1;MBTPS2;UBR7;PSMC4;CLDN11;SLC25A…
E2F2_(+)	GGCT;E2F2;MLXIPL;BRCA1;AGPS;NCAPH2;NFE2L3;HDAC7;MCM10;LRRC40;PHRF1;AP3M2;TIPIN;MCM6;UNG;POLD3;NUFIP1;ORC6;CLSPN;CDC6;MSH2;NUP188;CCDC134;MCM5;NIN;GINS1;MYBL2;E2F1;RBBP8;UBL4A;GSDMD;ERI1;MCM4;KCTD9;RNASEH2A;ASF1B;CCNE1;TTC26;CASP2;PHF14;FAM208B;SMC3;CTSC;FOXRED1;RAD51AP1;RFC5;NUP107;TIMELESS;FBXO5;FANCE;MCM3;RNF8;GMNN;KPNA1;MSH6;STAG1;DCLRE1B;HELLS;RCL1;MASTL;CCDC77;CKS2;NCOA5;HIST1H1D;MCM8;AUNIP;…
E2F3_(+)	VPS50;UPF1;ITGA3;MAP3K14;LUC7L;SPAG9;NFIX;PKD1;UBE3C;BAZ1B;LARS2;ZMYND11;NUDCD3;AGPS;SPDL1;CNTLN;ZNF800;POLQ;AP5M1;KIF1B;RELT;PUM2;RC3H2;NDC1;WAPL;RNF4;CASP8;TNPO3;PKN2;TRAM2;PDE4A;ROCK1;PRR11;NUCKS1;RHOBTB1;SMC1A;NDE1;PPP2R3A;FRYL;IL4R;PPP2R5C;PCM1;EPB41L2;RIF1;OSTM1;DIS3;TXLNA;HACE1;NOP14;PTPN4;NECAP1;TFAP4;P3H2;SUPT16H;TYRO3;AGO1;SUCO;MAP3K1;RASSF7;SLC35E4;PPP6R2;SUN2;RANGAP1;ZC3H7B;TELO2;EMC9…
E2F4_(+)	C1orf112;LAS1L;SNX11;M6PR;POLDIP2;AK2;FKBP4;VPS50;HCCS;UPF1;POLR2J;ZNF195;TNFRSF12A;PHTF2;GGCT;COX10;GTF2IRD1;PAF1;ELAC2;ADIPOR2;KIAA0100;RPUSD1;LUC7L;DNAJC11;NADK;NCAPD2;PHF7;LYPLA2;APBA3;UTP18;PTBP1;DPF1;RABGAP1;PPP5C;CEP68;EXTL3;UBR7;PSMC4;SLC25A39;NUB1;TACC3;POLA2;NUDCD3;SLC38A5;WWTR1;TTC27;SAMD4A;ZDHHC6;DEF6;PHF20;NCAPH2;TFB1M;BAK1;FAM13B;ARHGAP31;CENPQ;RANBP3;ABCF2;ASTE1;PEX3;FAM136A;RPL26L…
E2F6_(+)	NFYA;ZNF263;ETV1;WIZ;PI4K2B;PARP3;MED17;JADE2;MSMO1;CDK17;WAPL;MAP2K4;ME1;TRAM1;DHX8;MAPK6;MARK2;ATP2A3;SLC25A40;TMEM131;ACER3;CLDND1;COBLL1;CD82;CTTN;EPS15;NFX1;TMED2;TGDS;KIF9;ZBTB25;TFAP4;RGS17;SCD;SYNGR1;CNIH1;TMED8;PRELID3B;UGGT2;PARP4;FLT1;KATNAL1;HSDL1;LMF1;LACTB;VPS18;MTMR9;AVL9;EIF3B;USP42;MEST;PTGR1;PIP5K1B;CAMTA2;SMURF2;USP46;UGDH;TRIM3;HIPK3;NUP98;FGFR1OP2;SERINC1;GMNN;NNT;LOX;GOLPH3;…
E2F7_(+)	LAS1L;DBF4;FAM76A;BAZ1B;ANLN;BRCA1;CLDN11;POLA2;XYLT2;WWTR1;AKAP11;ARNTL2;BCLAF1;NUP160;CENPQ;RFC1;TRIO;PNKP;HSPA5;DSG2;C12orf4;SCML1;NFE2L3;RAD51;POLQ;SYNE2;DCBLD2;ALDH18A1;QSER1;WAPL;PKN2;MCM10;MTHFD2;DDX3Y;ZFY;SYT1;CBFB;RAD18;MAP4K4;ARHGAP10;MPP5;SMC1A;MCM2;MGLL;TIPIN;GTSE1;SLC25A40;TIMM21;DLG1;MCM6;UNG;ANKRD13A;UBE2T;FAM76B;JADE1;ACER3;RIF1;SLC4A4;PUM3;RBL1;ATP8B1;MPP4;DLG3;PDS5B;FAT1;STARD7;…
E2F8_(+)	C1orf112;LAS1L;CROT;GGCT;DBF4;KIAA0100;E2F2;BAZ1B;STARD3NL;DPF1;BRCA1;UBR7;DDX11;POLA2;GRAMD1B;NCAPH2;TBPL1;CENPQ;PI4K2B;CNTLN;SCML1;RFC2;NFE2L3;POLQ;ANAPC4;HPF1;MCM10;ASB1;MTHFD2;ASPM;RAD18;SMC1A;HMMR;DERL2;MCM2;TEAD2;HACD3;TIPIN;TIMM21;SART3;MCM6;UNG;POLD3;JADE1;SMC1B;PAFAH1B3;MOXD1;RIF1;PUM3;RBL1;MAGI3;HSPB11;PHLPP1;OXCT1;ORC1;RAD54L;MTMR2;GMCL1;ERGIC2;GNA11;TFAP4;RAB11FIP3;ORC6;ZFHX4;WDR76;CL…
E4F1_(+)	CCDC124;ANGEL1;ZMYND11;ZNF839;RFC2;GPC1;DDX20;FAM76B;KEAP1;PHLPP1;ERC1;CDIP1;MUL1;MYL6;TRMT2A;AKT2;AIMP2;PSMD3;CASC3;TMEM30A;GTF3C2;KPTN;FCF1;PQLC1;BATF3;RBM42;TRAP1;TMEM175;PPAN;ANKHD1;PDHA1;PER2;AKIRIN2;VPS45;ODF2;PREPL;MED9;SLC16A3;ENSA;FAXC;C9orf3;TAF5;CCDC15;ZFAND2B;CHTOP;RECQL4;TRMT61A;MAPRE2;CYB5D2;E4F1;TMUB2;UBB;KAT5;IP6K1;PFAS;AURKB;LRRC57;TMEM120B;XRCC6;HSPA1A;PDE7A;SPATA3-AS1;HAUS5;TUB…
EGR1_(+)	ANKIB1;CYP51A1;TMEM176A;CFLAR;SLC7A2;ARF5;PLXND1;CAMKK1;HSPB6;NDUFAB1;POLR2J;FAM214B;COPZ2;PRKAR2B;CREBBP;TSPOAP1;KMT2E;MYCBP2;LAMP2;OSBPL7;TMEM132A;KDM7A;ETV1;ALDH3B1;GTF2IRD1;CDKL3;MARK4;GAS7;RHBDF1;MYLIP;SYN1;JARID2;CAMK1G;CYB561;MGST1;NFIX;ST3GAL1;PKD1;RHOBTB2;SEC62;RPS20;CSDE1;REV3L;RANBP9;NISCH;IDS;SCMH1;FYN;HIVEP2;MRC2;TSPAN9;SYT7;MAP4K3;EXTL3;ELOVL5;CALCOCO1;MAP4K5;MVP;CLK1;ANGEL1;MAMLD1;…
EGR2_(+)	VCAN;RARB;TIMP1;GABRE;TGFB1;WASL;COL1A1;P3H3;XRN1;HES1;ID3;PHF3;CCND2;IRF2BPL;SOCS2;TSHZ3;PIK3CA;ACVR2A;LIF;LSP1;TNNT3;COL5A1;C1QTNF6;SOX5;FAIM2;IL6;UACA;STRA6;NAB1;GABARAPL1;PRICKLE1;ACVRL1;TLE3;CRABP2;NFKBIZ;RBMS1;KLF10;DHRS3;NFIA;NUAK2;CITED2;COL1A2;ZCCHC24;CACNB2;PRRX2;IGFBP6;HSPB2;HAS2;JUNB;CHST11;CD248;EGR3;PJA1;RFX7;TSKU;SLIT3;PCDH18;ZNF652;ZNF579;MAGEL2;ARHGAP5-AS1;FXYD1
EGR3_(+)	STRA6;NAB2;PC;EGR3;METTL7A;LINC00473;CCDC71L
EGR4_(+)	SMAD7;SLC4A3;CLSTN3;HSPB2;HOXC6;TNF;FXYD1
ELF1_(+)	KRIT1;ICA1;TFPI;SKAP2;GDE1;ZNF263;TTC22;KIAA0100;CYB561;NFIX;RPS20;FAM76A;CD9;IFFO1;CD4;HFE;FYN;PIK3C2A;ELOVL5;PGM3;ATP2C1;CXorf56;PHLDB1;PRDM11;RNF10;NDUFS1;RB1CC1;IFNGR1;VEZT;POU2F2;PNPLA6;UBA6;RNF19A;CDH1;PARP3;CUL7;PHKA2;HSPA5;GPM6B;ARHGAP6;MAP4;USP28;SNX29;LTBP1;RCN1;ARID1B;DKK3;HERPUD1;RRP12;TTC17;AP5M1;GALC;ATP11B;CASP8;TM7SF3;ZNF76;OAT;PPP2R5A;ARFGEF1;SP100;TRAM1;EVI5;TP53BP1;PLEKHH3;MEF2…
ELF2_(+)	LASP1;SNX11;NDUFAF7;NFIX;IFFO1;NR1H3;MAT2B;SNX29;MAPK9;POLQ;RELT;FAM114A2;TBXAS1;DNAJC25;DDX3Y;RASSF1;SART3;ARHGEF1;TM9SF3;HOXA9;PCM1;SENP1;EPB41L2;SMARCA2;NFE2L1;BRAP;IRAK3;PLEKHG2;EZR;WAC;JAK2;CDC34;LZTR1;PATZ1;CCDC134;TNRC6B;SAMD15;ALKBH1;DICER1;TM9SF1;ADNP;CSTF1;RPRD1B;PRPS2;SETD6;NARFL;IKBKB;GDAP1;INTS10;PPP2CB;VRK3;FSD1;PRKD2;CASP2;WASL;MEST;NUFIP2;SLC9A3R1;ELF2;KLHL2;DHX15;NAA40;CAMKK2;MAN…
ELF4_(+)	NFIX;RRP12;RNF4;ADGRF5;ASNS;FERMT2;IPCEF1;MARK3;JADE1;OSTM1;ITPR3;KIAA0930;ELF4;STX4;SYDE1;CCNE1;DNAJB6;AKNA;GIT1;MTMR4;VWF;RAB35;COL12A1;E2F3;HMGCS1;CCDC88A;SMG7;WLS;RPF1;SYF2;AKAP7;SORBS3;NMI;WRNIP1;PPP1R12C;MYO1B;COL5A1;CTIF;GSTM3;DNAJC14;PCNX2;GIPC2;DUSP5;ULK3;CYR61;LIPT1;ZMYM4;PURB;PRPS1;NPAT;CRIM1;BTBD11;WWC2;ABI3BP;LDLRAP1;USP24;FBLIM1;B3GALNT2;SLC9B2;ARHGAP12;INPPL1;WBP1L;GATAD2A;FNTA;ATR…
ELK1_(+)	ALS2;GAS7;CSDE1;REV3L;UTP18;PIK3C2A;ZC3H3;STRAP;GALC;USP36;SEC61A1;POLD1;ZNF76;TRAM1;PABPC1;ACTN1;PTGS2;PTPN23;DLGAP4;TMED2;ZFAND6;MAPKAPK5;TFAP4;TYRO3;TGFB2;CRKL;HIRA;DDHD1;PCNX1;CORO1A;DNAJA3;PPP6R1;HNRNPUL1;ADAP1;MEST;DVL1;DDX50;LRRC59;UBE2D3;TBC1D9;ZPR1;COPS7A;HINT3;FBXL4;HECA;ERGIC1;NEK11;MAPKAPK3;FOXP1;STAT1;DCAF17;SLC1A4;DOCK7;KLHL12;STX12;CASP8AP2;SGK1;SLC16A7;FLVCR2;TCTN3;CCDC77;ALG5;ACV…
ELK3_(+)	ITGA3;STAB1;PRSS3;EXTL3;TRIO;RAI14;RRP12;CYFIP2;SPEN;TIE1;PHRF1;CLASP1;SCARF1;TM9SF3;AP4E1;ZNF213;ATG16L1;PXN;RFFL;JAK2;NRP1;CSF2RB;EP300;PLEK2;NFATC2;CCM2L;KIF3B;PHEX;SYT17;NMU;EIF4G2;UBE4A;VWF;UST;CCDC88A;EVA1A;TJP2;MSANTD2;ZMIZ2;CIT;B9D2;SH3TC1;CCDC93;RHOJ;FAM78A;PTPRB;WDR24;USHBP1;GMFG;RLIM;NR1H2;DLG4;CCNJL;FAM129B;TLR4;ITPKA;FBXO11;MMRN1;ZNF710;FURIN;NLRP12;ZNF787;FBXO28;MSN;CXorf36;TAF1;DGK…
ELK4_(+)	C1orf112;LAS1L;TFPI;CDC27;FAM214B;ITGA3;RANBP9;MAP4K3;AGPS;ERP44;PNPLA6;TRIO;ZNF800;R3HDM1;FOXN3;PUM2;FLYWCH1;OGFR;EIF4B;AP3D1;TRAM2;TIE1;ATG2B;TRAM1;NAV3;NEDD4;MAPK6;PHRF1;PABPC1;MAP4K4;CHFR;SCARF1;DLG1;RBM7;BAZ2A;KLHL20;TM9SF3;SNRPA;NRDC;PCM1;DIS3;PIBF1;TDRD3;RRN3;EPS15;KDM2B;GRAMD1A;RCOR1;GPATCH2L;PAPOLA;IRAK3;OSBPL8;CDV3;ALKBH5;RFFL;ITPR3;SCD;BCL2L13;TOP3B;PPP4R3A;CCM2L;RPRD1B;SMCHD1;POLI;STA…
ERF_(+)	HDAC7;PHRF1;EDN1;SAMHD1;ERF;SPIN1;FBRSL1;RCAN3;STIL;STK26;SAP130;FBXO11;SLC39A8;ACVRL1;AK3;RASSF3;GRAP;CLIC2;METTL17;BDNF;ARSI;KIF18B;PCAT19
ERG_(+)	SEMA3F;KLHL13;ICA1;CASP10;TFPI;PLXND1;SKAP2;ACSM3;RALA;BAIAP3;RHOBTB2;STAB1;GRAMD1B;PRKCH;ARHGAP31;TLL1;TRIO;RAI14;ADAM28;PREX2;ELN;HOMER3;TMCC3;TNK2;FAR2;CALCRL;FAM107B;TIE1;PFKP;PHKA1;HYAL2;MAST4;ADGRF5;HES2;NDST1;MAP4K4;MGAT4A;LIMS2;PTGS2;FRY;SCARF1;FNDC3B;FRYL;DLG1;TM9SF3;HOXA9;EDN1;ITM2A;LXN;RAPGEF3;SMARCA2;APLP2;MECOM;IPO11;NOX4;SH3BP2;PHACTR3;DOCK9;FKBP1A;PXN;HEPH;ICAM1;GOLGA3;NRCAM;RAPGEF…
ESRRA_(+)	DPM1;SCYL3;VPS50;AP2B1;TNFRSF12A;TEAD3;RPS20;PRICKLE3;ELOVL5;RWDD2A;CAPN1;POU2F2;SARS;SLC4A7;SPDL1;INPP4A;DTNBP1;PER3;FAM160A2;HOMER3;RRP12;USE1;AP5M1;CUL1;PUM2;TMCC3;MTA3;POLR3E;CTDP1;WNK1;OGFR;PIGV;NCKAP1;MRPS24;EIF4B;RPL18;CASP8;OAT;ANKRD44;FOXJ2;ARFGEF1;COASY;TFE3;GPKOW;MAST4;ADGRF5;GAL;ATP1B3;PHRF1;RNF126;GBA2;CDC42;RPL31;PDCD2;TFRC;PDE8A;NUAK1;TUBE1;BAZ2A;MAP2K7;EXOSC5;GPR137B;JADE1;RAB21;P…
ETS1_(+)	CREBBP;ITGA3;PAFAH1B1;DPF1;RABGAP1;CLK1;ZRANB1;SPAST;CHPF2;RNF19A;VCL;CUL3;TRIO;SPDL1;LSG1;LAMA3;KIF1B;RELT;UNKL;GPBP1;RNF4;SBNO2;AP3D1;PKN2;TRAM2;DNAJA2;NEDD4;PHRF1;PTPN21;TCOF1;RAD18;TRHDE;FERMT2;PTGS2;PICALM;RASAL2;ZNF37A;FOSL2;PLD1;WDR62;NT5C2;PCM1;HSP90AA1;XPO1;CHMP2B;APLP2;CHERP;DNAJA1;PPP1R15A;ADD1;SF3B2;AAMDC;KHSRP;PDRG1;RCOR1;RBM27;CDV3;SUPT16H;SEMA6A;SUCO;ARCN1;IKZF5;WAC;ITPR3;HNRNPH3;G…
ETV2_(+)	FAM76A;FSTL3;SLC6A15;INTS10;SF3A2;AKT2;TGFB1;DDX49;ETV2;TFPI2;BRAT1;SPIN1;PTGR1;MAP3K8;RPL34;TPD52L1;ARHGEF2;ALDH6A1;MTIF3;MTERF4;ZNF205;PEX6;SMARCA4;POR;HERC2;ARHGEF9;THUMPD3;ELP2;PNPLA8;MTHFS;UBL7;WDR61;GFOD2;DPP9;EMP3;MGAT5;MX1;FBLN2;SUGT1;CRYL1;ZFYVE1;CCDC88B;ASPSCR1;SEMA3E;NINJ2;NME6;TCEAL1;GPR137;ZNF622;CD7;PENK;TMEM119;MRPL54;CXorf38;ISG15;ZNF605;ALG3;PIK3CD-AS2;SMIM1;B3GALT4;HOXA11-AS;ARF…
ETV4_(+)	NFYA;FKBP4;HCCS;UPF1;GCFC2;ITGA3;TNFRSF12A;PIGQ;METTL13;TSPAN9;MKS1;PLAUR;ERCC1;BID;TTC27;PHLDB1;TOMM34;POU2F2;TFB1M;BAK1;APBA2;MAP2K3;PNKP;INPP4A;PHKA2;HOMER3;KMT2C;DCBLD2;GATB;MRPS35;SPA17;FAR2;HMG20B;TMEM206;ASB1;FAM107B;PFKP;STOML1;SYT1;NAV3;HYAL2;PSME4;SLC44A1;RNF126;ASNS;DAZAP1;PDE8A;TSG101;HACD3;ENO1;ACTR6;KLHL20;SNRPA;EXOSC5;PAFAH1B3;DLGAP4;MRPL22;ITGB5;ZNF264;NFX1;DIMT1;SEPHS1;PGS1;GRAMD…
ETV5_(+)	C1orf112;ITGA3;AP2B1;COX10;ELAC2;PKD1;EHD3;SLC38A5;PHLDB1;CHPF2;VCAN;JADE2;ATP6V1H;GOPC;CLPTM1L;RRP12;RELT;TAB2;YIPF1;MRPS24;SPHK2;EPN1;MTHFD2;PFKP;COASY;SLC44A1;TMEM260;PDCD2;NFATC3;STK10;BCS1L;NUAK1;DPP8;TMEM131;SART3;EXOSC5;DNM2;POMGNT1;TMED2;GMCL1;FKBP1A;GCN1;DNAJB11;ALKBH5;MAP3K1;CDC34;POLR2F;MIEF1;DDHD1;RIN3;PPM1A;TELO2;DNAJC5;PRELID3B;CSNK2A1;KIF3B;MANBAL;TIMP1;ARHGEF7;SLC25A15;FLT1;TSC22D…
ETV6_(+)	HOXA11;RHOBTB2;BTK;SBNO2;NAV3;IFT80;KDM5A;DPP8;AGBL5;RGS1;ICAM1;ACP5;ZNF629;LYL1;ATP13A1;CDK6;MDK;ARHGDIB;CD86;AKAP7;AFTPH;MSANTD2;IRF1;REEP2;RIN2;KCTD1;NREP;SCYL2;ITGA11;UACA;ETV6;KIFC3;LPP;PHIP;RSPO3;NACC2;SLC7A11;DKK2;FBXL18;ZNF333;BROX;ANTXR2;TGFBR2;CD200R1;APBB2;KIAA0355;ZNF646;SLITRK4;MYADM;HOXC10;TRAPPC6B;LRRTM3;L3MBTL3;DENND1B;ITGA1;BBIP1;PPP3R1;LINC01013;MRC1
ETV7_(+)	ETV7;ACAP1;CCT6B;C12orf29;SUPV3L1;PDE9A;PRKCE;FAM131A;EIF3C;RPS27L;TMEM44-AS1
FLI1_(+)	STPG1;DBNDD1;TFPI;PROM1;RHBDF1;PIK3C2A;TTC27;POU2F2;ASTE1;TLL1;TRIO;RCN1;NFE2L3;LIMA1;BCAR1;RC3H2;POLR3E;MON2;TRAM2;TIE1;NAV3;FTSJ1;MAST4;ADGRF5;WDR1;ARHGAP10;FRY;SCARF1;HOXA9;MLLT10;OPHN1;EXD2;SSH1;AGBL5;FOLH1;NOX4;KIF9;OTUB2;SPTLC1;MUL1;ANGPT2;SEMA6A;SH2D3C;MFNG;CSF2RB;SLC25A17;POLE2;ERH;GSKIP;VRK1;CCM2L;PPP1R16B;SMCHD1;CSTF2;ALG13;FMR1;FLT1;FOXF1;TFEC;RAPGEF1;PALD1;TSPAN14;TNFAIP1;LPXN;KIAA154…
FOS_(+)	SCYL3;CYP51A1;HS3ST1;NDUFAF7;ARF5;PLXND1;CAMKK1;PDK4;SKAP2;SLC25A5;HOXA11;FAM214B;TSPOAP1;WDR54;RHBDD2;MYCBP2;PDK2;ZFX;LAMP2;GDE1;OSBPL7;ZNF263;BAIAP2L1;ETV1;ALDH3B1;PHTF2;IFRD1;MARK4;GAS7;TRAPPC6A;CD79B;ST7L;RHBDF1;MYLIP;SYN1;JARID2;CDKL5;CAMK1G;CYB561;MPND;MGST1;NFIX;ST3GAL1;MMP25;PKD1;SEC62;CSDE1;REV3L;FAM76A;ZNF207;IFFO1;NISCH;FUZ;IDS;CD4;LRRC23;SCMH1;FYN;HIVEP2;CLCN6;MRC2;TSPAN9;AKAP8L;TTC19…
FOSL2_(+)	ST7;AP2B1;TAC1;IFRD1;CCDC124;RHOBTB2;SEC62;CLCN6;MBTD1;PIK3C2A;WIZ;MAP4K5;ZC3H3;YAF2;CNTN1;ALAS1;PIAS1;TBC1D23;VCAN;SPATA7;DCUN1D1;YTHDC2;ATP6V1H;GOPC;ADAMTS6;PER3;PPP1R3F;ARID4B;PTPRN;ATG5;DNAJC25;PTPRU;MON2;GPBP1;APPBP2;SPHK2;TAF2;TAF11;PDE4A;DIP2B;ATXN3;ATG2B;PRKCZ;TTC7A;MAP4K4;ING3;LMCD1;LIMS2;AFF4;NFATC3;ACADVL;MOV10L1;FERMT2;FNDC3B;FOSL2;RBMS2;MCAM;NFKB2;TIGAR;RAB21;PUM3;EXD2;XPO1;PPP1R15A;…
FOXA1_(+)	EPN3;MPPED2;DHRS9;OAS1;BLNK;GDPD3;EPHX3;MYH3;DTX4;HOXC13;SPDEF;SAA2;SLC2A8;MMP7;GRB7;REN;SYTL5;ANK3;PART1;LIPH;KRT4;PARP10;HTR1D;TMEM102;FANK1;ANKHD1-EIF4EBP3;HCAR3;SMIM22
FOXC1_(+)	VSIG2;DAPP1;LLGL2;PHACTR3;VGLL1;CAB39L;KLF5;EBF3;SULT1E1;EXPH5;SDCBP2;CMPK2;VILL;TACC2;GRB7;SYTL5;SLC5A12;CCDC102B;STEAP2;CRCT1;NEUROD2;ID4;TMCC1;ZBTB42;TMEM232;GJB4;CD55;FAM166B;PRICKLE2-AS3;MIR3142HG;MSMB
FOXJ3_(+)	MYLK;MCCC1;PSEN1;PHLPP1;CCNT2;TBL1X;GABPB1;SF3A2;HNRNPUL1;ELL;MED13;CTSC;HECA;CLK4;PDE4D;FRMD4B;PLEKHA3;DNMT3A;SSPN;AKAP9;TRIM47;KDM6B;STARD13;BEX1;TMTC1;NAV1;EMP1;RB1;IGF1R;ZFHX3;POU2F1;RGS5;ZMYM4;DGKZ;MIA2;FBXO32;EPB41;SGMS2;ZNF503;RIMKLB;ZNF608;ATF5;COMMD5;KCNS3;MOB2;RAD54B;PELI1;SREBF2;LINC01305
FOXN2_(+)	ANLN;DLL3;ATXN1;VEZF1;ZGRF1;ZNF462;RPRD2
FOXN3_(+)	FOXN3;ZSWIM4;CADPS;NAV2
FOXO1_(+)	PDK4;THSD7A;KMT2E;PDK2;ZFX;CDKL3;GAS7;CAMK1G;MGST1;REV3L;FAM76A;NISCH;HIVEP2;MRC2;DCN;SEMA3B;HGF;GAB2;SH3YL1;TLL1;VCAN;LMO3;CELF2;ARID1B;LAMC3;PHPT1;ARID4B;CHRDL2;TAB2;GYG2;PRDM1;MTA3;CDK14;ATP2B4;COL11A1;PRDM6;DGAT2;LIMCH1;DGKA;ANKRD44;TLE2;PDE4A;ATXN3;TNFRSF1A;HDAC4;ERLEC1;ADGRF5;RORA;SLC44A1;FSTL3;WIPI1;MAP4K4;LMCD1;LIMS2;SPEG;FNDC3B;FOSL2;GPC4;MBNL3;GPR137B;JADE1;FBLN1;AMPH;ZCWPW1;TNRC6C;CBFA…
FOXP2_(+)	ZFYVE16;LCP2;SPI1;CBFA2T2;CYLD;NCOA1;ACP5;NFAT5;NIPAL2;ESRP1;TFEC;ZBTB16;MS4A4A;CREBL2;RAB5B;HGD;CBLB;PLSCR4;RNF19B;ADGRL2;FOXO3;SOX9;FBXL16;FOXP2;RNASE1;AGO4;CTSL;RNF38;CYP1B1;HERC5;HMCN1;PHLDB2;PLA1A;FBXL17;CREB5;NLGN4X;LURAP1L;PI4K2A;BACH1;FBXO32;FCHO2;AGAP1;BSDC1;CXCR5;DHRS3;LAPTM5;CREBRF;SEMA6B;IGFBP6;FAM84B;DOK7;CD163;FUCA1;LACC1;GPC6;PBX1;LAMB3;SVIL;CFD;RCSD1;LINC01503;MRC1;TTC39C-AS1
FOXP3_(+)	CYLD;NDRG1;LHX4;JMY;KLHL21;LAMB3
FOXP4_(+)	SGTA;NFRKB;HIST1H1C;PCDHGC4
GABPA_(+)	RALA;VPS41;MBTPS2;MAP4K5;RNF10;FBXO42;RC3H2;MON2;MTMR1;TAF2;PKN2;PPP2R5A;DDX3Y;HEATR6;PLEKHH3;NFATC3;FOSL2;MKNK1;EXD2;RRN3;CHERP;TASP1;GPATCH2;POLDIP3;PMM1;SDR39U1;PPM1A;DIDO1;BMX;GABRE;PARP4;RECQL5;CYTH1;SIAE;LPXN;DDX6;CDK2AP1;FAM120B;TTK;ERBIN;CNOT6;GPD2;SF3B1;PLA2G4A;CRIPT;KDM3B;DLGAP5;CHN1;TMEM8A;UCK1;ZNF317;SEC61G;ANKRD17;OSER1;AP4B1;GNS;SCYL2;BORA;TANK;ODF2;ZSCAN9;FCHSD2;KIF23;DBR1;GSTCD;HN…
GATA1_(+)	YBX2;FOXP3;GATA1;GSG1;HECTD3;HOXD13;SLC26A1;GDPD1;FANCC;SLC45A3;FAM43A;HBG2;GYPE;HBE1
GATA2_(+)	SEMA3F;CFLAR;TFPI;RALA;NISCH;STAB1;LYPLA2;WWTR1;VSIG2;AQR;BAK1;IKZF2;ARHGAP31;FBXO42;TLL1;ADAM28;CTNNA1;PREX2;RRP12;FNIP2;TMCC3;MXD1;QSER1;FAR2;CALCRL;GNAI3;TIE1;DHX8;HYAL2;SRBD1;ST6GALNAC1;MGAT4A;SCARF1;FRYL;ANKRD13A;EDN1;RAPGEF3;CEACAM1;PKP1;EPB41L3;GRHL2;APLP2;CEACAM6;ZW10;NOX4;FKBP1A;GMIP;STRN4;NRCAM;HECTD1;LRRFIP2;SH2D3C;MFNG;AP1B1;CSF2RB;RANGAP1;BMX;SYT17;ESRP1;MTMR9;NOVA2;OVOL3;SLC1A5;TJP3…
GATA3_(+)	PRSS22;JARID2;PLEKHG6;MAP4K5;NRXN3;IKZF2;RNF19A;SH3YL1;HDAC9;EPN3;HEBP2;CALCRL;MPPED2;PRKCZ;ADGRF5;MARK2;TP63;RASAL2;PLXNA2;MAP2;PKP1;ATP8B1;APLP2;CEACAM6;ZFAND6;NLK;TMPRSS11E;ANGPT2;TGM1;BLNK;DAAM1;CHD8;MID1;VGLL1;KLF5;TGM5;ESRP1;PPP1R13L;UPK1A;CLDN15;SLC9A3R1;HTATIP2;FBXO3;VWF;ARHGDIB;FRK;C3orf52;UPK1B;ACTR3;ITGB6;IGFBP2;EPAS1;ECE1;CTSD;CD274;ELF1;CSTA;POF1B;OVOL2;MAX;FAM83C;HOXD1;SLC44A2;ACE2;…
GFI1B_(+)	LIFR;GFI1B;S100A5
GLI1_(+)	SLC4A1;SLC6A15;CD40;GLI1;SPRY2;RORC;SLC30A8;CSGALNACT2;ZBTB7C;SIGIRR;UTS2B
GLI2_(+)	ELMO2;PRKACA;GLI2;NPR3;COL7A1;KDM5C;LRRC32;BCAM;KANK2;DMD
GMEB1_(+)	DDX59;MED9;CDCA5;DIXDC1;HHIP;C6orf106
GRHL1_(+)	ICA1;CFLAR;PRSS22;TTC22;PLEKHG6;TMEM159;CYP24A1;IKZF2;GABARAPL2;CTNNA1;COL9A2;EPN3;NEDD4L;HEBP2;PRSS8;RRP12;FNIP2;PKP2;EYA2;BCAS1;ERBB3;CLDN18;PRKCZ;TP63;EDN1;CBFA2T2;PKP1;APLP2;RAB10;CEACAM6;TMPRSS11E;PTHLH;DOCK9;TMEM40;YPEL3;TGM1;GABRP;BLNK;PDGFB;STS;VGLL1;CAB39L;KLF5;GDPD3;CCL22;SYT17;TGM5;BMF;PPP1R13L;UPK1A;MAG;HBP1;SPOCK2;FBXW4;TRIM2;FBXO3;PTPN6;FRK;UPK1B;ITGB6;GALNT3;CTSD;TJP2;TMEM54;NCOA3;…
GRHL2_(+)	KLHL13;ICA1;PRSS22;FAM214B;OSBPL7;TTC22;PLEKHG6;TMEM159;VSIG2;CYP24A1;ANK1;IKZF2;CLEC16A;BARX2;DSG2;EPN3;NEDD4L;PRSS8;LIMCH1;BCAS1;ERBB3;MPPED2;MAST4;PTPN3;DAPP1;ST6GALNAC1;NCK2;MYO3B;DHRS9;PICALM;PPP2R2C;NTN4;TPD52;RARB;PKP1;TTC39A;CEACAM6;TMPRSS11E;LPCAT2;SULT2B1;TMEM40;FXYD3;YPEL3;TGM1;TGFB2;BLNK;ABLIM1;PIK3IP1;CBX7;CHADL;VGLL1;KLF8;NDFIP2;TGM5;RHOV;FZD3;ESRP1;SLC1A6;UPK1A;TSPAN12;HSPB1;CLDN15…
GRHL3_(+)	IFRD1;PLEKHG6;CNTN1;IKZF2;CBFA2T2;TMPRSS11E;YPEL3;RASSF7;SYT17;FBXO3;SCNN1A;CLIC5;TJP2;ZNF410;CDH26;PAX8;STEAP4;RAB25;AMPD3;EHF;LMO7;TRIM29;POU2F3;SMAD6;SLC12A6;ADAMTS17;LINS1;TOB1;GRB7;SESN3;THRB;CAST;ADGRF4;TAB3;GPBP1L1;ZBTB7B;CCNYL1;CDS1;RBM47;A2ML1;KRT80;SERINC2;MUC15;BCL2L1;KLF11;SPTLC3;BPGM;OVOL1;REP15;EPS8L2;NXPH3;EPGN;C1orf116;PKP3;INPP5J;TET3;RNF222;SH3BGRL2;SMIM5;RNF39;C1orf210;RASSF5
GSC_(+)	TRHDE;IL1R2;NES;GSC;TPPP3;RIMS2;LINC00907
GTF2B_(+)	NDUFB4;PSMB5;SKP1;PRDX1;DAD1;BTG2;UBB;SNHG12
GTF2IRD1_(+)	GTF2IRD1;MRVI1;JADE1;TRIB3;PLEKHA8;PDZRN3;ACVR2A;MYRF;SLC27A1;WASF3;VLDLR;TTC39B;PTPDC1;ICA1L;PHYHIPL;ZNF219
HES6_(+)	POLDIP2;ST7;YAF2;HERPUD1;POLB;PPP2R2C;DERL3;MAPK1;TRIB3;SLC7A5;STX4;RELB;ASF1B;LFNG;BCL7B;USP5;TPD52L1;CUTA;STC2;GBE1;QSOX1;ELOVL4;MTHFD1L;BATF3;SH3TC1;KLF2;MYO1B;SLC6A8;DTNA;PSAT1;ARMC9;KLF4;INHBE;ASCL1;ESYT1;PARN;DYM;SAMD1;DPP9;CAPN10;HES6;NAF1;MFHAS1;CIZ1;NGLY1;NUS1;SUPV3L1;ZFAND2B;ZBTB8A;TAF6L;GPR176;ARIH1;ZNF232;PXK;CALML6;DPAGT1;DDIT3;ZBTB42;TRAPPC5;H1FX;PCYT2;POLR3C;INSIG1;ZNF567;NFKBIL1;M…
HES7_(+)	FKBP4;COX10;LUC7L;PSMB1;SLC25A39;BID;ALG1;TDP1;RFC2;NOP58;SPA17;RFXANK;ZC3H15;DNTTIP2;MBD3;SNRPA;EXOSC5;XRCC5;PAFAH1B3;KIF22;NUFIP1;RPS5;NOA1;DNAJA1;PSMC5;RPL6;TRMT6;MLF2;NUDC;MRPS18A;HSP90AB1;TECR;CDC34;SF3A1;SNU13;PACSIN2;SAMM50;PIGH;SNW1;PSMA7;IDH3B;ARHGEF7;DHODH;POLR2C;UBE2I;EIF3J;SFRP1;EEF1D;PLEKHJ1;SF3A2;STX10;SGTA;FBL;CDC37;BCAT2;RPL18A;SSBP1;PDAP1;NUDT1;PHF14;UBE2S;RPL19;SLC25A11;GAR1;ZPR…
HIC1_(+)	FSCN1;COL1A1;LSP1;THY1;PTMS;TUBA1A;UBB;ORMDL3;CSRP2;SEPT9;SOCS1;NBR1
HIF1A_(+)	YBX1;FNDC3B;RPL34;CALD1;P4HA1;CLTC;GOLGA4;ITGB1;OSTC;UBA52
HINFP_(+)	SUCO;VPS4B;CUL4B;SIK3;DNAJB4
HIVEP2_(+)	HIVEP2;CDH3;TLE2;MAP4K4;PICALM;HIVEP1;RELB;TSPAN12;CCND1;CD69;SLC1A4;PTCH2;CCND2;BATF3;FGD4;S100A8;ITPR1;PITPNC1;ELMO1;S100A9;ANTXR2;CXCL5;ANKK1;SOCS5;NET1;TP53I11;PLEC;DENND4B;LINC00987
HMGA2_(+)	ITGA3;TNFRSF12A;ETV1;PHTF2;CLDN11;ZMYND11;ATP2C1;SLC4A7;TRIO;RAI14;RTN4R;PER3;LTBP1;CDK17;TRAM2;FAM107B;SYT1;NAV3;MAP4K4;TRHDE;PICALM;MGLL;SEMA3A;PLXNA2;REXO1;SLC23A2;TYRO3;ITPR3;NRP1;IGF2-AS;MYH9;ZBED4;NIN;FLT1;PIEZO1;EHD4;TRPA1;SLC39A14;DENND3;SIPA1L3;CDK6;CAV1;MET;C1GALT1;MPDZ;PPP3CB;GALNT7;KLHL5;CTSC;LPXN;PPP6R3;CCND1;PPFIBP1;CAPRIN2;ELK3;SH2B3;UST;HBEGF;RASGRF2;AMOTL2;WNT5A;FOXP1;HPCAL1;PRRX…
HOXA10_(+)	HOXA9;FAM83D;PTN;HOXA13;PTGDS;CENPA;ID3;LGALSL;CDKN2C;PITX2;HMGB2;HAND2;PLK1;HOXC10;HOXA10
HOXA11_(+)	REV3L;ALAS1;MSMO1;KCNH2;ATXN3;TRHDE;HOXA9;RUNX1T1;RSBN1;ELF4;NEFM;DDX58;HMGCS1;PRDM2;KIAA1217;CRISPLD1;LIAS;TNFRSF19;TTI2;GSE1;MATN3;MYOCD;CBX8;SAMD1;PSMB6;IQGAP2;ZEB1;TM7SF2;BTBD11;UTRN;CDYL;MED19;CACFD1;PITX2;HMGB2;HAND2;LEO1;ACAA2;DDIT4;PCDH7;NAIF1;FGGY;LBX2;HOXC9;TMEM119;ADSSL1;LRRC37B;SOCS1;KAZN;MYT1;MAML3;LINC01089;RNF139-AS1;HOXA10-AS;HOXA10;DENND5B-AS1;LINC01126
HOXA13_(+)	FHL1;MLC1;HOXA13;LIN7A;RND3;ST6GALNAC5;TWIST1;LOXL2;TBC1D4;LRRC32;FBXL17;SERTAD3;NR2F1;NEU1
HOXA7_(+)	KLF12;KCTD1;SLC37A4;TNIK;ATOH8;CKAP5;KTN1-AS1
HOXA9_(+)	ZFY;HMMR;HOXA9;ID3;TBX3;CKAP2;HMGB2;HOXA10
HOXB4_(+)	MAOB;SEMA3A;RASSF7;TCF20;NEFH;RIN3;HNRNPUL1;MIER2;PRUNE2;ORC4;PHF19;HOXB5;LPGAT1;CASD1;E2F8;STAMBPL1;ASXL2;SUV39H2;C21orf91;DKK2;FNDC1;HOXB2;MROH1;MAB21L2;SLC35D3;WT1;KTN1-AS1;PRR5;FAM196A;ZNF775;ZFP62;MMP17;FOXP4-AS1;TUBB3;HOXB7
HOXB5_(+)	ANLN;HOXB6;HOXB8;HOXB5;HOXB3;DKK2;HMGB2;CKAP5;IRX3;HOXB-AS3;MIR155HG;HOXB7;LHX1
HOXB7_(+)	TP53BP1;ZFAND6;PXMP4;CAB39L;OIP5;ASF1B;AGFG2;CEP41;MEGF9;MAPK8;LIPA;HOXB6;VPS29;GCA;S100PBP;PPP1R3C;HOXB8;HOXB5;HOXB3;TWIST1;CENPK;GLO1;CDKN2D;FAAP24;CCNA1;TROAP;TFCP2;GLUL;FPGS;MYPN;RHOF;ZNF473;ETAA1;EAF2;MTFR2;ANKRD1;PGAP2;CYP2U1;CCNF;LZTFL1;DOLPP1;SP2;CDK2AP2;CKAP2L;LRRC45;CDK1;ARL6IP1;IRF2BP1;HOXB9;LRRC20;HOXB2;UBE2C;FOXL1;NFATC2IP;APOLD1;RAD51B;AP1S2;CNOT10;SCFD2;UBALD2;SRGAP2B;FAM72A;ZNF682…
HOXB8_(+)	SKAP2;PREX2;FAM107B;TRNT1;SEMA3A;ANGPT2;PDGFB;FLT1;CBLN1;EHD4;HOXA2;HOXB6;C1orf198;ATL2;HOXB8;HOXB5;HOXB3;EPHB2;SOX3;FGF5;GPM6A;ROBO4;DKK2;BATF;TMSB15A;CCNYL1;CEP295;ATOH8;EMB;HOXB9;BDNF;WT1;GATA3-AS1;HOXC4;TOX;HOXB-AS3;ARPC4-TTLL3;HOXB7;DYNLL2
HOXB9_(+)	TAF7L;PRUNE2;STEAP3;HOXB8;HOXB3;ITPR1;BUB3;CCDC174;HOXB9;MAB21L2;NT5C1B;HOXB7
HOXC10_(+)	HOXC11;NREP;RNF111;PITX2;HOTAIR
HOXC5_(+)	CRLF1;ABHD5;SMARCA2;TOP3B;MAP7D1;ESRRB;ZFP36L2;AHCTF1;KCNMA1;FTCD;EYS;HOXB7
HOXC8_(+)	RAI14;LZTS2;CCDC88A;ID3;HOXD11;DEPTOR;HAND2;RHOBTB3;HOXC9;HOXC10
HOXD11_(+)	LMCD1;CDK6;F3;NRP2;HOXD9;HOXD11;TCEAL4;NREP;PRDX2
IKZF1_(+)	FGR;PDK4;SKAP2;CACNA1G;MAP3K9;TRAF3IP3;CD4;BTK;TYROBP;ALOX5;SLC11A1;MARCO;CD74;MSR1;ADAM28;GNA15;CD84;SPI1;SYT1;KCNAB2;FCGR2B;SIDT1;PAG1;STXBP2;APBB1IP;SLC1A3;PTPRC;PILRA;SNX10;FTL;SIGLEC1;RGS1;LYZ;SLC7A8;MFNG;NCF4;RIN3;RASSF2;HCK;SAMHD1;ASIP;ACP5;AQP9;FCGRT;CD37;IL4I1;CD33;LILRB5;TFEC;DOCK8;LIPA;CCL2;SLC16A6;MMD;VWA5A;MS4A4A;SLC15A3;OAS2;PTPN6;CLEC4A;PHACTR1;ARSB;ST8SIA4;CD86;IL1A;CYTIP;PLEK;NCF…
IRF1_(+)	NFKB2;BHLHE41;IRF1;NR1D1;IL6;LRRC1;CSRNP1;ATOH8;MB21D2;MAFF
IRF2_(+)	NIPAL3;ICA1;ASB4;CAMK1G;WWTR1;NUP160;JADE2;SBNO2;ZNF76;UBE2D1;FRY;PIK3C3;TNRC6C;EPB41L2;AAMDC;ANGPT2;GADD45B;SDR39U1;SYNDIG1;CD276;UBE2W;WISP1;GSDMD;DMPK;ADAP1;TMEM106B;GLI3;GATA3;PPP3CB;KMT5B;CREBL2;ARRDC3;AMOTL2;TFDP2;GORASP1;STAT1;ORC2;ARID3A;RCAN3;RNF2;CXCR4;HOXA7;AHDC1;ZNF780B;APOL2;FXR2;ARHGEF6;PRKAB2;TMEM128;PCNA;STARD13;IL15RA;DOCK2;SRPK2;USP15;CAB39;PHF11;IL6;ZSCAN9;ITPKA;PARP9;GALNT6;RT…
IRF4_(+)	RASAL2;GRAP2;WISP1;DDX58;WNT5A;CAAP1;ZMIZ2;IRF5;FNBP1L;FBXO11;NTRK2;CUL4B;ZSCAN12;ADAMTS4;AK4;KIF26B;HEY1;SVEP1;IL16;RORB
IRF5_(+)	NFKB2;ICAM1;OSM;FAM172A;AMOTL2;WDR48;BHLHE41;IRF1;NR1D1;IRF5;RAMP2;RARRES3;IRF4;LRRC1;CSRNP1;SLC25A25;LCN2;RMND5A;PDZK1IP1;UBAP1;KCNJ14;LRRC37B;ZNF75D;TET3;DPF3;SMIM22
IRF8_(+)	FGR;PDK4;CACNA1G;CEACAM21;TRAF3IP3;STAB1;CD4;BTK;ANOS1;TYROBP;ALOX5;SLC11A1;MARCO;CD74;RUNX3;MSR1;ADAM28;CD84;SPI1;KCNAB2;MGAT4A;FCGR2B;SIDT1;GRAMD4;ARHGAP15;SLC1A3;PTPRC;EPB41L3;APLP2;PILRA;SNX10;FTL;TFAP2C;SIGLEC1;P2RX7;RGS1;LYZ;WDR7;SLC7A8;PIK3IP1;NCF4;NFKBIA;RASSF2;SAMHD1;MYOM1;ACP5;AQP9;ASAH1;CD37;SIGLEC8;NKG7;CD33;DBP;LILRB5;PIK3CG;TFEC;GIMAP2;LHX2;DOCK8;LIPA;CYTH1;CCL2;SLC16A6;CRTAM;VWA5A;…
IRX2_(+)	MAP3K9;JARID2;CAPN1;IKZF2;PIAS1;TRIO;CTNNA1;TAB2;CDK14;LIMCH1;CDK13;LLGL2;PLXNA2;CYLD;KIF3C;WNT11;PTHLH;TFAP2C;YPEL3;ITGA6;JAG1;KLF5;PIEZO1;RHOV;ESRP1;NDRG1;SLC1A6;MYH14;USF2;CDK6;MET;TMEM245;MED13;FBXO3;VDR;NEDD9;BACH2;VEGFA;CNOT6;KLHL24;EPAS1;RNF19B;MYCL;NCOA3;PMEPA1;ATXN1;AHNAK;BMP2;AHDC1;RAB3IP;KIF1C;KCNC3;VSTM2L;BTG1;SLC38A2;KCNK1;KLF4;STRA6;TACC2;CNOT6L;ZFHX3;TINAGL1;IGSF3;DUSP10;ACKR3;IGFB…
JDP2_(+)	RPS20;HERPUD1;PITX1;ASNS;AARS;RPL3;PCK2;TRIB3;RPS16;GARS;CAMTA2;CARS;NRP2;CALD1;ADM2;ATF4;CHAC1;SESN2;TPT1;PSAT1;JDP2;RPS2;RPS11;RPL13A;PSPH;DDR2;RPL9;DDIT4;RPS9;EIF1;RPL15;RNF41;PYCR1;EIF4EBP1;MME;RPL23A;RACK1;RPS18
JUN_(+)	KLF6;RPL3;RPL24;EGR1;RPL23;FOSB;JUND;CYR61;RPS8;MCL1;RPL13;FOS;RPS9;JUN
JUND_(+)	DPM1;SCYL3;CYP51A1;LAP3;MAD1L1;M6PR;ALS2;CFLAR;NDUFAF7;ARF5;VPS50;SLC25A13;ST7;CDC27;DVL2;SKAP2;HOXA11;FAM214B;PRKAR2B;PDK2;LAMP2;AP2B1;ZNF263;ETV1;ALDH3B1;IFRD1;VPS41;PNPLA4;ADIPOR2;CDKL3;PAFAH1B1;TRAPPC6A;TEAD3;SYN1;JARID2;NADK;CYTH3;SPAG9;AASS;MPND;NFIX;MED24;RHOBTB2;SEC62;CSDE1;FAM76A;ZNF207;STARD3NL;NISCH;LRRC23;CLCN6;MRC2;TSPAN9;BTBD7;AKAP8L;MBTD1;RNF216;PTBP1;PIK3C2A;WIZ;RABGAP1;SEMA3B;ELO…
KLF11_(+)	CGRRF1;UBL3;SH2D3A;TUBA4A;KRT17;RAI2;TRIM29;GABARAPL1
KLF13_(+)	TOM1;UST;AVPI1;EMP1;C2CD2L
KLF15_(+)	GTF2IRD1;MOSPD1;STC2;SLC1A4;PSAT1;LRSAM1;NR2F1
KLF16_(+)	PI4K2B;MBD3;AGO1;IL11;SMAD7;UBL4A;SRF;TP53I3;TGIF2;KLF16;CLUH;MMACHC;DPH2;MTO1;KHK;CENPO;C16orf58;PTPRG;C7orf26;TMEM168;PROSER2;PTPRJ;VOPP1;FAM86C1;NBL1;IGF2BP1;ABCG1;NEK8;ORAI2;JMJD8;DHRS13;SCN9A;THAP4;CLK3;RTKN2;LYPD6;ADAT2;STMN3;TMCC1-AS1
KLF2_(+)	SLC7A2;FAM214B;ITGA3;OSBPL7;TNFRSF12A;CDKL5;MGST1;FYN;SYT7;ERCC1;TTC27;FHL1;PLEKHO1;POU2F2;VCL;SNX29;DKK3;TRAM2;ASB1;ME1;ATXN3;MYO9A;RASGRP2;MAPK6;ASNS;WDR1;ACTN1;FERMT2;N4BP2;LXN;FDFT1;DLGAP4;TCF7;ARG2;MEF2C;ITGB5;EPS15;ERO1B;BLVRB;FLT3LG;GOLGA3;NRCAM;SEL1L3;SCFD1;NANS;JAK2;RNF215;TSPO;MYH9;SPTLC2;PCK2;BRMS1L;MYL12A;MAGED2;NFAT5;MON1B;MLYCD;NOMO1;IL21R;SQLE;PPP1R13L;ERCC2;DMPK;CCDC130;OLFM2;CAV2…
KLF3_(+)	PLEKHO1;TRIO;PTPN21;ZNF532;ZZEF1;CBFA2T2;ITGA6;RGCC;OLFM2;ARRDC2;ZFAND5;KLF3;BIRC2;ATN1;SUDS3;EPAS1;ERRFI1;ADGRL2;CAMSAP2;TSHZ3;RASSF8;NR4A1;PMEPA1;ATXN1;SLC35E1;HOXD10;RAB2B;RARA;PRR5L;CEP350;SPRY2;GLCE;PELI2;TCF12;CRTC3;SFRP2;DST;CDYL;NR4A2;AK5;BACH1;PCDH1;FMNL2;MORC3;PDE9A;FBLIM1;ITGA2;ARHGAP12;HSPA12A;KIFC2;CDKN2AIP;KIAA0232;C2CD2L;TRIB1;SETD2;PLAG1;TNFAIP8L3;ST6GALNAC3;HES4;ZNF33A;KANK2;PIM3…
KLF5_(+)	NIPAL3;HS3ST1;ICA1;FAM214B;ITGA3;TMEM132A;TNFRSF12A;DLX6;MAP3K9;RALA;BAIAP2L1;IFRD1;SCIN;CEACAM7;RHBDF1;CYB561;PLEKHG6;CD9;NISCH;MAP4K3;CD22;ALOX5;MAP4K5;CAPN1;ISL1;VSIG2;CYP24A1;BIRC3;RRAGD;PRKCH;IKZF2;CDH1;CAPG;BARX2;DCUN1D1;CTNNA1;DSG2;HDAC9;EPN3;NEDD4L;FOXP3;ARHGEF5;HEBP2;PLEKHA5;PRSS8;LAMA3;TAB2;PUM2;PKP2;LAMC2;ATP2B4;MXD1;YBX3;CDH3;GPBP1;EIF4B;DGKA;ERBB3;TBC1D22B;COL17A1;NGEF;ELOVL1;MPPED2;…
KLF7_(+)	TAB2;NGFR;RASGRP2;RPS6KA2;FOSL2;GPATCH2L;MYH9;NDRG1;SH2B3;STK38;PHF1;STC2;CPEB4;NPHP3;FN1;ARHGEF2;ECE1;FXR2;SPRY2;IL6;MYC;STRA6;XPR1;PSD2;MSN;ITPR1;SV2A;SHC1;FGFR4;JAK1;KDM1B;ZNF219;KIFC2;ADAM9;SCN9A;GTPBP2;RARG;NBEA;CHD2;CLCF1;CASKIN2;PLEC;MYADM;RNF41;IGIP;CEP57L1;KIAA2026;PCDH9;TET3;RUSC2;DMD
KLF9_(+)	PRKAR2B;GAS7;REV3L;FYN;RUFY3;PHKA2;KITLG;COL23A1;TTC17;PRDM1;ATP2B4;PIGV;HDAC4;RORA;TGFBR3;SLC44A1;WIPI1;TESK2;SPEG;ZCWPW1;COL16A1;MAST2;MMP2;EPB41L1;ANKRD10;COL9A3;PCSK5;NFATC4;NINL;RENBP;GABRE;TRPS1;BNIP3L;MEIS3;DBP;NAMPT;HBP1;TSPAN13;GLIS3;SH3PXD2A;MAP3K8;KLF3;ZBTB16;HIPK3;ASIC1;ALDH2;RAB5B;PHC1;NNT;NPR3;CBLB;KDM3A;IL1R1;DNAJC16;MEF2D;C1orf21;NID1;HSD11B1;TNFAIP3;IRF2BPL;ATAD2B;SLC17A5;MXI1;DU…
MAF_(+)	DCN;PMP22;SH3D19;CDKN1C;PDGFRA;CCNG2;DPT;TNFAIP8;GJA1;C1R
MAFF_(+)	GCLC;SEMA3F;FAM214B;ITGA3;TNFRSF12A;KDM7A;IFRD1;MYLIP;CDKL5;CELSR3;HIVEP2;MBTD1;ISL1;SLC4A7;RNF19A;PHF23;HDAC9;NEDD4L;HERPUD1;NNAT;PRDM1;ATG5;PPP1R12A;CROCC;MXD1;PSD;PTPRU;SPAG4;GPBP1;CALCRL;NTN1;MYLK;TLE2;ASB1;PDE4A;KLF6;PRKCZ;NAV3;GAL;ASNS;ING3;ADGRL1;SPEG;STK10;ST6GAL1;CLASP1;FOSL2;PLXNA2;XAB2;NFKB2;IL4R;AMPH;TP53INP2;RFX3;COL5A3;ARG2;CCNT2;EPB41L3;SERTAD4;PPP1R15A;TRIP6;MMP2;GNAS;EPB41L1;ICAM…
MAFG_(+)	FAM214B;RPS20;ME1;ASNS;PIR;PTGR1;TRIM16L;PHF1;NFE2L2;RRAGC;CDKN1A;ZNF384;UBR4;ATF4;SESN2;E2F5;OSGIN1;RPL13A;UBC;SLC7A11;SQSTM1;RAB3IL1;SLC3A2;EIF1;DDIT3;RTTN;NQO1;IRS2;MAFG;TXNRD1;AGAP6
MAX_(+)	M6PR;TFPI;HCCS;FAM214B;MSL3;FBXL3;GDE1;FARP2;SYN1;CYB561;MPND;CRY1;RNF216;PIK3C2A;WIZ;KDM5D;RNF14;YAF2;RNF10;ERP44;STRAP;MIPEP;RANBP3;CHPF2;PIAS1;ASTE1;GABARAPL2;FBXO42;DCUN1D1;CUL7;YTHDC2;DTNBP1;C12orf4;PER3;USP36;RC3H2;MTA3;ATP11B;CROCC;RIOK2;FLYWCH1;UNKL;CTDP1;TNPO3;SLC12A2;MTHFD2;NFYC;ATXN3;GOLGA5;TRMT11;CBFB;HDAC4;MEF2A;OTUD5;ACSL4;GRIPAP1;LAPTM4A;GAL;RAB27A;PFN2;ASNS;RPL31;SEL1L;ZFYVE26;PDE…
MAZ_(+)	TSPAN6;DPM1;C1orf112;NFYA;LAS1L;KRIT1;LASP1;M6PR;ALS2;NDUFAF7;ARF5;POLDIP2;RECQL;CDC27;HCCS;POLR2J;MSL3;RHBDD2;ITGA3;ZNF263;RALA;PHTF2;COX10;ELAC2;ADIPOR2;RPUSD1;LUC7L;PIGQ;E2F2;PSMB1;SYPL1;CYB561;VTA1;BAZ1B;RANBP9;METTL13;IFFO1;FUZ;ZNF200;SCMH1;LYPLA2;TSPAN9;APBA3;MKS1;UTP18;PTBP1;WIZ;BRCA1;ERCC1;MBTPS2;EXTL3;UBR7;POLR3B;RNF14;POLA2;MDH1;NUDCD3;SLC38A5;CXorf56;TTC27;NCDN;AQR;RNF10;ZNF839;ZDHHC6;…
MEF2D_(+)	STK10;PICALM;PPP1R9B;NR4A1;MORC4;DHH;ZC3H12A;CITED2;EGR3
MEIS1_(+)	HSPB6;CREBBP;TSPOAP1;MGST1;RPS20;REV3L;NISCH;ABHD5;ELOVL5;MAMLD1;HGF;AGPAT4;SNX1;GAB2;PIAS1;TIMP2;VCAN;ARHGAP6;CC2D2A;LMO3;VPS13D;CELF2;KITLG;HERPUD1;PLEKHA5;FAM168A;SOAT1;ATP2B4;MXD1;PSD;COL11A1;SPAG4;DGAT2;GPC1;SUGP2;SBNO2;TLE2;PDE4A;KLF6;TP53BP1;HDAC4;LAPTM4A;IP6K2;IFT80;PITX1;RORA;MAP4K4;LMCD1;LIMS2;SPEG;LNX1;TMEM131;RARB;FBLN1;AMPH;TP53INP2;RUNX1T1;SESN1;PDS5B;MAP3K4;ITPKC;MMP2;TXNDC16;EPB41…
MEOX1_(+)	MEOX1;MAP3K14;EVC;C14orf93;SOX6;BMP5;MYRF;PTGER1;SPACA9;USP54;PLEKHA2;PRCD;MORF4L2-AS1;IQCH-AS1
MGA_(+)	SLC12A6;AHCTF1;ZNF496;EXO1;PDE7A
MSX1_(+)	GCLC;ABHD5;ALAS1;PIAS1;KITLG;FOXN3;ATXN3;ATG2B;NAV3;GAL;ASNS;MGLL;SIRT6;HOXA9;DCT;AKR1B1;FTL;TBX5;MARCH2;RPL3;ARHGAP5;DOK5;PORCN;N4BP1;CORO2B;HERC1;NMRK1;EFNB3;RAPGEF2;WNT5A;IVNS1ABP;GADD45A;RCOR3;SGK1;FOXO3;CCND2;ATL2;BCL11A;AVPI1;KANSL1;TRIM24;LPGAT1;CDKN1C;ZSWIM6;LGALS3;DLG4;MACROD1;GSC;DSC1;HRK;MICAL1;NACAD;HMGA1;LOXL4;DUSP5;GALNT6;PRELID3A;PMAIP1;CYR61;AZIN2;ARL8A;SLIT2;ZNF462;NOTCH1;SLC43A1…
MSX2_(+)	MSX2;SDCBP2;SOX15;EHF;SLC31A2;TRIM29;CLDN1
MXD4_(+)	LMCD1;LGALS1;MAGED2;COL1A1;LSP1;IGFBP4;CTHRC1;BEX3;CD248;S100A13;S100A6
MXI1_(+)	SLC7A2;DVL2;PRKAR2B;KDM7A;GTF2IRD1;TRAPPC6A;SPAG9;CRY1;RANBP9;RABGAP1;IFNGR1;ZCCHC8;SLC4A7;STAU2;SPATA7;PLEKHA5;TTC17;TAB2;USP36;ZFR;SOAT1;FLYWCH1;CDK17;PTPRU;EIF4B;CALCRL;AP3D1;UHRF1BP1;TMEM206;CDK13;ATXN3;OTUD5;MAST4;RORA;SLC44A1;MNT;PABPC1;RPL31;CHFR;PANX2;PTGS2;NT5C2;GPR137B;PIAS2;PCDHA6;NOA1;RAB10;ZNF213;FTL;ANKRD10;ZBTB25;DHX32;DNAJB11;EXOC1;NRCAM;RGS17;HIVEP1;ITPR3;MAST3;SNAP29;TTC28;ABHD4…
MYBL1_(+)	ARHGAP33;GGCT;DBF4;AASS;ANLN;BRCA1;UBR7;TACC3;POLA2;SNAPC1;TBPL1;LIMA1;BCAR1;RELT;PITHD1;USP13;WAPL;SLC12A2;PKN2;ELAVL1;ASPM;ZFY;ACSL4;SMC1A;TRHDE;NDE1;MGLL;SEMA3A;SLC25A40;TIMM21;FRYL;WDR62;ANKRD13A;POLD3;JADE1;SENP1;LIPE;EPB41L2;CNOT4;MOK;MAGI3;STK17B;PHLPP1;ATP8B1;COBLL1;XPO1;MECOM;SLC25A24;CHERP;NLK;GMCL1;GNA11;NECAP1;KIF4A;CDV3;G2E3;CLSPN;TGFB2;CDC45;LRRFIP2;MAP3K1;PSMD5;SIRT1;CDC7;SPECC1L;P…
MYBL2_(+)	LAS1L;AK2;ARHGAP33;GGCT;CCDC124;VTA1;NCAPD2;PTBP1;ANLN;PPP5C;BRCA1;UBR7;TACC3;POLA2;NUDCD3;DEF6;TBPL1;BCLAF1;ABCF2;MAT2B;PHLPP2;LSG1;TDP1;RFC2;RRP12;SZRD1;HPF1;CCAR1;WAPL;U2AF2;ASB1;ELAVL1;ASPM;DDX3Y;CBFB;RASSF1;FTSJ1;NUCKS1;RNF126;CFAP20;RAD18;DAZAP1;MPP5;HMMR;AP1M1;EED;HACD3;GTSE1;SLC25A40;WDR62;FAM76B;THOC1;SENP1;KIF22;MOK;BZW1;MECOM;SEH1L;CHERP;SEPHS1;KHSRP;GNA11;DYNLL1;BIRC5;NUDC;KIF4A;WDR7;…
MYC_(+)	DPM1;SCYL3;RAD52;CFLAR;TFPI;VPS50;CDC27;SKAP2;MSL3;KMT2E;MYCBP2;FBXL3;ITGA3;MAP3K14;AP2B1;ZNF263;TNFRSF12A;RALA;KDM7A;IFRD1;GTF2IRD1;CDKL3;PAFAH1B1;KIAA0100;GAS7;ST7L;RHBDF1;LUC7L;TEAD3;CYTH3;SYPL1;SPAG9;CRY1;RPS20;CSDE1;VTA1;RANBP9;SPRTN;ZNF207;UQCRC1;CD9;STAB1;ZNF200;SCMH1;FYN;CLCN6;MBTD1;UTP18;RNF216;PIK3C2A;RABGAP1;QPCTL;MAP4K3;ERCC1;PRICKLE3;ELOVL5;CLK1;POLR3B;RNF14;UFL1;CAPN1;SLC30A9;ZMYND1…
NEUROD2_(+)	RASGRP2;CHKB;MARCH9;LCN2;NEUROD2
NFATC4_(+)	MMP2;NFATC4;EMILIN1;ADD3;ADAM12;JAM2;GRASP;COL6A3;BGN;THBS2;S1PR3
NFE2L1_(+)	TM9SF3;EIF4G1;ATF4;FAM129B;EPB41;ITGA5;PLEC;BCOR
NFIA_(+)	PABPC1;AP4E1;ZMIZ1;PHIP;ERG;NFIA
NFIL3_(+)	DCN;SNAI2;AGPAT4;IFNGR1;LMO3;MMP2;RPL34;SOD2;IL1R1;KLF9;SH3BP5;BTG1;PDGFRA;RAB20;PIK3R1;ACSL1;TSC22D3;C1R;NFIL3;CYB5A;RPS27;GAS1;C1S;AKR1C1;PPP1CB
NFKB1_(+)	RHOBTB2;REV3L;HIVEP2;MBTD1;ALAS1;BIRC3;MAP2K3;MAST4;PICALM;TIMM21;NFKB2;SMARCA2;PLA2G3;SIX4;TSC22D1;RELB;NFKB1;KIAA1549L;PHACTR1;TJP2;TNFAIP6;CXCL6;RHBDF2;DMTF1;SNX14;PAN2;DOCK10;SULF1;DUSP5;NAB1;RBM26;AZIN2;PHLDB2;NOCT;AHCTF1;NR4A2;UBP1;KLF10;IL34;DYRK1A;RUNX1;ATF3;C3orf49;CXCL3;CXCL1;CITED2;CSNK1G1;ZNF217;HOXC5;C1QTNF1;PDIK1L;CASKIN2;ZNF438;MAFG;HOXC6;ADAMTSL2;ZBTB14;ZNF649;FBXO48;PLPP6;LINC014…
NFKB2_(+)	KDM7A;IFRD1;CEACAM7;IL32;REV3L;APBA3;BIRC3;POU2F2;MAP2K3;CNTLN;HDAC9;RSF1;ARID4B;PDE4A;MSANTD3;INPP5A;BCL3;JMJD6;CFAP20;ADGRL1;ZNF532;RASAL2;FOSL2;NFKB2;SIRT6;RSBN1;CXCL2;DIS3;CYLD;MAPRE3;MYNN;ITPKC;PPP1R15A;P3H2;IKZF5;WAC;GADD45B;LRP5L;GGA1;EIF5;BDKRB1;PORCN;IKBKB;PLAT;GDAP1;NFKBIB;RELB;BBC3;CBLL1;GLIS3;CCL2;CNTNAP1;CHIC2;NFKB1;KLHL5;HPX;ELMOD1;RSRC2;SH2B3;RERGL;TFEB;PDE4D;BNIP1;AMOTL2;WNT5A;IFT…
NFYA_(+)	NFYA;IFRD1;ADIPOR2;VEZT;ZFAT;EPN2;BRPF3;NEFH;SLC25A14;SGK3;SFRP1;CYTH2;ATP13A1;ABHD11;PLGRKT;NT5DC3;SRF;HMGCR;OGG1;HPCAL1;GON4L;SDHB;INHBA;CIT;ITPR2;PEPD;STAMBP;CEP250;HIP1;EIF2AK4;CDKN2D;MOSPD2;FCHO1;C12orf65;SERINC3;CTIF;SORT1;TAOK3;SMYD5;BBS7;KATNB1;NPC1;MAEL;GNA12;FUOM;DGKZ;POC5;FBXO36;CDK19;ABCF3;C3orf67;HHIP;METTL2B;RNF169;WDR81;ARL13B;MAP3K11;ZCCHC12;LARP7;SEPHS2;HOXC9;RNF41;NIPSNAP1;APOO;…
NFYB_(+)	SCYL3;M6PR;ALS2;RECQL;CDC27;PDK2;MAP3K14;IFRD1;GTF2IRD1;E2F2;AASS;REV3L;NCAPD2;FUZ;APBA3;DPF1;ANLN;CEP68;TACC3;POLA2;MTMR11;MATR3;DEPDC1;FAS;SNX1;TBPL1;IBSP;HMGB3;BAK1;DEPDC1B;MAT2B;PSMA4;DCUN1D1;SCML1;MRPS10;ERCC8;ADAMTS6;PER3;AP5M1;RIOK2;CCAR1;SNRNP40;SPHK2;GNAI3;TBC1D22B;ELAVL1;NFYC;ASPM;FECH;PLPP1;RHOA;CBFB;PRR11;IFT80;VPS35;FUNDC1;ING3;ALDH3A2;HMMR;NFATC3;NDE1;XRCC1;CLNS1A;ACTR6;NUP37;GTSE1;…
NFYC_(+)	SLC25A5;MSL3;FARP2;E2F2;METTL13;RNF14;POLA2;RNF10;SNX1;TBPL1;ARID4A;MAT2B;DCUN1D1;JADE2;NEDD4L;MAPK9;BCAR1;MPHOSPH9;AP5M1;CYFIP2;CDK17;SNRNP40;ZNF275;MCM10;PDE4A;ELAVL1;NFYC;FECH;RHOA;PDK3;GRIPAP1;PFN2;OSBPL3;ING3;DAZAP1;DERL2;MAP3K13;NUP37;SEMA3A;ACTB;WDR62;MLH1;UNG;UBE2T;FAM76B;TIGAR;SLC4A4;UBA5;C5orf22;COBLL1;PDS5B;ZNF416;STARD7;MAPRE3;ATRX;DIMT1;ZFAND6;NLK;PGS1;L2HGDH;ALG6;DYNLL1;TRMT6;KIF4A;…
NKX2-5_(+)	RBM23;SLC39A4;NKX2-5;CENPP;ZEB1-AS1
NKX3-2_(+)	FAM234B;TSC22D3;TRIL
NPAS2_(+)	CIC;SLC17A9;EARS2;ARHGEF10;IPO13;BATF3;MXD4;TNS4;CEP162;SEPT11;EPB41;WDR81;PTCH1;IGF2R
NR2C1_(+)	BAMBI;DBP;HEMK1;PHTF1;NR2C1;FGF2;SCAMP2;SLC2A6;ANTXR2;CATSPER2
NR2C2_(+)	SARM1;AASS;TMCC3;ATG2B;ARFGEF1;MNT;ASNS;SREBF1;SCARB1;VPS9D1;PDS5B;ATRN;ZBTB25;NAT14;SPAG7;TBC1D2;WAC;FKBP5;FBXL19;GTPBP1;DDHD1;ANKRD12;MIB1;FLT1;NOMO1;MED26;ELL;SIPA1L3;TRIM14;RAPGEF1;LARP4B;DKK1;RAI1;STIM2;CBL;TIMELESS;MAPK14;STC2;SCAP;PRRX1;CTGF;GPAM;GTDC1;MED13L;DOK4;FLNC;TTBK2;MLLT1;SLC6A6;MPRIP;EPSTI1;SBF2;IL6ST;FHOD1;SERPINE2;TGFBRAP1;MARCH7;KIF13A;CTDSPL2;HERC3;GAS2L3;CUL4A;NOL3;SLC10A4;L…
NR2F2_(+)	TMSB10;LIMA1;ZFHX4;NRP1;FOXP1;RTN4;FHL2;PRRX1;CNN3;KMT2A;SET;MAP1B;MEIS2;HMGA1;UACA;ACTR2;NFIB;HMGA2;ITGB1;PDIA4;ANPEP;ADAM9;CALR;EXT1;NR2F2;PPP1CC;NAP1L1;SUMO2;S100A16;MARCKS
NR3C1_(+)	SCYL3;NFYA;MAD1L1;RBM5;PRKAR2B;KMT2E;FBXL3;GDE1;AP2B1;IFRD1;CDKL5;CYB561;SPAG9;SEC62;UBE3C;FAM76A;BAZ1B;ZNF207;FUZ;SCMH1;FYN;BTBD7;PTBP1;PIK3C2A;WIZ;MAP4K3;MBTPS2;EXTL3;CLK1;ZMYND11;NUDCD3;ATP2C1;RNF10;NCAPH2;SEC63;KPNA6;TBPL1;SLC39A9;RABEP1;ARID4A;RNF19A;RFC1;USP2;FBXO42;TRIO;STAU2;TNC;THAP3;HSPA5;TPR;WWC3;GOPC;FAM160A2;HERPUD1;FNIP2;THRAP3;ARID4B;GALC;TAB2;PUM2;ATG5;USP13;PPP1R12A;POLR3E;YBX3;W…
NR5A2_(+)	ZFY;ZNF532;NR5A2;NES;KIAA1614;ABHD2;DYRK1A;PTER;ITGB3
OTX1_(+)	KCNK2;OTX1;RGS20;TET2;NTF3;RUFY2;SPIN3
PAX3_(+)	MAST4;AKT2;DNAJC16;SMG7;ENOX1;DTNA;TNIK;F2RL2;PSTK;MBNL1-AS1;RBMS3-AS3;ADNP-AS1;ARF4-AS1
PAX6_(+)	PAX6;JADE2;HNRNPUL1;ANKRD26;CYP2S1;LEMD3
PBX2_(+)	SYT1;TGFBR3;CNOT3;TRIM2;MYF6;CCNG1;NR4A1;MKKS;EVI5L;SNX12;CDK19;RBM15;UBTD2;ZNF622;TRAM1L1;INPP5B
PBX3_(+)	HS3ST1;CREBBP;PDK2;RALA;CSDE1;REV3L;NISCH;SCMH1;DCN;MAP4K5;HGF;NDUFS1;FAS;AGPAT4;PIAS1;ZFYVE16;GPM6B;CELF2;R3HDM1;COL9A2;KITLG;ADAMTS6;AP5M1;CHRDL2;FAM168A;CROCC;ATP2B4;TBXAS1;CDK17;PIGV;PRDM6;ZNF275;CDON;SNCAIP;PDE4A;NFYC;EML1;PLPP1;NEO1;HDAC4;TBC1D25;IP6K2;RORA;TGFBR3;GNB5;TRIB2;LNX1;TFRC;TRHDE;TMEM38A;PTGS2;TEAD2;ANO8;VPS9D1;ANKRD13A;RARB;USP33;APBB1IP;LRCH4;JADE1;FBLN1;SYNJ2;FKBP7;LXN;CCNT2;F…
PHOX2A_(+)	YTHDC2;PHOX2A;RNF220
PITX1_(+)	HOXA11;ETV1;GTF2IRD1;PLEKHO1;LMO3;TFE3;GAL;DRD4;SYDE2;RHBDD3;SLCO4A1;WFDC1;FOXF1;TRMT1;SLC1A5;FZR1;ATP6V0A4;TESK1;NEURL1;ZMIZ1;PPP1R9B;ELMOD1;TFEB;CDX1;COL7A1;FBXO2;HSD11B1;RDH10;TBX2;TOX2;FBXL16;CHN1;NES;MUTYH;RNF17;GSC;IL6ST;ANKRD16;FAIM2;HERC3;TCF12;TLE3;KIFC3;CACNA1A;SH3GL1;PADI3;AZIN2;KANSL1L;CTDSP1;NKD2;MEPCE;RBMX;CIZ1;GRIA1;PANK4;SPATA2L;ABR;PDPN;B3GALNT2;ICA1L;SPICE1;EDIL3;CDC20B;CLMP;TME…
PKNOX2_(+)	SMARCA2;MMP9;ZC3H12B;PMFBP1;KLF2;ABCA8;NPPC;EBF1;SPTLC3;IGIP;ADH1B;DACT3;SAMD13
POU2F1_(+)	CXCL2;MYNN;SGK2;ACSBG1;ELL;RCAN3;TRAFD1;TLE3;POU2F1;REL;CXCL1;NRXN1;MAFF;KMT2E-AS1;CASC18;RMRP
POU2F2_(+)	MGLL;PIK3C3;CSF3;CCND1;PPFIBP1;FGF1;CFAP58;IL1B;HMGA1;DUSP5;FRMD4A;GRIA1;TRIM8;THSD4;COL13A1;EGFR-AS1
PRDM1_(+)	PRDM1;PDGFRA;GJA1;RCAN1;SPRY1;PGM2L1;ACSF2;UBA7
RARA_(+)	HOXB6;DLX2;PIK3CA;OVOL2;SBF2;HS6ST1;ANKRD42;SSBP2;CREB5;TMEM47;CGGBP1;ZCCHC24;CKB;AP1G1;SNCG;FOXL1;CSTF2T
REL_(+)	IKZF2;FAM214A;EPN3;ERBB3;CYLD;FXYD3;MISP;LRRC1;BAHD1;TINAGL1;NECTIN4;IL18;ADGRF1;REL;ELF3;TGFBR2;STAP2;GATA2;RFX7;SATB1;ANO9;TDRD7;TXNIP
RELA_(+)	SCYL3;DHX33;MSL3;TMEM132A;ZNF263;ETV1;IFFO1;SCMH1;MTMR11;ATP2C1;ZNF839;STRAP;FAM13B;HSPA5;MAPK9;SIKE1;TRAPPC3;TBC1D22A;SZRD1;FAM114A2;SEC61A1;HDAC7;ZBTB11;DDX3Y;PFKP;STOML1;OTUD5;TFE3;SMG6;FERMT2;PTGS2;NUAK1;PTPN23;TRAF4;XAB2;STXBP2;TM9SF3;EDN1;KIF22;RAB21;CDC14B;ZMPSTE24;MTIF2;EPS15;SH3BP2;GMIP;NECAP1;GNPTG;CMTM6;TINF2;ABL1;POLRMT;ZDHHC8;SLC35E4;CARD10;PATZ1;TTLL1;PDGFB;ASCC2;TRPC4AP;SEC23B;KIF3…
RELB_(+)	TMEM176A;TMEM132A;IFRD1;IL32;RPS20;HIVEP2;MBTD1;MAP4K3;HSF2;FAS;POU2F2;IBSP;GAB2;MAP2K3;RNF19A;HDAC9;PPP1R3F;PSD;GNA15;SYT1;PPP2R2C;ATP2A3;NTN4;FOSL2;NFKB2;TOLLIP;RAPGEF3;SLC35C2;CXCL2;MYNN;PPP1R15A;P3H2;SLC7A8;HECTD1;HNRNPH3;RAB18;CCNB1IP1;TRIB3;LAMA1;KLF5;TSC22D1;DMXL2;RIPK2;SPAG1;NFKBIB;RELB;TRMT1;IL27RA;MED26;RPS16;HNRNPUL1;BBC3;CD79A;RPS19;TMEM205;RPL18A;ZNF574;NAMPT;CPED1;TMEM176B;KRT23;CSF…
REST_(+)	KRIT1;LASP1;CDC27;KMT2E;RHBDD2;ZFX;AP2B1;ZNF263;CYB561;UBE3C;BAZ1B;ZNF207;IFFO1;ZNF200;BTBD7;WIZ;MAP4K3;EXTL3;RB1CC1;TFB1M;BAK1;ARHGAP31;ARID4A;ADSS;MFAP3;BOD1L1;VCAN;CLEC16A;ZFYVE16;RAI14;PNKP;PHF23;PARP3;CTNNA1;OFD1;GOPC;ZNF800;THRAP3;ARID4B;CYFIP2;TAB2;PUM2;DCBLD2;USP13;PPP1R12A;DNAJC25;WNK1;CCAR1;SFSWAP;GPBP1;TM7SF3;AP3D1;TRAM2;TMEM206;TBC1D1;CDK13;YBX1;ZBTB11;ARFGEF1;TP53BP1;ROCK1;TFE3;KIF2A…
RORC_(+)	ICA1;MYO16;ZC3H11A;CAMK2A;ZNF446;ACP5;BFSP1;SOX13;BICD1;DRAM2;C16orf86;GLIPR1L2;C19orf54;TMEM26;ITPRIPL1
RREB1_(+)	LASP1;CFLAR;TMEM132A;CYB561;GCLM;TNFRSF1B;RNF19A;TLL1;EPN3;ARID1B;DGKA;SEC61A2;TIE1;RPS6KA2;LIMS2;SREBF1;PICALM;TMEM131;JADE1;MID2;TRAF5;GNA11;ZBTB25;RFFL;BRPF3;ABLIM1;NRP1;SBF1;GSTZ1;ZNF516;MIB1;DMXL2;UBE2W;ELL;LMBR1;HOXA13;IMPDH1;ACTA2;LZTS2;DDX25;HIPK3;SH2B3;LPCAT3;HECA;MAN2A1;SEMA5A;LIFR;PDGFRB;SCAP;PLSCR4;SLC1A4;RRAGC;PPL;PCDH17;SENP5;NEK6;PANK3;TSHZ3;TNFSF10;SRSF6;PMEPA1;USP9X;RREB1;DGCR8;M…
RXRA_(+)	PHKA2;ALX4;N4BP2;RNF215;INO80D;SHF;RPL3L;WWC2;C1QTNF4;RXRA
RXRB_(+)	LXN;LRRC17;KIF21A;IGFBP4;MYO7B;NCOA4
SIX2_(+)	RASAL2;HPCAL1;RGS4;ANPEP;SIX2;APCDD1L;MEF2C-AS1
SIX5_(+)	ZNF500;DDX49;GZF1;NCLN;FAM210A
SMAD1_(+)	ZFX;RALA;WWTR1;ARID4B;TIE1;ATXN3;RHOBTB1;APLP2;ANGPT2;GADD45B;PALM;CRKL;DAAM1;GDAP1;ECM2;LUC7L3;VWF;NNT;HES1;CBLB;FHL2;PIK3R3;PCDHB12;CXCR4;ZMIZ2;CD93;GDF5;RHOJ;FAM78A;PTPN12;DOCK4;PODXL;VPS13C;MTUS1;RIN2;DRAM1;PIM1;SLC44A5;G3BP2;DUSP6;HSPG2;CCDC150;CSRNP1;PHIP;FAXC;CXorf36;MFHAS1;TRIM55;UGCG;CLEC1A;DAB2;GRAP;FGD5;DKK2;KLF10;SCAF4;KIT;MYO1E;ERG;AUTS2;CXCR5;RFTN2;TM4SF18;FAM198B;FABP5;SHH;ARL5B;MA…
SMAD3_(+)	DLEC1;CAPN1;NDUFS1;CDH1;BARX2;BCL3;NOTCH3;RARB;CEACAM1;MEF2C;SMAP2;WNT11;FXYD3;WDR7;GABRP;HIVEP1;BIK;PDGFB;SIX4;DCAF11;PSMA6;NDRG4;ESRP1;TNPO2;MET;HOXA3;EPHB6;LHX6;SPOCK2;NFKB1;PPP6R3;CD69;CDK2AP1;PHC1;FRK;DPYSL3;LANCL1;IGFBP2;ATF2;THADA;PTBP3;BCL11A;PLBD1;SOX9;AHDC1;LIF;KRT17;HOXD9;HEATR5A;PLXNA3;NFATC1;PTPRA;RAB25;CCNA1;BHLHE40;PTGFRN;KCTD1;DSC2;DSG3;CLOCK;NAA35;EHF;BCAR3;GIPC2;SLC12A6;ABHD2;GF…
SNAI3_(+)	CKM;PNPO;SLC16A6;TRPV4;AMPD3;MMRN1;ARSG;CNIH3;STC1;OR52H1;CCPG1
SOX11_(+)	CREBBP;ETV1;PHTF2;ANLN;CLDN11;PLEKHO1;TBPL1;HMGB3;NUP160;TMSB10;DEPDC1B;MAT2B;NFE2L3;OPN3;ASPM;DDX3Y;CBFB;SRBD1;NUCKS1;MAP4K4;TCF3;NDE1;SMARCE1;TEAD2;SLC25A40;FRYL;TOP2B;HOXA9;CNOT4;AP4E1;MAGI3;BIRC5;KIF4A;DLL3;G2E3;CRKL;SMARCB1;PATZ1;SUN2;NIN;MYBL2;ADNP;FAM83D;SCML2;CENPI;KATNAL1;NUP93;CTCF;GABPB1;OAZ1;FZR1;SIPA1L3;MET;LFNG;EZH2;SPIN1;ZFAND5;PPP3CB;SMC3;CBX1;LPXN;DDX6;MDK;FOXM1;CDKN1B;ASF1A;FBXO…
SOX18_(+)	TSPAN6;SEMA3F;KLHL13;ICA1;CFLAR;THSD7A;FAM214B;RALA;RHOBTB2;CD9;FYN;LYPLA2;CCDC88C;WWTR1;PHLDB1;GRAMD1B;PLEKHO1;PRKCH;ARHGAP31;PNPLA6;GAB2;TRIO;RAI14;ADAM28;CTNNA1;PREX2;RSF1;CELF2;NEDD4L;TNIP3;HOMER3;FNIP2;FOXN3;NNAT;PUM2;TMCC3;CDK17;TNK2;LIMCH1;SLC12A2;SNCAIP;CALCRL;NTN1;FAM107B;TIE1;KLF6;CBFB;HYAL2;MAST4;ADGRF5;HES2;LRP6;EXOC5;NDST1;MAP4K4;MGAT4A;ANO8;CELSR1;FNDC3B;FRYL;BCAP29;PLXNA2;RARB;MAP2…
SOX2_(+)	ZIC2;PHF21B;CRMP1;NRCAM;SCG3;OLFM2;LHX2;GAB1;PDE1A;C1orf61;VASH2;MARCH1;VANGL2;TMEM246;SOX2;NELL2;FBXL22;DLX6-AS1;LINC01122;HIST1H2AM
SOX21_(+)	NTN4;CCDC33;CACNA1C;IRX1;HOXA4;CASC10;DLX6-AS1;KLF14
SOX5_(+)	RUNX1T1;SOX6;CALD1;SYNE1;LIN28A;SOX5;GAS1;PAPPA
SOX7_(+)	KLHL13;ICA1;CFLAR;SKAP2;THSD7A;CX3CL1;RALA;FYN;CCDC88C;WWTR1;GRAMD1B;PREX2;HDAC9;NEDD4L;HOMER3;TMCC3;CDK17;SNCAIP;FAR2;CALCRL;FAM107B;TBC1D1;TIE1;CACNB1;HYAL2;MAST4;ADGRF5;NDST1;MGAT4A;RHOBTB1;FRY;ANO8;PLXNA2;MAP2;EDN1;RAPGEF3;KCNN2;MEF2C;APLP2;KIF3C;MECOM;NOX4;SH3BP2;DOCK9;ITGA6;RAPGEF4;SEL1L3;ANGPT2;SNAP23;SH2D3C;ABLIM1;PALMD;PALM;CRKL;DAAM1;RASSF2;CCM2L;BMX;JADE3;ARHGEF7;NFAT5;CBLN1;NDRG4;HAS3…
SOX8_(+)	SOX8;C22orf31;MDGA1;NR4A1;AGO4;KLF4;RSPO3;TRIL;LMO7-AS1
SP1_(+)	CREBBP;MAP3K14;TNFRSF12A;KDM7A;MARK4;IDS;AKAP11;TRIO;WWC3;FAM120A;NFE2L3;HPF1;ZNF275;BTBD1;TRAM2;TIE1;IFT80;BCL3;TGFBR3;SLC44A1;PABPC1;NCK2;MAP4K4;CPSF1;RHOBTB1;PICALM;ARHGEF10L;ANKRD13A;JADE1;MOXD1;AP4E1;ITGB5;RAB10;ALG6;DOCK9;SMOX;STRN4;HECTD1;MFSD11;LRRFIP2;SUCO;BRPF3;GMEB2;MIB1;MID1;DGKH;KATNAL1;NFAT5;ABCC1;TJP1;NDRG1;RELB;DOT1L;ISYNA1;ERF;HOXA13;CNTNAP3;SPIN1;RIC1;LHX3;DNMBP;CCDC6;MANBA;NEIL…
SP2_(+)	SNX11;FAM76A;CUL3;NFATC3;CIC;CNOT3;CDC45;CREM;CENPI;SUPT20H;CDK6;TTK;CNOT6;AMOTL2;CENPA;DDX59;TRMT1L;KIF18A;WWP1;CDK2;CKS2;NCOA5;HIST1H1D;CDKN2D;ACLY;TOP2A;DPH2;PSRC1;CDCA8;DNAJC14;DCAF7;C9orf78;THBS1;EXOC6;DIAPH3;CCNA2;MEPCE;CEBPG;TNIK;CARNMT1;SPPL3;TMSB15A;LRRC14;RACGAP1;TAF6L;SENP2;HMGB2;LETM2;DDIAS;ENOX2;AKTIP;SP2;PROSER3;CKAP2L;CDK1;RASA4B;UBE2C;NFATC2IP;RMI1;HIST2H2AC;CDCA2;FAF1;ATP6V0A2;BI…
SP4_(+)	SLC4A4;CERK;SP4;MET;SEMA5A;KIF14;NCAPH;HJURP;GLS2;ETV6;DIP2A;CCNF;RBM15;E2F7;UBE2C;UCP2;GEN1;PNRC2;TTC23L
SP6_(+)	NIPAL3;HS3ST1;ICA1;SKAP2;OSBPL7;BAIAP2L1;PLEKHG6;CD9;NISCH;IDS;VSIG2;RRAGD;IFNGR1;IKZF2;CAPG;BARX2;CTNNA1;DSG2;HDAC9;EPN3;HEBP2;PRSS8;ENTPD2;ATP2B4;MXD1;DGKA;ERBB3;MPPED2;PRKCZ;MAST4;HES2;PTPN3;DGCR2;ATP6AP1;LNX1;TP63;LLGL2;DPP8;RARB;CEACAM1;COL4A4;EPB41L3;APLP2;RAB10;CD59;WNT11;CEACAM6;PHACTR3;SULT2B1;TMEM40;LZTS3;FXYD3;ICAM1;GABRP;HOOK2;DSP;ABLIM1;MISP;CBX7;PYGL;DNAJC5;SLC52A3;KLF5;MSLN;ELMO3;R…
SPI1_(+)	FGR;GCLC;ENPP4;TMEM176A;M6PR;ICA1;PLXND1;PDK4;SKAP2;CACNA1G;MAP3K9;SCIN;GAS7;MPND;STAB1;CD4;BTK;TYROBP;ALOX5;WAS;NPC1L1;SLC11A1;MARCO;CD74;SPAST;RRAGD;IFNGR1;GAB2;MSR1;CAPG;ADAM28;LCP2;CELF2;FNIP2;TAB2;SOAT1;MXD1;GNA15;EYA2;CD84;SPI1;SYT1;ACSL4;KCNAB2;DAPP1;MGAT4A;FCGR2B;SIDT1;GRAMD4;ARHGAP15;PAG1;STXBP2;APBB1IP;SLC1A3;PTPRC;ME2;EPB41L3;APLP2;PILRA;SNX10;FTL;LPCAT2;SH3BP2;SIGLEC1;TESC;P2RX7;RGS1;…
SREBF1_(+)	NFYA;ADIPOR2;ST3GAL1;PKD1;POLA2;FBXO42;USP28;KITLG;USP36;KMT2C;ATP11B;SEC61A1;SPAG4;ARFGEF1;PTPN21;CPSF1;PRKACA;SREBF1;NDE1;PTGS2;CLASP1;FGFR1;AACS;GNA11;SCD;NRP1;CHD8;ABHD12;POFUT1;MIB1;UBR5;AKAP8;SPIN1;DDX58;STIM2;MDK;NAA40;CAMKK2;MDN1;VEGFA;HMGCS1;PDGFRB;WNT5A;EIF4G1;MTR;DNMT3A;GPAM;ITPR2;NR4A1;TOX2;AHNAK;SCAF1;PUDP;COLGALT1;DIAPH1;ENOSF1;POPDC3;ARHGEF11;FBXO44;SLC41A1;FADS2;TMEM60;RCBTB2;TEX2…
SREBF2_(+)	NFYA;CYP51A1;SLC7A2;TSPOAP1;PHTF2;KIAA0100;PKD1;MRC2;BTBD7;SYT7;LARS2;MAP4K3;ELOVL5;RWDD2A;SLC30A9;SNAI2;ADGRA2;RNF10;ARNTL2;PNPLA6;CHPF2;SLC4A7;NSMAF;TRIO;CLEC16A;RAI14;TNC;SCML1;VPS13D;COL9A2;RCN1;CLPTM1L;FNIP2;MSMO1;TTC17;KCNH2;TAB2;EIF2AK2;PUM2;ATP11B;SEC61A1;PIGV;COL11A1;SPAG4;MON2;DGAT2;GPC1;RNF4;HIPK2;BTBD1;ANKRD44;ME1;CDK13;FOXJ2;PPP2R5A;DIP2B;IDI1;ROGDI;PPP2R5B;PITX1;GNB5;LRP6;CLTCL1;ASN…
SRF_(+)	SPAG9;CYP24A1;FHL1;VCL;LIMA1;CDK14;HDAC7;MYLK;ATG2B;TRIB2;FERMT2;CLASP1;FOSL2;RAB7A;KIFAP3;FAM76B;CDC14A;NEFH;MYH9;CDKL1;MAPRE1;FGD1;NALCN;RPAP1;CCDC9;MET;SPOCK2;ACTA2;EIF4G2;WNT5B;RNGTT;SRF;ATP6V1A;CSPG5;FARSB;GBP1;F3;KLF7;PTBP3;FYTTD1;ARL4A;PLAU;HJURP;RUNX2;HIVEP3;PALLD;KLK8;LDLR;LATS1;PRKAB2;IPO8;SBF2;EDEM1;TSPAN2;FAM189A2;MIP;COG3;SSFA2;EGF;TPM1;FURIN;NLRC5;FEM1A;CYR61;OAZ3;SLIT2;CDKN2A;ZNF46…
STAT1_(+)	DPM1;SCYL3;VPS41;HIVEP2;PIK3C2A;SLC30A9;ATP2C1;SAMD4A;ERP44;GCLM;NR1H3;SLC39A9;IKZF2;TRIO;VCAN;CLEC16A;PHF23;JADE2;TPR;CLPTM1L;TBC1D22A;TAB2;EIF2AK2;COL11A1;MON2;MYLK;FOXJ2;IDI1;SP100;IFI35;GRIPAP1;MAPK6;RPS6KA2;ACTN1;MARK2;PICALM;EIF4G3;RASAL2;FNDC3B;FOSL2;RAB7A;SESN1;PIBF1;SSH1;TMED2;PDRG1;TMEM230;NECAP1;WDR7;FBXL19;GADD45B;LZTR1;HIF1A;DICER1;PPP4R3A;TTI1;APMAP;MOSPD1;AMMECR1;STAG2;SMARCA1;ARHG…
STAT2_(+)	CFLAR;JARID2;DCN;DPEP1;RUFY3;AGPAT4;SH3YL1;SPATA7;LMO3;CHRDL2;ATP2B4;IFT80;MAST4;RORA;MYO3B;GPR137B;FAP;PIK3C3;CYLD;ITPKC;ALG9;MMP2;SLC22A17;KHNYN;DOK5;MAGED2;ARMCX3;FNDC3A;PYCARD;WISP1;DNASE2;HBP1;LIPA;LGALS3BP;COL1A1;VTN;PMP22;ALDOC;CRYAB;SIAE;HIPK3;COL12A1;MAN1A1;TRIM38;COL4A3BP;RBP1;CCL20;FN1;IL1R1;QPCT;RND3;OLFML3;C1orf54;KIAA1217;PDZRN3;ACVR2A;FKBP9;BAZ2B;MXD4;CDKN1A;SOX4;F10;PPCS;ISLR;LOXL…
STAT3_(+)	ARID4B;SBNO2;IFI35;RAB27A;CHMP2B;ZNF302;ABL1;GADD45B;MED15;TRPC4AP;ARMCX3;CDIPT;DNASE2;CXCL12;LGALS3BP;COL1A1;MDK;MAN1A1;PDE4D;PDGFRB;STAT1;IL1R1;OLFML3;FOXO3;IFT43;MXD4;CDKN1A;LRRC29;IRF1;SYMPK;HSPA2;COL5A1;PDGFRA;NREP;CYP1B1;PARP9;PRICKLE1;LUM;NFIC;IFITM3;RAB13;VGLL4;RBMS3;SSBP2;SERPING1;RUNX1;PSMB4;ADAR;ATF3;KIF26B;FAM198B;EBF1;ABCA1;ALDH1A1;SVEP1;ZNF503;FBN1;C11orf74;B2M;ZNF226;BMP1;COL3A1;TM…
STAT5A_(+)	HACE1;ACP5;PTPN5;CD46;LIF;CHI3L1;BOC;GPC3;LY96
TAL1_(+)	STAB1;TIE1;MECOM;ICAM2;VWF;LAMA4;BMP4;CD93;PODXL;MTUS1;PTPRE;CNTNAP3B;ERG;BCL6B;TAL1;TM4SF18;SOX7;PLEKHG5;EGFL7;CDH5;TCF4;SOX18;ECSCR;PECAM1
TBP_(+)	RAD52;REV3L;VTA1;ANLN;RNF14;POLA2;WWTR1;TBPL1;POLQ;MSMO1;RC3H2;GPBP1;NUCB2;ACTR6;MCM6;UNG;OSTM1;DLG3;IPO11;TFAP4;FOXRED2;BRD1;GINS1;PRPS2;SRPX;STAG2;SYTL4;KATNAL1;NARFL;CCP110;TTC23;CEP152;ERICH1;ISYNA1;SP4;CASP2;AGFG2;ACBD5;EDRF1;YWHAE;DCUN1D4;AREG;NECTIN1;CDKN1B;RFC5;MAPK14;TBP;SRF;SEMA5A;RTN4;DCAF17;UAP1;ARID1A;MYB;SMNDC1;CENPL;PROSER1;RPAP2;CDKN2C;STX16;SLC35B3;MAX;SGPP1;RAB3IP;FGFRL1;ACSS2;M…
TBX21_(+)	RGS17;HSD11B1;VLDLR;YPEL4
TCF21_(+)	CCDC85A;TFAP4;DLL3;SLC5A5;FBXO5;SYTL2;CHRNA1;ANKRD1;NRGN;MAP3K7CL;TSPAN33;RCAN1;B3GALT2;CITED2;GKAP1;ATOH8;ZNF804A;BDNF;LRRN4CL;MAB21L1;TDRKH;LINC01588;MIR137HG;LINC00623
TCF3_(+)	RANBP1;DHX35;SETD6;KPNB1;STMN1;SET;ILF3;H2AFZ;CCT2;TUBA1C;PPP1R14B;DCTPP1;TUBB;EIF5AL1
TCF4_(+)	SKAP2;THSD7A;FAM214B;CREBBP;KMT2E;ETV1;MARK4;NFIX;RHOBTB2;CD9;CAPN1;WWTR1;HGF;PLEKHO1;GAB2;PIAS1;TLL1;RAI14;CTNNA1;PREX2;RSF1;CELF2;LTBP1;ARID1B;DKK3;FOXN3;ARID4B;PRDM1;USP13;WNK1;TNK2;ST3GAL6;SUGP2;SLC12A2;SNCAIP;FAR2;CALCRL;TLE2;TIE1;EVI5;MEF2A;ADGRF5;BCL3;SLC44A1;MAP4K4;MGAT4A;VASH1;EPN2;SREBF1;RHOBTB1;PICALM;CLASP1;CELSR1;FNDC3B;FOSL2;FRYL;FSCN1;PLXNA2;RARB;EDN1;TNRC6C;RFX3;EPB41L3;PDS5B;APLP…
TCF7L1_(+)	JARID2;NFIX;WWTR1;FHL1;PNPLA6;PIAS1;TMSB10;TRIO;NFE2L3;BCAR1;FOXN3;TRHDE;MGLL;RASAL2;ACTB;EDN1;APLP2;NOX4;RFFL;SH2D3C;NRP1;MARCH2;MYL9;LIPG;TBL1X;DRP2;FLT1;CEMIP;SERPINE1;AK1;ZFAND5;DKK1;CCND1;ARHGEF17;HIPK3;MDK;CLEC2B;DUSP16;NEDD9;SASH1;FBXO5;RBM24;HECA;LOX;TFDP2;GNB4;EVA1A;FHL2;PRRX1;NRP2;KLF12;BCL11A;PANK3;CXCR4;PLG;SRGN;LPGAT1;MXD4;NRN1;PTPRB;PODXL;LOXL1;PALLD;AJUBA;MAP1B;ARL8B;PTGFRN;FST;CAB…
TCF7L2_(+)	RHBDF1;ZNF76;ME1;FOSL2;SERINC1;NR3C1;SLC1A4;FOXO3;ATAD2B;GPAM;RNF11;CHAC1;TFCP2;RBMS3;TRPC1;MYO10;TCF7L2;PTPRJ;EPB41;FDXR;DDR2;CXCL5;CEP120;USP38;CLCN5;KDM2A;ZFAND2A;UPP1;ST6GALNAC3;HRH1;MAFG;SND1
TEAD2_(+)	HOMER3;TEAD2;PAFAH1B3;MDK;CDK2AP1;DBN1;STMN1;ENY2;YWHAQ;NARF;TUBA1A;MARCKSL1;ETV4;SOX11;FAM89B;CTXN1;CEND1;ZNRF1;PTMA;TUBB;DDAH2;ALG11;MEX3A;TUBB3;MARCKS
TEAD3_(+)	TEAD3;ZCCHC8;SYDE1;SRF;ACVR1;STARD13;BMP2K;ERP27;ST6GAL2
TEAD4_(+)	NFYA;LAS1L;M6PR;POLDIP2;HCCS;RALA;COX10;VTA1;LYPLA2;BRCA1;NUDCD3;SLC38A5;ZDHHC6;STRAP;NR1H3;SH2D2A;TBPL1;TFB1M;CENPQ;RPL26L1;PNKP;CLPTM1L;MCUR1;ANAPC4;NOP58;SZRD1;HPF1;SNRNP40;TAF2;MCM10;ASB1;YBX1;ELAVL1;NFYC;PKM;DNTTIP2;RRP15;RPL31;WDR1;ACTN1;TRNT1;AP1M1;FERMT2;KLHL20;SENP1;EXD2;BZW1;NUFIP1;CHERP;ATXN7L3;PSMC5;UIMC1;SF3B2;METTL2A;DDX18;SMOX;XRN2;KDM2B;FXYD5;NECAP1;NUDC;MUL1;TXNL1;ZC3HC1;HNRNPC;A…
TEF_(+)	RELB;RIMKLB;TEF;IRF2;FAM174A;NBR1
TFAP2C_(+)	PLEKHG6;EPN3;DAPP1;SNX10;TMEM40;ABLIM1;PLAT;LSR;AGR2;ELAVL2;RAB5B;PLEKHG1;C3;SH2D3A;SOX15;RIPK3;VTCN1;KCTD1;STRA6;SLC12A6;GRB7;LMTK3;TINAGL1;FABP2;RABGAP1L;PART1;ADGRF1;CXADR;BATF;AK4;COMTD1;NDRG2;CKB;GGT6;KLK6;PTAFR;RASSF6;KRT15;PRSS36;CALML5;TMPRSS2;ANO9;KRT5;GLDN;LITAF;COLCA1;ACSL5;OCLN;DDR1;LINC00623;KIAA0040;SMIM22;SLC6A14
TFDP1_(+)	TSPAN6;DPM1;C1orf112;NFYA;STPG1;NIPAL3;LAS1L;KRIT1;LAP3;LASP1;SNX11;M6PR;ALS2;SLC7A2;ARF5;AK2;FKBP4;KDM1A;RBM6;RECQL;ARHGAP33;ST7;CDC27;HCCS;UPF1;SKAP2;SLC25A5;POLR2J;DHX33;LIG3;MSL3;CREBBP;GCFC2;CROT;FBXL3;ITGA3;MAP3K14;AP2B1;PHTF2;GGCT;DBF4;IFRD1;COX10;ELAC2;ADIPOR2;CCDC124;PAFAH1B1;KIAA0100;ST7L;RPUSD1;LUC7L;PIGQ;DNAJC11;E2F2;PSMB1;NADK;MPND;CRY1;SEC62;CSDE1;UBE3C;BAZ1B;RANBP9;ZNF207;STARD3NL;…
THAP1_(+)	C1orf112;RAD52;MAD1L1;ALS2;IFRD1;CDKL3;CDK11A;SYPL1;ZNF207;IFFO1;ZNF200;UTP18;CLK1;RNF14;AGPS;CXorf56;NRXN3;RNF10;SNAPC1;STRAP;TBPL1;SLC39A9;FAM13B;MAP2K3;MFAP3;MAT2B;PSMA4;WDR37;ATP6V1H;C12orf4;JKAMP;MAPK9;THOC3;ARID4B;NOP58;TRAF1;PKP2;MON2;LIMCH1;TAF2;PDE4A;ELAVL1;NFYC;ATG2B;DDX3Y;CBFB;PHRF1;PFN2;CDC42;ING3;HMMR;CLNS1A;EED;TSG101;TUBE1;FOSL2;ACTB;RBM7;MAP2K7;NFKB2;SIRT6;CAPZB;UBE2A;TIGAR;SAR1A;…
THAP11_(+)	SARM1;FKBP4;VPS50;DHX33;MSL3;ZFX;ELAC2;ADIPOR2;KIAA0100;LUC7L;E2F2;LYPLA2;DPF1;SLC38A5;ZNF839;NR1H3;HMGB3;FUT8;PHF23;RETSAT;RFC2;TBC1D22A;MRPL43;YIPF1;CTDP1;CCAR1;SNRNP40;DNTTIP2;COASY;RAD18;TCF3;MARK2;HMMR;AP1M1;MCM2;MAP3K13;TIMM21;POLD3;HOXA9;VDAC3;MKNK1;SLC4A4;WDR70;ME2;PIBF1;OXCT1;ZNF324;CD82;DNAJA1;PSMC5;XRN2;SNX5;BIRC5;TFAP4;PDCD7;TXNL1;ZC3HC1;MRPS18A;SIRT1;MTAP;GGA1;TFIP11;ZMAT5;PNPLA3;SLC…
TLX2_(+)	JAK2;ACTA2;CHST10;SEPT6;NOV;CACNA1A;ZNF687;GPC3;KCNMA1;NR2F1;PIPOX;ZNF335;LINC00619
TP53_(+)	CALCRL;LIPG;LHX6;TP53;PTPRG;GIGYF1;AXL;GOLIM4;PAQR7;CBX6;ATXN1L
TP63_(+)	SEMA3F;NEDD4L;LAMA3;COL17A1;PRKCZ;TP63;TMEM40;ITGA6;PLXNA1;CSTA;MAP7;TFAP2A;CLCA2;EPHA2;TUFT1;CREB5;DST;MR1;PCDH1;CD109;KCNJ15;ARHGAP27;KIAA1522;RNASE7;GSDMA;MN1;BNC1;ZBED2;TACSTD2;PKP3;JAG2;WNT7B;SEMA4A;S100A2;LAMB3;GJC2;MROH6;ADGRG1;KRT6A;KRT81;SERPINB5;COLQ;TFAP2A-AS1;LINC01468;LINC01176
USF2_(+)	SLC7A2;DVL2;PRSS22;MAP3K9;VPS41;JARID2;PLEKHG6;SEC62;RNF10;GRN;PQLC2;AP2S1;JADE2;FAM214A;NEDD4L;HEXB;HOMER3;CROCC;CTDP1;WNK1;HAGH;LPAR2;SEC61A2;HYAL2;SIRT2;PPP2R5B;ATP6AP1;ADGRL1;ZFYVE26;LNX1;NOTCH3;NTN4;FOSL2;PTPN23;UNG;TPD52;GPR137B;MAP2;MLLT10;RAPGEF3;RSBN1;PHLPP1;EPB41L3;TRAF5;ZNF324;ZNF446;WDFY1;MAST2;ERO1B;FTL;PHACTR3;RPL6;RBBP9;CDIP1;MAEA;GNPTG;MCOLN1;USP48;SLC7A8;TGFB2;EPB41L4B;ZNF184;SIR…
WT1_(+)	SYTL4;TCF21;HOXB8;SRGN;NPHP1;WTAP;RGS20;EXO1;ZWILCH;WDR49;TTTY14;ARL6IP6;GEMIN4;KDM4A-AS1
XBP1_(+)	TSPAN6;DPM1;SCYL3;LAP3;ALS2;VPS50;ST7;CDC27;DVL2;SKAP2;IBTK;TMEM132A;TAC1;PAFAH1B1;TEAD3;AASS;MED24;SEC62;FAM76A;ZNF207;STARD3NL;LRRC23;MKS1;PIK3C2A;RABGAP1;MAP4K5;PGM3;CLK1;POLR3B;UFL1;ZC3H3;MDH1;ZMYND11;ATP2C1;CXorf56;TTC27;RNF10;STRAP;PLEKHO1;UBR2;PHF20;SEC63;IFNGR1;SLC39A9;ARID4A;PNPLA6;UBA6;GABARAPL2;TBC1D23;FBXO42;HOXC8;RAI14;PNKP;DCUN1D1;CTNNA1;HSPA5;YTHDC2;ATP6V1H;KIAA0556;SCML1;MAP4;USP2…
YY1_(+)	TSPAN6;DPM1;SCYL3;C1orf112;NFYA;LAS1L;CYP51A1;KRIT1;SNX11;M6PR;ALS2;CASP10;CFLAR;TFPI;RBM5;ARF5;POLDIP2;FKBP4;RBM6;RECQL;NDUFAB1;CDC27;HCCS;SKAP2;POLR2J;LIG3;SPPL2B;PRKAR2B;MSL3;CROT;KMT2E;RHBDD2;IBTK;ZNF195;MYCBP2;FBXL3;PDK2;ITGA3;ZFX;GDE1;OSBPL7;MAP3K14;AP2B1;ZNF263;RALA;KDM7A;ETV1;AGK;PHTF2;FARP2;GGCT;DBF4;IFRD1;COX10;VPS41;ELAC2;PNPLA4;ADIPOR2;CCDC124;PAFAH1B1;KIAA0100;ST7L;PIGQ;CRAMP1;TEAD3;…
1;MRPL48;RAB6A;FOSL1;ERCC4;SUGCT;CCDC85B;LINC00476;RPS6KB2;RMI2;ZNF77;MLXIP;NR2F1;AURKAIP1;TOMM5;SLC35E3;RUVBL1;MSRA;CTDNEP1;ETV4;SWI5;HOXD8;ZDHHC21;PLEKHF2;UNC119B;LYSMD3;ZNF613;TPRN;IP6K1;CSTF3;YES1;UFSP1;TMEM39A;TCP11L1;SPHK1;MYPOP;ATAD5;SMIM19;RTTN;ZBTB8OS;COX8A;CRLF3;RNPEP;KCMF1;SPRYD4;CLK2;LPCAT4;SGF29;PHLDB3;USF3;B3GNT5;LMNB2;RMDN1;MEX3C;RNF152;FOXL1;FOXC2;BDNF;ACSF3;TTTY14;C8orf59;RUFY1;B…
YY2_(+)	ANLN;DAZAP1;ALG6;ASCC2;CHD8;LYRM1;RASA4;OGDH;RNGTT;CCNC;TMCO6;SLC25A12;ICMT;RAP1A;TWIST1;STIL;SMYD2;GTF2H2;CPSF7;AIFM1;NPPC;CDC25A;RAB8B;TOMM5;TMEM94;SUZ12;MYBL1;TSC22D2;IPO4
ZBTB14_(+)	CSDE1;CDK13;TRHDE;RIF1;SHOC2;NUP155;CASP8AP2;SRSF6;UBAP2L;AHCTF1;PAQR4;NSD1;ZNF804A;ZWILCH;SLC35A4;KCTD12;RMI1;NKRF;ZFP91;TCF4;ZBTB14
ZBTB17_(+)	CHD8;POLA1;ZC2HC1A;HAS1;KBTBD4;MKLN1;ZNF668;PJA1;SRGAP2B;CHSY3
ZBTB7A_(+)	LASP1;ST7;CREBBP;KMT2E;RHBDD2;ITGA3;TMEM132A;RALA;BAIAP2L1;PHTF2;FARP2;RHBDF1;CYB561;SPAG9;CRY1;ST3GAL1;CSDE1;UBE3C;ZNF200;SCMH1;FYN;BTBD7;WIZ;MAP4K3;MAP4K5;CAPN1;ZMYND11;XYLT2;ATP2C1;RUFY3;WWTR1;SPAST;ZNF839;NDUFS1;AKAP11;SEC63;FAS;FAM13B;RANBP3;PIAS1;SLC4A7;RNF19A;SH3YL1;VCL;NSUN2;FBXO42;RAI14;STAU2;PHF23;INPP4A;PARP3;DCUN1D1;JADE2;CTNNA1;DSG2;TPR;SCML1;MAP4;USP28;FAM120A;H6PD;DKK3;BCAR1;HEBP2;…
ZBTB7B_(+)	LYPLA2;CAPG;JADE2;ARAP2;MXD1;ERBB3;CEACAM1;KIF3C;ERO1B;PTGS1;CREM;ASCC2;EP300;FLT1;SYT17;ESRP1;COBL;PRKAG2;TESK1;FBXL15;SLAIN2;CCND1;MDK;CHKA;GBE1;CCL20;KDM5B;EPCAM;SLC25A51;SLC12A4;TRERF1;EML2;MKLN1;CHAC1;PALLD;FLOT2;SCYL2;SUCLA2;DNAJC1;DENND4C;ANKRD42;DUSP5;TOB1;PLPP2;TAF1;MAL2;ASAP2;BAG3;HK1;RAB11FIP1;FBXO32;TPRG1L;ZBTB7B;APBB2;STARD4;KLHDC2;ST5;AKTIP;PRR15L;ANGPTL4;ZRSR2;MAL;USP19;HOXB2;VCPIP…
ZEB1_(+)	CYP51A1;CAMKK1;HSPB6;HOXA11;COPZ2;PRKAR2B;CREBBP;KMT2E;MYCBP2;PDK2;ZFX;RALA;KDM7A;ETV1;PAFAH1B1;RHBDF1;SYN1;JARID2;CAMK1G;SPAG9;AASS;MGST1;NFIX;ST3GAL1;PKD1;REV3L;FAM76A;POMT2;IDS;SCMH1;FYN;HIVEP2;MRC2;BTBD7;MBTD1;MAP4K3;ELOVL5;MAP4K5;UFL1;ZMYND11;ATP2C1;RUFY3;WWTR1;PRDM11;ADGRA2;SPAST;NDUFS1;AKAP11;GCLM;SEC63;TNFRSF1B;SNX1;SLC39A9;ATP6V0A1;RNF19A;SH3YL1;VCL;TBC1D23;CUL3;BOD1L1;TRIO;RAI14;INPP4A;…
ZNF134_(+)	KIF14;SAMD10;TEX10;UBASH3B;FZD5;ZNF148;ADORA2B;LYSMD3
ZNF143_(+)	C1orf112;SKAP2;CDKL3;CRY1;UBR7;POLR3B;BID;ZFP64;SAMD4A;NDUFS1;TTC17;RIOK2;DNAJC25;CASP8;TRAM2;COL17A1;ATXN3;DNTTIP2;HYAL2;ING3;FSCN1;XAB2;ARAF;NRDC;THOC1;XPO1;ZNF586;DDHD2;ITPKC;CDIP1;GOLGA3;TGFB2;SLC35E4;ANKRD54;PHF5A;PNN;ARFGAP1;CSNK2A1;FERMT1;CRNKL1;MLYCD;CCP110;INTS9;NBN;TRPA1;PPP1R13L;MED26;URI1;ELL;ZNF574;TWISTNB;EXOSC3;EIF3A;CBX1;INTS2;MED13;DDX5;AREG;MFSD10;PANX1;NAA40;KCTD10;RSRC2;RFC5;T…
ZNF189_(+)	NUP160;EP300;TNFAIP3;METTL8;TCF12;CADM1;KIAA2026
ZNF202_(+)	PCM1;CHERP;FLT1;IFNGR2;HAND2;GREM1;KLC2;BDNF;LMO7DN;PGP;COL13A1
ZNF263_(+)	MLXIPL;FAM214A;GOPC;H6PD;ARID1B;LAMA3;LAMC2;TP53BP1;STK10;GSK3B;APLP2;PDRG1;DSP;ABLIM1;ZDHHC8;GTPBP1;HMOX1;EIF5;SRPX;NFAT5;FOXF1;GABPB1;MED26;HNRNPUL1;CREB3;UNC119;CBL;MAPK14;DPYSL3;SLC35F5;ORC4;PRRX1;PTBP2;SGK1;BHLHE41;PMEPA1;RNF114;SLC10A3;RARA;CHSY1;KRBA1;ANKRD16;PHC2;CAB39;CKAP4;FDX1;GLCE;GABARAPL1;LRIG3;TLE3;KIFC3;ESCO1;CTDSPL;WTAP;ERLIN2;ADAM12;ADM;CDC42EP2;DST;CDK19;C16orf87;TSC22D3;ZC3H12…
ZNF281_(+)	GPATCH2L;EP300;FLT1;GHR;DNAJC16;NR4A3;PANK3;PTGIS;KRBA1;AGTPBP1;CBX8;TMEM47;SETBP1;TMEM143;ADAMTS9;PRSS12;PCF11;GREM1;PHC3;EGR3;SOCS3;CCDC71L
ZNF354A_(+)	DLG1;ROBO3;SV2A;OXTR;SLC6A9;STRADA
ZNF460_(+)	MNT;PTGS2;NR4A3;CSNK1G1
ZNF467_(+)	TSPAN6;TMEM176A;HSPB6;MEOX1;PRKAR2B;OSBPL7;ALDH3B1;CAMK1G;MGST1;LRRC23;MRC2;RABGAP1;DCN;SEMA3B;CALCOCO1;MAMLD1;IGF1;RRAGD;AGPAT4;GAB2;VCAN;SPATA7;SCML1;ARHGAP6;LMO3;CELF2;ADAMTS6;CYBA;PLEKHA5;PTPRN;CHRDL2;FAM168A;KCNH2;ATP2B4;SLC2A3;PSD;PIGV;PTPRU;COL11A1;PRDM6;MED29;TSPAN32;TLE2;PLPP1;HDAC4;LAPTM4A;RASGRP2;RORA;TGFBR3;WIPI1;RPL31;ATP6AP1;CYBRD1;ADGRL1;ASIC4;SPEG;LNX1;P4HA2;NOTCH3;VPS9D1;SLC25A3;…
ZNF471_(+)	RUFY3;GUCA1A;ME1;NOTCH3;AAMDC;IL11;MOSPD1;ISYNA1;HBP1;TMEM106B;AEBP1;ACTA2;FBXW7;CCND2;SEPT6;HSPA2;USHBP1;NREP;COQ10A;PAK6;FBXO11;JDP2;IGFBP4;SAMD1;VGLL4;PIK3R1;CYP17A1;ZFP36L2;PTPRD;CACNA2D1;ZFAND3;PBXIP1;ZCCHC24;GREM1;NSG1;HOPX;LIMK2;SLIT3;RGS7BP;S100A13;PCDH18;PJA2;LINC00862;ROR1-AS1
ZNF565_(+)	SGK1;KCNN3;STK38L
ZNF614_(+)	DKK3;FBXO5;PHTF1;BIVM;ACVRL1;HMGA2;HMGB2;DOLPP1
ZNF699_(+)	SLC2A3;PAG1;MAP1LC3A;TGM5;WNT5A;EPAS1;SOCS2;LYPD3;TRIP10;TUBB2B;N4BP3;MICU3;CMYA5;NOD2;BMP1;RSPO1;ADRA1B
ZNF701_(+)	LOX;PKP3;ST20-AS1
ZNF8_(+)	ZFX;ZNF200;ARID1B;CDK13;HDAC4;ANGPTL1;TMTC1;CEP350;VPS51;MAGI2
ZNF84_(+)	SEMA3F;RALA;GAS7;SPAST;RABEP1;GAB2;SLC4A7;TIMP2;VCAN;LMO3;CELF2;ADAMTS6;ARHGEF5;TTC17;PTPRU;ANKS1A;TLE2;TFE3;TP63;COBLL1;TXNDC16;ZBTB25;TMEM38B;BAMBI;KDELR3;DOK5;MIB1;TIMP1;FNDC3A;ZNF629;AAGAB;ICAM5;SEPT4;PRKAR1A;VTN;NFKB1;SOD3;CCND1;MDK;CAPRIN2;E2F3;SOBP;SLC35F5;PCSK4;FN1;IGFBP5;ANGPTL1;DNMT3A;KDM3B;CLU;FAM117A;PRDX4;CHD6;STAT5A;SIN3B;KLF2;VGF;FXR2;TNNI3;GDF15;GSE1;C1QTNF6;EMP1;RAB33A;STX17;DENN…
ZNF91_(+)	SEMA3F;MBTD1;PRKD2;DENND3;FGF21;TBC1D9;ART4;EYA4;FRMD4B;PLCH1;IL1A;IGFBP2;PRRG3;DNAJB1;CILP;NEIL1;RABL2A;RAB3C;CACNA2D1;ADAR;PTH1R;SLC22A15;SLC2A2;FABP7;RRAD;FAM83B;CXXC4;SOSTDC1;SNX18;ZBTB20;FBXL7;SEMA4B;LSAMP;ZFP28;FAM83A-AS1;WARS2-IT1;NTF4;LINC00992;ST20-AS1;GJA5

## Sheet: Table 5
Table S5. The regulon-specific scores of clusters
	AEBP2_(+)	AIRE_(+)	ARNT_(+)	ATF1_(+)	ATF2_(+)	ATF3_(+)	ATF4_(+)	ATF5_(+)	ATF6_(+)	ATF6B_(+)	BACH1_(+)	BARX2_(+)	BATF_(+)	BATF3_(+)	BCL6_(+)	BHLHE40_(+)	BHLHE41_(+)	BRF2_(+)	CEBPA_(+)	CEBPB_(+)	CEBPG_(+)	CEBPZ_(+)	CREB1_(+)	CREB3_(+)	CREB3L1_(+)	CREB3L4_(+)	CREB5_(+)	CREM_(+)	CTCF_(+)	CTCFL_(+)	CUX1_(+)	DDIT3_(+)	E2F1_(+)	E2F2_(+)	E2F3_(+)	E2F4_(+)	E2F6_(+)	E2F7_(+)	E2F8_(+)	E4F1_(+)	EGR1_(+)	EGR2_(+)	EGR3_(+)	EGR4_(+)	ELF1_(+)	ELF2_(+)	ELF4_(+)	ELK1_(+)	ELK3_(+)
Niche_supporting_MSC	0.220263	0.167785	0.503039	0.401704	0.454408	0.476659	0.468961	0.390995	0.445867	0.465205	0.462162	0.179053	0.445928	0.454473	0.312794	0.562999	0.455624	0.455549	0.443981	0.467281	0.44319	0.394367	0.195332	0.463065	0.465072	0.442945	0.421561	0.216392	0.393326	0.178866	0.503656	0.47727	0.404378	0.296381	0.365464	0.408782	0.445722	0.347495	0.339223	0.42591	0.492422	0.50897	0.260995	0.184417	0.46205	0.357545	0.490413	0.458127	0.374909
Proliferative_MSC	0.223153	0.16776	0.279373	0.525962	0.474578	0.482755	0.492487	0.541628	0.508907	0.495784	0.459523	0.173111	0.495883	0.503308	0.249384	0.277261	0.466625	0.505582	0.41102	0.493388	0.508663	0.554827	0.20312	0.496052	0.496017	0.513048	0.499742	0.239957	0.548288	0.173884	0.461053	0.463916	0.541084	0.59108	0.518413	0.537061	0.476123	0.565446	0.574802	0.524731	0.47316	0.460973	0.18492	0.174443	0.493839	0.510073	0.428803	0.49665	0.446103
Metabolism-related_MSC	0.25706	0.168386	0.233016	0.296118	0.284074	0.281074	0.281219	0.30773	0.255204	0.266729	0.24524	0.181573	0.293347	0.289018	0.247276	0.20816	0.291909	0.290635	0.262386	0.285136	0.275627	0.271256	0.210308	0.288723	0.267497	0.294381	0.286315	0.217533	0.290114	0.189946	0.269872	0.278438	0.297736	0.312456	0.284629	0.301016	0.280867	0.296948	0.309153	0.297676	0.273495	0.256604	0.192082	0.181097	0.279892	0.304616	0.260247	0.278493	0.265139
Biofunctional-type_MSC	0.274686	0.171213	0.259254	0.266203	0.270629	0.255336	0.250619	0.244853	0.270819	0.256585	0.290535	0.220864	0.242689	0.245576	0.270391	0.223871	0.275662	0.241779	0.265449	0.250972	0.264785	0.256769	0.262463	0.24016	0.257686	0.239229	0.277101	0.235532	0.260617	0.201929	0.255385	0.26554	0.249057	0.253166	0.293872	0.245346	0.278054	0.272637	0.256581	0.234681	0.253857	0.247875	0.200751	0.197946	0.26044	0.290643	0.275323	0.260629	0.312444
[truncated: 200 more columns]

## Sheet: Table 6
Table S6. DEGs in P3 WJ-MSCs and P0 WJ-MSCs in bulk expression level
ID	symbol	description	logFC	Pvalue	regulation
ENSG00000138166	DUSP5	dual specificity phosphatase 5 [Source:HGNC Symbol;Acc:HGNC:3071]	-2.87641410237794	3.46587e-06	down
ENSG00000127528	KLF2	Kruppel like factor 2 [Source:HGNC Symbol;Acc:HGNC:6347]	-2.64060230976239	5.2794e-06	down
ENSG00000008517	IL32	interleukin 32 [Source:HGNC Symbol;Acc:HGNC:16830]	-3.04111446186013	2.5356e-05	down
ENSG00000147408	CSGALNACT1	chondroitin sulfate N-acetylgalactosaminyltransferase 1 [Source:HGNC Symbol;Acc:HGNC:24290]	2.57909	2.59705e-05	up
ENSG00000182667	NTM	neurotrimin [Source:HGNC Symbol;Acc:HGNC:17941]	-2.55205254527863	4.07196e-05	down
ENSG00000173267	SNCG	synuclein gamma [Source:HGNC Symbol;Acc:HGNC:11141]	-2.3812703703195	4.22834e-05	down
ENSG00000118523	CTGF	connective tissue growth factor [Source:HGNC Symbol;Acc:HGNC:2500]	-2.3944699594317	4.12206e-05	down
ENSG00000099864	PALM	paralemmin [Source:HGNC Symbol;Acc:HGNC:8594]	-5.60489495209719	2.83045e-05	down
ENSG00000091490	SEL1L3	SEL1L family member 3 [Source:HGNC Symbol;Acc:HGNC:29108]	-2.94194618271273	6.16646e-05	down
ENSG00000129946	SHC2	SHC adaptor protein 2 [Source:HGNC Symbol;Acc:HGNC:29869]	-6.16776009009406	3.33156e-05	down
ENSG00000100234	TIMP3	TIMP metallopeptidase inhibitor 3 [Source:HGNC Symbol;Acc:HGNC:11822]	-1.59074299423518	6.11472e-05	down
ENSG00000233276	GPX1	glutathione peroxidase 1 [Source:HGNC Symbol;Acc:HGNC:4553]	1.48523	6.50926e-05	up
ENSG00000185022	MAFF	MAF bZIP transcription factor F [Source:HGNC Symbol;Acc:HGNC:6780]	-1.81138225706879	7.11774e-05	down
ENSG00000242265	PEG10	paternally expressed 10 [Source:HGNC Symbol;Acc:HGNC:14005]	1.53598	7.54887e-05	up
ENSG00000166922	SCG5	secretogranin V [Source:HGNC Symbol;Acc:HGNC:10816]	-2.23145225742859	8.5803e-05	down
ENSG00000183828	NUDT14	nudix hydrolase 14 [Source:HGNC Symbol;Acc:HGNC:20141]	-2.17230579208954	8.96156e-05	down
ENSG00000102032	RENBP	renin binding protein [Source:HGNC Symbol;Acc:HGNC:9959]	-4.62814196035112	4.25504e-05	down
ENSG00000136158	SPRY2	sprouty RTK signaling antagonist 2 [Source:HGNC Symbol;Acc:HGNC:11270]	-1.67516246472283	9.34207e-05	down
ENSG00000189409	MMP23B	matrix metallopeptidase 23B [Source:HGNC Symbol;Acc:HGNC:7171]	-3.7307070319413	7.39559e-05	down
ENSG00000232774	AL355916.1	uncharacterized LOC400221	2.84231	0.000103401	up
ENSG00000148180	GSN	gelsolin [Source:HGNC Symbol;Acc:HGNC:4620]	-1.54802759600009	0.000101026	down
ENSG00000124766	SOX4	SRY-box 4 [Source:HGNC Symbol;Acc:HGNC:11200]	-1.87709831980084	0.000140943	down
ENSG00000101955	SRPX	sushi repeat containing protein, X-linked [Source:HGNC Symbol;Acc:HGNC:11309]	-1.49405368819105	0.000136376	down
ENSG00000162772	ATF3	activating transcription factor 3 [Source:HGNC Symbol;Acc:HGNC:785]	-2.31962147390993	0.000156015	down
ENSG00000145681	HAPLN1	hyaluronan and proteoglycan link protein 1 [Source:HGNC Symbol;Acc:HGNC:2380]	2.846	0.000166654	up
ENSG00000112419	PHACTR2	phosphatase and actin regulator 2 [Source:HGNC Symbol;Acc:HGNC:20956]	1.38355	0.000167392	up
ENSG00000138449	SLC40A1	solute carrier family 40 member 1 [Source:HGNC Symbol;Acc:HGNC:10909]	-3.28248139772378	0.00014478	down
ENSG00000265972	TXNIP	thioredoxin interacting protein [Source:HGNC Symbol;Acc:HGNC:16952]	2.36949	0.000192018	up
ENSG00000183578	TNFAIP8L3	TNF alpha induced protein 8 like 3 [Source:HGNC Symbol;Acc:HGNC:20620]	-2.27669454222376	0.000202519	down
ENSG00000130513	GDF15	growth differentiation factor 15 [Source:HGNC Symbol;Acc:HGNC:30142]	-2.87106506998626	0.000192374	down
ENSG00000185567	AHNAK2	AHNAK nucleoprotein 2 [Source:HGNC Symbol;Acc:HGNC:20125]	-2.29724268408162	0.000222544	down
ENSG00000188042	ARL4C	ADP ribosylation factor like GTPase 4C [Source:HGNC Symbol;Acc:HGNC:698]	-2.7774573023792	0.000231969	down
ENSG00000185745	IFIT1	interferon induced protein with tetratricopeptide repeats 1 [Source:HGNC Symbol;Acc:HGNC:5407]	2.8587	0.000242608	up
ENSG00000121898	CPXM2	carboxypeptidase X, M14 family member 2 [Source:HGNC Symbol;Acc:HGNC:26977]	-3.69016112510586	0.000226439	down
ENSG00000026559	KCNG1	potassium voltage-gated channel modifier subfamily G member 1 [Source:HGNC Symbol;Acc:HGNC:6248]	-2.2154036613359	0.000224051	down
ENSG00000187134	AKR1C1	aldo-keto reductase family 1 member C1 [Source:HGNC Symbol;Acc:HGNC:384]	-3.25596501171846	0.000263207	down
ENSG00000150630	VEGFC	vascular endothelial growth factor C [Source:HGNC Symbol;Acc:HGNC:12682]	-1.44421565352995	0.000251116	down
ENSG00000134668	SPOCD1	SPOC domain containing 1 [Source:HGNC Symbol;Acc:HGNC:26338]	-1.77396144541558	0.000260244	down
ENSG00000167617	CDC42EP5	CDC42 effector protein 5 [Source:HGNC Symbol;Acc:HGNC:17408]	-2.49467535560063	0.000281242	down
ENSG00000106624	AEBP1	AE binding protein 1 [Source:HGNC Symbol;Acc:HGNC:303]	-1.95093824934459	0.000261457	down
ENSG00000185559	DLK1	delta like non-canonical Notch ligand 1 [Source:HGNC Symbol;Acc:HGNC:2907]	-6.78098908590751	0.000263765	down
ENSG00000137501	SYTL2	synaptotagmin like 2 [Source:HGNC Symbol;Acc:HGNC:15585]	2.81526	0.000336676	up
ENSG00000114315	HES1	hes family bHLH transcription factor 1 [Source:HGNC Symbol;Acc:HGNC:5192]	-3.51270057964138	0.000343084	down
ENSG00000249992	TMEM158	transmembrane protein 158 (gene/pseudogene) [Source:HGNC Symbol;Acc:HGNC:30293]	-1.60653009605054	0.000293744	down
ENSG00000087074	PPP1R15A	protein phosphatase 1 regulatory subunit 15A [Source:HGNC Symbol;Acc:HGNC:14375]	-1.53037279584835	0.000296766	down
ENSG00000177283	FZD8	frizzled class receptor 8 [Source:HGNC Symbol;Acc:HGNC:4046]	-1.84087451005868	0.000341574	down
ENSG00000065717	TLE2	transducin like enhancer of split 2 [Source:HGNC Symbol;Acc:HGNC:11838]	-3.92333518936819	0.000376233	down
ENSG00000130158	DOCK6	dedicator of cytokinesis 6 [Source:HGNC Symbol;Acc:HGNC:19189]	-2.31772284695652	0.000359724	down
ENSG00000174804	FZD4	frizzled class receptor 4 [Source:HGNC Symbol;Acc:HGNC:4042]	-2.52928819240418	0.000411684	down
ENSG00000163017	ACTG2	actin, gamma 2, smooth muscle, enteric [Source:HGNC Symbol;Acc:HGNC:145]	-2.03049193081671	0.000352803	down
ENSG00000196950	SLC39A10	solute carrier family 39 member 10 [Source:HGNC Symbol;Acc:HGNC:20861]	1.38853	0.000376598	up
ENSG00000106565	TMEM176B	transmembrane protein 176B [Source:HGNC Symbol;Acc:HGNC:29596]	-5.78011897111709	0.000334864	down
ENSG00000223784	LINP1	lncRNA in non-homologous end joining pathway 1 [Source:HGNC Symbol;Acc:HGNC:53170]	4.30612	0.000323412	up
ENSG00000118971	CCND2	cyclin D2 [Source:HGNC Symbol;Acc:HGNC:1583]	-2.1059747761153	0.000412954	down
ENSG00000198830	HMGN2	high mobility group nucleosomal binding domain 2 [Source:HGNC Symbol;Acc:HGNC:4986]	1.09191	0.000356262	up
ENSG00000197746	PSAP	prosaposin [Source:HGNC Symbol;Acc:HGNC:9498]	-1.39017670513397	0.000377591	down
ENSG00000105088	OLFM2	olfactomedin 2 [Source:HGNC Symbol;Acc:HGNC:17189]	-2.79801610965982	0.000469144	down
ENSG00000161835	GRASP	general receptor for phosphoinositides 1 associated scaffold protein [Source:HGNC Symbol;Acc:HGNC:18707]	-3.57997005736794	0.000501589	down
ENSG00000108840	HDAC5	histone deacetylase 5 [Source:HGNC Symbol;Acc:HGNC:14068]	-1.95745955315341	0.000475047	down
ENSG00000104881	PPP1R13L	protein phosphatase 1 regulatory subunit 13 like [Source:HGNC Symbol;Acc:HGNC:18838]	-2.1595883990423	0.00045883	down
ENSG00000170421	KRT8	keratin 8 [Source:HGNC Symbol;Acc:HGNC:6446]	1.62758	0.000395958	up
ENSG00000269927	AC004817.3	-	3.86021	0.000448436	up
ENSG00000130702	LAMA5	laminin subunit alpha 5 [Source:HGNC Symbol;Acc:HGNC:6485]	-3.08279500066886	0.000541513	down
ENSG00000123143	PKN1	protein kinase N1 [Source:HGNC Symbol;Acc:HGNC:9405]	-1.08699721876489	0.00044158	down
ENSG00000198768	APCDD1L	APC down-regulated 1 like [Source:HGNC Symbol;Acc:HGNC:26892]	-2.05749608978329	0.000511239	down
ENSG00000166265	CYYR1	cysteine and tyrosine rich 1 [Source:HGNC Symbol;Acc:HGNC:16274]	-4.47179306569286	0.000490832	down
ENSG00000115738	ID2	inhibitor of DNA binding 2 [Source:HGNC Symbol;Acc:HGNC:5361]	-2.38892304796286	0.00058611	down
ENSG00000073150	PANX2	pannexin 2 [Source:HGNC Symbol;Acc:HGNC:8600]	-2.23245982917092	0.000622776	down
ENSG00000160951	PTGER1	prostaglandin E receptor 1 [Source:HGNC Symbol;Acc:HGNC:9593]	-2.27118041936219	0.000673841	down
ENSG00000113594	LIFR	LIF receptor alpha [Source:HGNC Symbol;Acc:HGNC:6597]	1.24022	0.000580682	up
ENSG00000136378	ADAMTS7	ADAM metallopeptidase with thrombospondin type 1 motif 7 [Source:HGNC Symbol;Acc:HGNC:223]	-1.8811347797519	0.000588692	down
ENSG00000159189	C1QC	complement C1q C chain [Source:HGNC Symbol;Acc:HGNC:1245]	-4.96792942246605	0.000564629	down
ENSG00000128510	CPA4	carboxypeptidase A4 [Source:HGNC Symbol;Acc:HGNC:15740]	1.81522	0.000612982	up
ENSG00000170214	ADRA1B	adrenoceptor alpha 1B [Source:HGNC Symbol;Acc:HGNC:278]	-2.66395733239059	0.000668861	down
ENSG00000137507	LRRC32	leucine rich repeat containing 32 [Source:HGNC Symbol;Acc:HGNC:4161]	-3.29629662718538	0.000679517	down
ENSG00000028137	TNFRSF1B	TNF receptor superfamily member 1B [Source:HGNC Symbol;Acc:HGNC:11917]	-2.40126157534275	0.000651253	down
ENSG00000011347	SYT7	synaptotagmin 7 [Source:HGNC Symbol;Acc:HGNC:11514]	-2.82974160782966	0.000760597	down
ENSG00000169429	CXCL8	C-X-C motif chemokine ligand 8 [Source:HGNC Symbol;Acc:HGNC:6025]	-2.63852942267254	0.000652608	down
ENSG00000154553	PDLIM3	PDZ and LIM domain 3 [Source:HGNC Symbol;Acc:HGNC:20767]	-1.60196721459377	0.000662205	down
ENSG00000187479	C11orf96	chromosome 11 open reading frame 96 [Source:HGNC Symbol;Acc:HGNC:38675]	-4.8960633347421	0.00071739	down
ENSG00000166923	GREM1	gremlin 1, DAN family BMP antagonist [Source:HGNC Symbol;Acc:HGNC:2001]	-1.75835157442718	0.000651589	down
ENSG00000222032	AC112721.2	-	-3.22143447431442	0.000688076	down
ENSG00000111341	MGP	matrix Gla protein [Source:HGNC Symbol;Acc:HGNC:7060]	-6.41526791894256	0.000831269	down
ENSG00000130222	GADD45G	growth arrest and DNA damage inducible gamma [Source:HGNC Symbol;Acc:HGNC:4097]	-2.72004385190499	0.00086501	down
ENSG00000198795	ZNF521	zinc finger protein 521 [Source:HGNC Symbol;Acc:HGNC:24605]	-1.72638444451509	0.000887077	down
ENSG00000154175	ABI3BP	ABI family member 3 binding protein [Source:HGNC Symbol;Acc:HGNC:17265]	-2.84651381240146	0.000906232	down
ENSG00000173482	PTPRM	protein tyrosine phosphatase, receptor type M [Source:HGNC Symbol;Acc:HGNC:9675]	-1.50658020282984	0.000824777	down
ENSG00000198911	SREBF2	sterol regulatory element binding transcription factor 2 [Source:HGNC Symbol;Acc:HGNC:11290]	-1.54915625760037	0.000725667	down
ENSG00000104435	STMN2	stathmin 2 [Source:HGNC Symbol;Acc:HGNC:10577]	-4.86665307752817	0.000848549	down
ENSG00000175084	DES	desmin [Source:HGNC Symbol;Acc:HGNC:2770]	-4.96395202725888	0.000830055	down
ENSG00000137502	RAB30	RAB30, member RAS oncogene family [Source:HGNC Symbol;Acc:HGNC:9770]	1.42488	0.00089495	up
ENSG00000104332	SFRP1	secreted frizzled related protein 1 [Source:HGNC Symbol;Acc:HGNC:10776]	-2.06454527260921	0.000904803	down
ENSG00000179862	CITED4	Cbp/p300 interacting transactivator with Glu/Asp rich carboxy-terminal domain 4 [Source:HGNC Symbol;Acc:HGNC:18696]	-1.88225999756519	0.000831399	down
ENSG00000131747	TOP2A	DNA topoisomerase II alpha [Source:HGNC Symbol;Acc:HGNC:11989]	1.24285	0.00072705	up
ENSG00000157570	TSPAN18	tetraspanin 18 [Source:HGNC Symbol;Acc:HGNC:20660]	-4.23668886659186	0.000911875	down
ENSG00000163220	S100A9	S100 calcium binding protein A9 [Source:HGNC Symbol;Acc:HGNC:10499]	-3.92639296713104	0.000840009	down
ENSG00000156298	TSPAN7	tetraspanin 7 [Source:HGNC Symbol;Acc:HGNC:11854]	-5.15391571775894	0.000899214	down
ENSG00000260868	LINC01960	long intergenic non-protein coding RNA 1960	2.79364	0.000988202	up
ENSG00000175567	UCP2	uncoupling protein 2 [Source:HGNC Symbol;Acc:HGNC:12518]	1.54298	0.000901151	up
ENSG00000138650	PCDH10	protocadherin 10 [Source:HGNC Symbol;Acc:HGNC:13404]	-1.79657794985237	0.000912208	down
ENSG00000066629	EML1	echinoderm microtubule associated protein like 1 [Source:HGNC Symbol;Acc:HGNC:3330]	-1.81164632551826	0.00100761	down
ENSG00000278009	AL139099.3	-	3.33617	0.000769821	up
ENSG00000222020	AC062017.1	uncharacterized LOC101928111	3.04851	0.000956123	up
ENSG00000275713	HIST1H2BH	histone cluster 1 H2B family member h [Source:HGNC Symbol;Acc:HGNC:4755]	2.83958	0.00108745	up
ENSG00000111275	ALDH2	aldehyde dehydrogenase 2 family (mitochondrial) [Source:HGNC Symbol;Acc:HGNC:404]	-1.54216409933465	0.000912224	down
ENSG00000160191	PDE9A	phosphodiesterase 9A [Source:HGNC Symbol;Acc:HGNC:8795]	-4.36494593221282	0.000994139	down
ENSG00000072163	LIMS2	LIM zinc finger domain containing 2 [Source:HGNC Symbol;Acc:HGNC:16084]	-1.74986620036184	0.00097691	down
ENSG00000164604	GPR85	G protein-coupled receptor 85 [Source:HGNC Symbol;Acc:HGNC:4536]	1.54936	0.00109446	up
ENSG00000197582	GPX1P1	glutathione peroxidase pseudogene 1 [Source:HGNC Symbol;Acc:HGNC:4560]	1.80899	0.00107943	up
ENSG00000198355	PIM3	Pim-3 proto-oncogene, serine/threonine kinase [Source:HGNC Symbol;Acc:HGNC:19310]	-1.13873502898968	0.000870433	down
ENSG00000248890	HHIP-AS1	HHIP antisense RNA 1	-1.91775135918552	0.00105281	down
ENSG00000140945	CDH13	cadherin 13 [Source:HGNC Symbol;Acc:HGNC:1753]	-1.95714826124829	0.000987018	down
ENSG00000162433	AK4	adenylate kinase 4 [Source:HGNC Symbol;Acc:HGNC:363]	-2.0076297231624	0.00117542	down
ENSG00000176658	MYO1D	myosin ID [Source:HGNC Symbol;Acc:HGNC:7598]	-2.81419644243527	0.00110759	down
ENSG00000154734	ADAMTS1	ADAM metallopeptidase with thrombospondin type 1 motif 1 [Source:HGNC Symbol;Acc:HGNC:217]	-1.37796386097305	0.000911547	down
ENSG00000102359	SRPX2	sushi repeat containing protein, X-linked 2 [Source:HGNC Symbol;Acc:HGNC:30668]	-1.07579792164371	0.000918508	down
ENSG00000108828	VAT1	vesicle amine transport 1 [Source:HGNC Symbol;Acc:HGNC:16919]	-1.30463774489644	0.000872807	down
ENSG00000121966	CXCR4	C-X-C motif chemokine receptor 4 [Source:HGNC Symbol;Acc:HGNC:2561]	-6.26225715806124	0.00113302	down
ENSG00000128052	KDR	kinase insert domain receptor [Source:HGNC Symbol;Acc:HGNC:6307]	-3.10238418950692	0.00116836	down
ENSG00000187720	THSD4	thrombospondin type 1 domain containing 4 [Source:HGNC Symbol;Acc:HGNC:25835]	-1.63680811527783	0.000986232	down
ENSG00000123080	CDKN2C	cyclin dependent kinase inhibitor 2C [Source:HGNC Symbol;Acc:HGNC:1789]	1.28609	0.000990322	up
ENSG00000148120	C9orf3	chromosome 9 open reading frame 3 [Source:HGNC Symbol;Acc:HGNC:1361]	1.14056	0.0010097	up
ENSG00000166073	GPR176	G protein-coupled receptor 176 [Source:HGNC Symbol;Acc:HGNC:32370]	-1.15035804098613	0.000981296	down
ENSG00000104856	RELB	RELB proto-oncogene, NF-kB subunit [Source:HGNC Symbol;Acc:HGNC:9956]	-1.36135867254032	0.00107229	down
ENSG00000221968	FADS3	fatty acid desaturase 3 [Source:HGNC Symbol;Acc:HGNC:3576]	-1.26484058077943	0.000972018	down
ENSG00000115828	QPCT	glutaminyl-peptide cyclotransferase [Source:HGNC Symbol;Acc:HGNC:9753]	-1.70402016627773	0.00124189	down
ENSG00000125089	SH3TC1	SH3 domain and tetratricopeptide repeats 1 [Source:HGNC Symbol;Acc:HGNC:26009]	-1.39672855350585	0.00110786	down
ENSG00000138172	CALHM2	calcium homeostasis modulator family member 2 [Source:HGNC Symbol;Acc:HGNC:23493]	-1.37832232617163	0.00122245	down
ENSG00000114948	ADAM23	ADAM metallopeptidase domain 23 [Source:HGNC Symbol;Acc:HGNC:202]	-2.324186138815	0.00131225	down
ENSG00000145386	CCNA2	cyclin A2 [Source:HGNC Symbol;Acc:HGNC:1578]	1.3932	0.00107533	up
ENSG00000126561	STAT5A	signal transducer and activator of transcription 5A [Source:HGNC Symbol;Acc:HGNC:11366]	-1.35047508413474	0.00132566	down
ENSG00000157873	TNFRSF14	TNF receptor superfamily member 14 [Source:HGNC Symbol;Acc:HGNC:11912]	-2.06084582486898	0.00149904	down
ENSG00000119242	CCDC92	coiled-coil domain containing 92 [Source:HGNC Symbol;Acc:HGNC:29563]	-1.39424128772103	0.00122595	down
ENSG00000184357	HIST1H1B	histone cluster 1 H1 family member b [Source:HGNC Symbol;Acc:HGNC:4719]	3.73215	0.00139058	up
ENSG00000175155	YPEL2	yippee like 2 [Source:HGNC Symbol;Acc:HGNC:18326]	-2.58759090840421	0.001612	down
ENSG00000147889	CDKN2A	cyclin dependent kinase inhibitor 2A [Source:HGNC Symbol;Acc:HGNC:1787]	1.21547	0.00127679	up
ENSG00000120306	CYSTM1	cysteine rich transmembrane module containing 1 [Source:HGNC Symbol;Acc:HGNC:30239]	-1.20613403286008	0.00137317	down
ENSG00000115602	IL1RL1	interleukin 1 receptor like 1 [Source:HGNC Symbol;Acc:HGNC:5998]	-4.92392094704831	0.00163565	down
ENSG00000189058	APOD	apolipoprotein D [Source:HGNC Symbol;Acc:HGNC:612]	-4.1047342841528	0.00151734	down
ENSG00000174136	RGMB	repulsive guidance molecule BMP co-receptor b [Source:HGNC Symbol;Acc:HGNC:26896]	-1.15912012960522	0.00134493	down
ENSG00000106089	STX1A	syntaxin 1A [Source:HGNC Symbol;Acc:HGNC:11433]	-1.26860386397983	0.00147749	down
ENSG00000115756	HPCAL1	hippocalcin like 1 [Source:HGNC Symbol;Acc:HGNC:5145]	-1.15665939993008	0.00126144	down
ENSG00000163006	CCDC138	coiled-coil domain containing 138 [Source:HGNC Symbol;Acc:HGNC:26531]	1.69319	0.00154392	up
ENSG00000276107	AC037198.1	-	2.59811	0.00188493	up
ENSG00000178573	MAF	MAF bZIP transcription factor [Source:HGNC Symbol;Acc:HGNC:6776]	-4.60311056291159	0.00187829	down
ENSG00000170425	ADORA2B	adenosine A2b receptor [Source:HGNC Symbol;Acc:HGNC:264]	1.42286	0.00158375	up
ENSG00000080493	SLC4A4	solute carrier family 4 member 4 [Source:HGNC Symbol;Acc:HGNC:11030]	1.58554	0.00186568	up
ENSG00000260274	AC068338.2	-	2.84292	0.00181346	up
ENSG00000140450	ARRDC4	arrestin domain containing 4 [Source:HGNC Symbol;Acc:HGNC:28087]	2.39166	0.00200709	up
ENSG00000104611	SH2D4A	SH2 domain containing 4A [Source:HGNC Symbol;Acc:HGNC:26102]	1.08384	0.00150826	up
ENSG00000176641	RNF152	ring finger protein 152 [Source:HGNC Symbol;Acc:HGNC:26811]	-2.92726541484109	0.0020649	down
ENSG00000151364	KCTD14	potassium channel tetramerization domain containing 14 [Source:HGNC Symbol;Acc:HGNC:23295]	2.98497	0.00193221	up
ENSG00000134470	IL15RA	interleukin 15 receptor subunit alpha [Source:HGNC Symbol;Acc:HGNC:5978]	-3.32784550933946	0.00210173	down
ENSG00000197461	PDGFA	platelet derived growth factor subunit A [Source:HGNC Symbol;Acc:HGNC:8799]	-1.56386906460032	0.00166144	down
ENSG00000270006	AC010531.6	uncharacterized LOC101928659	2.05045	0.00212824	up
ENSG00000122877	EGR2	early growth response 2 [Source:HGNC Symbol;Acc:HGNC:3239]	-4.91921802991439	0.00206075	down
ENSG00000099282	TSPAN15	tetraspanin 15 [Source:HGNC Symbol;Acc:HGNC:23298]	-1.49650450970461	0.0017412	down
ENSG00000169744	LDB2	LIM domain binding 2 [Source:HGNC Symbol;Acc:HGNC:6533]	-3.2915479912296	0.00215303	down
ENSG00000162545	CAMK2N1	calcium/calmodulin dependent protein kinase II inhibitor 1 [Source:HGNC Symbol;Acc:HGNC:24190]	-1.34703137942143	0.00166993	down
ENSG00000256673	AC141557.1	-	2.7589	0.00216432	up
ENSG00000156804	FBXO32	F-box protein 32 [Source:HGNC Symbol;Acc:HGNC:16731]	-2.0973770924157	0.00222858	down
ENSG00000162645	GBP2	guanylate binding protein 2 [Source:HGNC Symbol;Acc:HGNC:4183]	-1.51975614029183	0.00209781	down
ENSG00000162551	ALPL	alkaline phosphatase, liver/bone/kidney [Source:HGNC Symbol;Acc:HGNC:438]	1.77417	0.00211625	up
ENSG00000123358	NR4A1	nuclear receptor subfamily 4 group A member 1 [Source:HGNC Symbol;Acc:HGNC:7980]	-3.27505593227106	0.00222048	down
ENSG00000136854	STXBP1	syntaxin binding protein 1 [Source:HGNC Symbol;Acc:HGNC:11444]	-1.42621588181697	0.0018524	down
ENSG00000104870	FCGRT	Fc fragment of IgG receptor and transporter [Source:HGNC Symbol;Acc:HGNC:3621]	-1.33971063459328	0.00175267	down
ENSG00000108551	RASD1	ras related dexamethasone induced 1 [Source:HGNC Symbol;Acc:HGNC:15828]	-3.65020844231983	0.00240105	down
ENSG00000204634	TBC1D8	TBC1 domain family member 8 [Source:HGNC Symbol;Acc:HGNC:17791]	-2.09067763430333	0.00245054	down
ENSG00000146374	RSPO3	R-spondin 3 [Source:HGNC Symbol;Acc:HGNC:20866]	-3.8463932321471	0.00240406	down
ENSG00000174004	NRROS	negative regulator of reactive oxygen species [Source:HGNC Symbol;Acc:HGNC:24613]	-2.16391968399601	0.00252473	down
ENSG00000173641	HSPB7	heat shock protein family B (small) member 7 [Source:HGNC Symbol;Acc:HGNC:5249]	-4.69615934615963	0.00241055	down
ENSG00000149557	FEZ1	fasciculation and elongation protein zeta 1 [Source:HGNC Symbol;Acc:HGNC:3659]	-1.08322600622373	0.00187582	down
ENSG00000184058	TBX1	T-box 1 [Source:HGNC Symbol;Acc:HGNC:11592]	-5.22479590084489	0.00246231	down
ENSG00000157554	ERG	ERG, ETS transcription factor [Source:HGNC Symbol;Acc:HGNC:3446]	-6.97102943398388	0.00249699	down
ENSG00000122176	FMOD	fibromodulin [Source:HGNC Symbol;Acc:HGNC:3774]	-5.29183338924256	0.00253856	down
ENSG00000175264	CHST1	carbohydrate sulfotransferase 1 [Source:HGNC Symbol;Acc:HGNC:1969]	-3.09942001373371	0.00244648	down
ENSG00000028277	POU2F2	POU class 2 homeobox 2 [Source:HGNC Symbol;Acc:HGNC:9213]	-1.37273676920043	0.00230513	down
ENSG00000166803	PCLAF	PCNA clamp associated factor [Source:HGNC Symbol;Acc:HGNC:28961]	1.56243	0.00190825	up
ENSG00000010327	STAB1	stabilin 1 [Source:HGNC Symbol;Acc:HGNC:18628]	-3.38262365945165	0.00229932	down
ENSG00000054793	ATP9A	ATPase phospholipid transporting 9A (putative) [Source:HGNC Symbol;Acc:HGNC:13540]	-2.31933005350449	0.00267292	down
ENSG00000171208	NETO2	neuropilin and tolloid like 2 [Source:HGNC Symbol;Acc:HGNC:14644]	0.954631	0.00188631	no
ENSG00000155850	SLC26A2	solute carrier family 26 member 2 [Source:HGNC Symbol;Acc:HGNC:10994]	0.989768	0.00202061	no
ENSG00000175592	FOSL1	FOS like 1, AP-1 transcription factor subunit [Source:HGNC Symbol;Acc:HGNC:13718]	-1.00086161794943	0.00185371	down
ENSG00000126458	RRAS	RAS related [Source:HGNC Symbol;Acc:HGNC:10447]	-0.947188341446472	0.00185632	no
ENSG00000132429	POPDC3	popeye domain containing 3 [Source:HGNC Symbol;Acc:HGNC:17649]	-1.25538961742211	0.00228797	down
ENSG00000254585	MAGEL2	MAGE family member L2 [Source:HGNC Symbol;Acc:HGNC:6814]	-4.17553680231188	0.0027758	down
ENSG00000138347	MYPN	myopalladin [Source:HGNC Symbol;Acc:HGNC:23246]	2.28057	0.00276941	up
ENSG00000139946	PELI2	pellino E3 ubiquitin protein ligase family member 2 [Source:HGNC Symbol;Acc:HGNC:8828]	-1.82209190472999	0.00273871	down
ENSG00000079263	SP140	SP140 nuclear body protein [Source:HGNC Symbol;Acc:HGNC:17133]	2.16272	0.002828	up
ENSG00000135124	P2RX4	purinergic receptor P2X 4 [Source:HGNC Symbol;Acc:HGNC:8535]	-1.40712033927843	0.00241721	down
ENSG00000105514	RAB3D	RAB3D, member RAS oncogene family [Source:HGNC Symbol;Acc:HGNC:9779]	-2.25274086115261	0.00287659	down
ENSG00000145569	FAM105A	family with sequence similarity 105 member A [Source:HGNC Symbol;Acc:HGNC:25629]	1.79618	0.00288645	up
ENSG00000237441	RGL2	ral guanine nucleotide dissociation stimulator like 2 [Source:HGNC Symbol;Acc:HGNC:9769]	-0.966787772989899	0.00213421	no
ENSG00000251322	SHANK3	SH3 and multiple ankyrin repeat domains 3	-2.74216238229209	0.00267116	down
ENSG00000133048	CHI3L1	chitinase 3 like 1 [Source:HGNC Symbol;Acc:HGNC:1932]	-7.2732000269231	0.00307825	down
ENSG00000130203	APOE	apolipoprotein E [Source:HGNC Symbol;Acc:HGNC:613]	-4.91248892774743	0.00248859	down
ENSG00000118515	SGK1	serum/glucocorticoid regulated kinase 1 [Source:HGNC Symbol;Acc:HGNC:10810]	-1.06946788824287	0.0020216	down
ENSG00000114854	TNNC1	troponin C1, slow skeletal and cardiac type [Source:HGNC Symbol;Acc:HGNC:11943]	-3.42035488340975	0.00296417	down
ENSG00000164056	SPRY1	sprouty RTK signaling antagonist 1 [Source:HGNC Symbol;Acc:HGNC:11269]	-2.46835094400744	0.00306726	down
ENSG00000214796	AC098934.1	-	1.9175	0.00306794	up
ENSG00000175832	ETV4	ETS variant 4 [Source:HGNC Symbol;Acc:HGNC:3493]	-0.98035723722149	0.00224749	no
ENSG00000167100	SAMD14	sterile alpha motif domain containing 14 [Source:HGNC Symbol;Acc:HGNC:27312]	-1.93658573639405	0.00303556	down
ENSG00000203883	SOX18	SRY-box 18 [Source:HGNC Symbol;Acc:HGNC:11194]	-7.22913031756311	0.00324781	down
ENSG00000131981	LGALS3	galectin 3 [Source:HGNC Symbol;Acc:HGNC:6563]	-1.19209150249743	0.0022787	down
ENSG00000104381	GDAP1	ganglioside induced differentiation associated protein 1 [Source:HGNC Symbol;Acc:HGNC:15968]	1.70734	0.00306597	up
ENSG00000136122	BORA	bora, aurora kinase A activator [Source:HGNC Symbol;Acc:HGNC:24724]	1.73092	0.00289089	up
ENSG00000152455	SUV39H2	suppressor of variegation 3-9 homolog 2 [Source:HGNC Symbol;Acc:HGNC:17287]	1.52998	0.0025865	up
ENSG00000168056	LTBP3	latent transforming growth factor beta binding protein 3 [Source:HGNC Symbol;Acc:HGNC:6716]	-1.81430620154696	0.00223474	down
ENSG00000238266	LINC00707	long intergenic non-protein coding RNA 707	2.08625	0.00329078	up
ENSG00000166340	TPP1	tripeptidyl peptidase 1 [Source:HGNC Symbol;Acc:HGNC:2073]	-1.61611174178079	0.00242796	down
ENSG00000171658	NMRAL2P	NmrA like redox sensor 2, pseudogene	-3.69933115313357	0.0033888	down
ENSG00000003989	SLC7A2	solute carrier family 7 member 2 [Source:HGNC Symbol;Acc:HGNC:11060]	-1.51423133659905	0.00237847	down
ENSG00000120279	MYCT1	MYC target 1 [Source:HGNC Symbol;Acc:HGNC:23172]	-6.38979008961744	0.00347577	down
ENSG00000150773	PIH1D2	PIH1 domain containing 2 [Source:HGNC Symbol;Acc:HGNC:25210]	2.23936	0.00351614	up
ENSG00000267780	AC021594.2	-	3.35753	0.00330016	up
ENSG00000087586	AURKA	aurora kinase A [Source:HGNC Symbol;Acc:HGNC:11393]	1.15234	0.0023199	up
ENSG00000164713	BRI3	brain protein I3 [Source:HGNC Symbol;Acc:HGNC:1109]	-1.04487339566685	0.00225195	down
ENSG00000242173	ARHGDIG	Rho GDP dissociation inhibitor gamma [Source:HGNC Symbol;Acc:HGNC:680]	-4.87293510416195	0.00349947	down
ENSG00000101134	DOK5	docking protein 5 [Source:HGNC Symbol;Acc:HGNC:16173]	-2.91899594075058	0.00348734	down
ENSG00000234779	BNC2-AS1	BNC2 antisense RNA 1 [Source:HGNC Symbol;Acc:HGNC:53727]	1.6703	0.00329913	up
ENSG00000106484	MEST	mesoderm specific transcript [Source:HGNC Symbol;Acc:HGNC:7028]	1.4306	0.00230577	up
ENSG00000158555	GDPD5	glycerophosphodiester phosphodiesterase domain containing 5 [Source:HGNC Symbol;Acc:HGNC:28804]	-2.05501736248039	0.00350267	down
ENSG00000019582	CD74	CD74 molecule [Source:HGNC Symbol;Acc:HGNC:1697]	-2.49943769018616	0.00370602	down
ENSG00000109472	CPE	carboxypeptidase E [Source:HGNC Symbol;Acc:HGNC:2303]	-3.85270797859963	0.00371857	down
ENSG00000187678	SPRY4	sprouty RTK signaling antagonist 4 [Source:HGNC Symbol;Acc:HGNC:15533]	-1.61072054542995	0.0027842	down
ENSG00000163814	CDCP1	CUB domain containing protein 1 [Source:HGNC Symbol;Acc:HGNC:24357]	-1.16990799384081	0.00284158	down
ENSG00000154589	LY96	lymphocyte antigen 96 [Source:HGNC Symbol;Acc:HGNC:17156]	-2.19304582284268	0.00375066	down
ENSG00000154783	FGD5	FYVE, RhoGEF and PH domain containing 5 [Source:HGNC Symbol;Acc:HGNC:19117]	-6.34461687755545	0.00374742	down
ENSG00000164283	ESM1	endothelial cell specific molecule 1 [Source:HGNC Symbol;Acc:HGNC:3466]	-8.6669202461482	0.00379217	down
ENSG00000081803	CADPS2	calcium dependent secretion activator 2 [Source:HGNC Symbol;Acc:HGNC:16018]	-2.1589354503247	0.00362279	down
ENSG00000088881	EBF4	early B cell factor 4 [Source:HGNC Symbol;Acc:HGNC:29278]	-4.71427456102369	0.003802	down
ENSG00000105711	SCN1B	sodium voltage-gated channel beta subunit 1 [Source:HGNC Symbol;Acc:HGNC:10586]	-1.41372186862756	0.0033152	down
ENSG00000214027	ARPC3P5	actin related protein 2/3 complex subunit 3 pseudogene 5 [Source:HGNC Symbol;Acc:HGNC:39435]	2.91337	0.003583	up
ENSG00000087842	PIR	pirin [Source:HGNC Symbol;Acc:HGNC:30048]	-1.42225629744293	0.00274189	down
ENSG00000179832	MROH1	maestro heat like repeat family member 1 [Source:HGNC Symbol;Acc:HGNC:26958]	-1.52999271132569	0.00273003	down
ENSG00000178980	SELENOW	selenoprotein W [Source:HGNC Symbol;Acc:HGNC:10752]	1.24437	0.00256497	up
ENSG00000162840	MT2P1	metallothionein 2 pseudogene 1 [Source:HGNC Symbol;Acc:HGNC:7407]	-1.19511005458739	0.00282791	down
ENSG00000107317	PTGDS	prostaglandin D2 synthase [Source:HGNC Symbol;Acc:HGNC:9592]	-6.33451088875465	0.00396681	down
ENSG00000140961	OSGIN1	oxidative stress induced growth inhibitor 1 [Source:HGNC Symbol;Acc:HGNC:30093]	-1.42763325708066	0.00284757	down
ENSG00000164949	GEM	GTP binding protein overexpressed in skeletal muscle [Source:HGNC Symbol;Acc:HGNC:4234]	-1.77732625779188	0.00343226	down
ENSG00000108854	SMURF2	SMAD specific E3 ubiquitin protein ligase 2 [Source:HGNC Symbol;Acc:HGNC:16809]	-1.4244038552754	0.00278944	down
ENSG00000156453	PCDH1	protocadherin 1 [Source:HGNC Symbol;Acc:HGNC:8655]	-6.42645630023774	0.0040502	down
ENSG00000171813	PWWP2B	PWWP domain containing 2B [Source:HGNC Symbol;Acc:HGNC:25150]	-1.41351423310194	0.00295833	down
ENSG00000128165	ADM2	adrenomedullin 2 [Source:HGNC Symbol;Acc:HGNC:28898]	-3.24882678488281	0.00365369	down
ENSG00000072071	ADGRL1	adhesion G protein-coupled receptor L1 [Source:HGNC Symbol;Acc:HGNC:20973]	-1.61078262902798	0.00368453	down
ENSG00000109846	CRYAB	crystallin alpha B [Source:HGNC Symbol;Acc:HGNC:2389]	-3.27629259083737	0.00414799	down
ENSG00000076356	PLXNA2	plexin A2 [Source:HGNC Symbol;Acc:HGNC:9100]	-1.78384178479754	0.00292142	down
ENSG00000236824	BCYRN1	brain cytoplasmic RNA 1	4.0713	0.00412332	up
ENSG00000165914	TTC7B	tetratricopeptide repeat domain 7B [Source:HGNC Symbol;Acc:HGNC:19858]	-0.984827353520838	0.00298527	no
ENSG00000125845	BMP2	bone morphogenetic protein 2 [Source:HGNC Symbol;Acc:HGNC:1069]	-4.43800651222815	0.0041027	down
ENSG00000134333	LDHA	lactate dehydrogenase A [Source:HGNC Symbol;Acc:HGNC:6535]	0.801056	0.00243843	no
ENSG00000142303	ADAMTS10	ADAM metallopeptidase with thrombospondin type 1 motif 10 [Source:HGNC Symbol;Acc:HGNC:13201]	-2.11183079787929	0.00410358	down
ENSG00000184261	KCNK12	potassium two pore domain channel subfamily K member 12 [Source:HGNC Symbol;Acc:HGNC:6274]	-4.1619081985765	0.00439491	down
ENSG00000116729	WLS	wntless Wnt ligand secretion mediator [Source:HGNC Symbol;Acc:HGNC:30238]	-1.02162896128299	0.00284148	down
ENSG00000139318	DUSP6	dual specificity phosphatase 6 [Source:HGNC Symbol;Acc:HGNC:3072]	-1.44018899552691	0.00319853	down
ENSG00000170891	CYTL1	cytokine like 1 [Source:HGNC Symbol;Acc:HGNC:24435]	-2.27683635597736	0.00427965	down
ENSG00000143369	ECM1	extracellular matrix protein 1 [Source:HGNC Symbol;Acc:HGNC:3153]	-1.1585433566751	0.00315597	down
ENSG00000170540	ARL6IP1	ADP ribosylation factor like GTPase 6 interacting protein 1 [Source:HGNC Symbol;Acc:HGNC:697]	0.939735	0.00285505	no
ENSG00000169255	B3GALNT1	beta-1,3-N-acetylgalactosaminyltransferase 1 (globoside blood group) [Source:HGNC Symbol;Acc:HGNC:918]	1.49515	0.00351362	up
ENSG00000115461	IGFBP5	insulin like growth factor binding protein 5 [Source:HGNC Symbol;Acc:HGNC:5474]	-6.00622379397253	0.00403702	down
ENSG00000139970	RTN1	reticulon 1 [Source:HGNC Symbol;Acc:HGNC:10467]	0.998387	0.00321702	no
ENSG00000049130	KITLG	KIT ligand [Source:HGNC Symbol;Acc:HGNC:6343]	-1.47517038000915	0.00392887	down
ENSG00000067798	NAV3	neuron navigator 3 [Source:HGNC Symbol;Acc:HGNC:15998]	-1.36487711747788	0.00357311	down
ENSG00000184292	TACSTD2	tumor associated calcium signal transducer 2 [Source:HGNC Symbol;Acc:HGNC:11530]	-4.35626679708186	0.00473026	down
ENSG00000115457	IGFBP2	insulin like growth factor binding protein 2 [Source:HGNC Symbol;Acc:HGNC:5471]	-3.69233862090717	0.00472258	down
ENSG00000250988	SNHG21	small nucleolar RNA host gene 21	2.07589	0.0046672	up
ENSG00000161011	SQSTM1	sequestosome 1 [Source:HGNC Symbol;Acc:HGNC:11280]	-1.40474375713539	0.00292697	down
ENSG00000080986	NDC80	NDC80, kinetochore complex component [Source:HGNC Symbol;Acc:HGNC:16909]	1.47725	0.0031472	up
ENSG00000136928	GABBR2	gamma-aminobutyric acid type B receptor subunit 2 [Source:HGNC Symbol;Acc:HGNC:4507]	-1.18754914533373	0.00377298	down
ENSG00000071246	VASH1	vasohibin 1 [Source:HGNC Symbol;Acc:HGNC:19964]	-1.85374726778644	0.00413358	down
ENSG00000250320	AC113383.1	-	2.06414	0.00460666	up
ENSG00000261040	WFDC21P	WAP four-disulfide core domain 21, pseudogene	1.76802	0.00343322	up
ENSG00000218052	ADAMTS7P4	ADAMTS7 pseudogene 4 [Source:HGNC Symbol;Acc:HGNC:49410]	1.86544	0.00462827	up
ENSG00000101187	SLCO4A1	solute carrier organic anion transporter family member 4A1 [Source:HGNC Symbol;Acc:HGNC:10953]	-1.64375743100081	0.00423758	down
ENSG00000129657	SEC14L1	SEC14 like lipid binding 1 [Source:HGNC Symbol;Acc:HGNC:10698]	-1.26600144569982	0.00317805	down
ENSG00000177679	SRRM3	serine/arginine repetitive matrix 3 [Source:HGNC Symbol;Acc:HGNC:26729]	-1.61655805794327	0.00441602	down
ENSG00000074181	NOTCH3	notch 3 [Source:HGNC Symbol;Acc:HGNC:7883]	-3.73021221022767	0.00455574	down
ENSG00000211584	SLC48A1	solute carrier family 48 member 1 [Source:HGNC Symbol;Acc:HGNC:26035]	-1.35208585313927	0.00393603	down
ENSG00000168672	FAM84B	family with sequence similarity 84 member B [Source:HGNC Symbol;Acc:HGNC:24166]	-1.94980527858932	0.00480655	down
ENSG00000100889	PCK2	phosphoenolpyruvate carboxykinase 2, mitochondrial [Source:HGNC Symbol;Acc:HGNC:8725]	-1.45370788079648	0.00345897	down
ENSG00000274225	AP001065.1	-	-2.9912194437823	0.00503475	down
ENSG00000159212	CLIC6	chloride intracellular channel 6 [Source:HGNC Symbol;Acc:HGNC:2065]	-2.86225132979562	0.00525601	down
ENSG00000128805	ARHGAP22	Rho GTPase activating protein 22 [Source:HGNC Symbol;Acc:HGNC:30320]	-0.978863573620725	0.00327111	no
ENSG00000121361	KCNJ8	potassium voltage-gated channel subfamily J member 8 [Source:HGNC Symbol;Acc:HGNC:6269]	-3.40916646971904	0.00525065	down
ENSG00000100206	DMC1	DNA meiotic recombinase 1 [Source:HGNC Symbol;Acc:HGNC:2927]	1.84911	0.00505171	up
ENSG00000211450	SELENOH	selenoprotein H [Source:HGNC Symbol;Acc:HGNC:18251]	0.902433	0.00335103	no
ENSG00000260773	AC055855.1	-	2.716	0.00520223	up
ENSG00000103647	CORO2B	coronin 2B [Source:HGNC Symbol;Acc:HGNC:2256]	-1.93178372170414	0.00484175	down
ENSG00000259153	AC004816.1	-	2.59844	0.00543519	up
ENSG00000138160	KIF11	kinesin family member 11 [Source:HGNC Symbol;Acc:HGNC:6388]	1.30658	0.00350787	up
ENSG00000196611	MMP1	matrix metallopeptidase 1 [Source:HGNC Symbol;Acc:HGNC:7155]	-5.64883583374746	0.0045469	down
ENSG00000251493	FOXD1	forkhead box D1 [Source:HGNC Symbol;Acc:HGNC:3802]	-1.55581624934093	0.0042513	down
ENSG00000134057	CCNB1	cyclin B1 [Source:HGNC Symbol;Acc:HGNC:1579]	1.13795	0.00330272	up
ENSG00000162522	KIAA1522	KIAA1522 [Source:HGNC Symbol;Acc:HGNC:29301]	-1.40574009475718	0.00457962	down
ENSG00000259146	AC005476.2	-	1.53379	0.0051841	up
ENSG00000187210	GCNT1	glucosaminyl (N-acetyl) transferase 1, core 2 [Source:HGNC Symbol;Acc:HGNC:4203]	0.905041	0.00366099	no
ENSG00000255471	AP001528.2	-	-3.08375384876196	0.00563587	down
ENSG00000254545	AL354919.2	-	-2.80215462152982	0.00557718	down
ENSG00000206190	ATP10A	ATPase phospholipid transporting 10A (putative) [Source:HGNC Symbol;Acc:HGNC:13542]	-1.17227280621415	0.0042551	down
ENSG00000154134	ROBO3	roundabout guidance receptor 3 [Source:HGNC Symbol;Acc:HGNC:13433]	-0.974186831048856	0.00391585	no
ENSG00000108405	P2RX1	purinergic receptor P2X 1 [Source:HGNC Symbol;Acc:HGNC:8533]	-3.60690151103919	0.0058124	down
ENSG00000277775	HIST1H3F	histone cluster 1 H3 family member f [Source:HGNC Symbol;Acc:HGNC:4773]	3.36937	0.00574621	up
ENSG00000163535	SGO2	shugoshin 2 [Source:HGNC Symbol;Acc:HGNC:30812]	1.46135	0.00393155	up
ENSG00000121005	CRISPLD1	cysteine rich secretory protein LCCL domain containing 1 [Source:HGNC Symbol;Acc:HGNC:18206]	1.28314	0.00464927	up
ENSG00000133424	LARGE1	LARGE xylosyl- and glucuronyltransferase 1 [Source:HGNC Symbol;Acc:HGNC:6511]	-2.51380932895256	0.00556473	down
ENSG00000213160	KLHL23	kelch like family member 23 [Source:HGNC Symbol;Acc:HGNC:27506]	1.77904	0.00503393	up
ENSG00000072571	HMMR	hyaluronan mediated motility receptor [Source:HGNC Symbol;Acc:HGNC:5012]	1.64732	0.00402435	up
ENSG00000104324	CPQ	carboxypeptidase Q [Source:HGNC Symbol;Acc:HGNC:16910]	-1.71895987814088	0.00481487	down
ENSG00000182871	COL18A1	collagen type XVIII alpha 1 chain [Source:HGNC Symbol;Acc:HGNC:2195]	-2.04640925009608	0.00353933	down
ENSG00000136235	GPNMB	glycoprotein nmb [Source:HGNC Symbol;Acc:HGNC:4462]	-3.18469397179234	0.00454786	down
ENSG00000007968	E2F2	E2F transcription factor 2 [Source:HGNC Symbol;Acc:HGNC:3114]	1.66294	0.00505263	up
ENSG00000138639	ARHGAP24	Rho GTPase activating protein 24 [Source:HGNC Symbol;Acc:HGNC:25361]	-1.40643139755637	0.00457494	down
ENSG00000183439	TRIM61	tripartite motif containing 61 [Source:HGNC Symbol;Acc:HGNC:24339]	1.85403	0.00586385	up
ENSG00000184260	HIST2H2AC	histone cluster 2 H2A family member c [Source:HGNC Symbol;Acc:HGNC:4738]	1.43801	0.00557063	up
ENSG00000024526	DEPDC1	DEP domain containing 1 [Source:HGNC Symbol;Acc:HGNC:22949]	1.27587	0.00405405	up
ENSG00000168874	ATOH8	atonal bHLH transcription factor 8 [Source:HGNC Symbol;Acc:HGNC:24126]	1.52562	0.0047723	up
ENSG00000276850	AC245041.2	-	2.21483	0.00631733	up
ENSG00000257167	TMPO-AS1	TMPO antisense RNA 1	1.36016	0.00529705	up
ENSG00000172244	C5orf34	chromosome 5 open reading frame 34 [Source:HGNC Symbol;Acc:HGNC:24738]	1.24185	0.0049746	up
ENSG00000135521	LTV1	LTV1 ribosome biogenesis factor [Source:HGNC Symbol;Acc:HGNC:21173]	0.915147	0.00396614	no
ENSG00000173210	ABLIM3	actin binding LIM protein family member 3 [Source:HGNC Symbol;Acc:HGNC:29132]	-1.25892489423596	0.00426348	down
ENSG00000082397	EPB41L3	erythrocyte membrane protein band 4.1 like 3 [Source:HGNC Symbol;Acc:HGNC:3380]	-2.31563473654694	0.00521616	down
ENSG00000117399	CDC20	cell division cycle 20 [Source:HGNC Symbol;Acc:HGNC:1723]	1.12838	0.0036275	up
ENSG00000205502	C2CD4B	C2 calcium dependent domain containing 4B [Source:HGNC Symbol;Acc:HGNC:33628]	-4.56729561094339	0.00643232	down
ENSG00000166900	STX3	syntaxin 3 [Source:HGNC Symbol;Acc:HGNC:11438]	-1.36321161495558	0.00477649	down
ENSG00000153495	TEX29	testis expressed 29 [Source:HGNC Symbol;Acc:HGNC:20370]	1.30895	0.00453365	up
ENSG00000107331	ABCA2	ATP binding cassette subfamily A member 2 [Source:HGNC Symbol;Acc:HGNC:32]	-1.68113937753394	0.00440729	down
ENSG00000196787	HIST1H2AG	histone cluster 1 H2A family member g [Source:HGNC Symbol;Acc:HGNC:4737]	2.07136	0.00650966	up
ENSG00000111665	CDCA3	cell division cycle associated 3 [Source:HGNC Symbol;Acc:HGNC:14624]	1.2165	0.00409205	up
ENSG00000138182	KIF20B	kinesin family member 20B [Source:HGNC Symbol;Acc:HGNC:7212]	1.29488	0.00440489	up
ENSG00000196586	MYO6	myosin VI [Source:HGNC Symbol;Acc:HGNC:7605]	-0.954063530542583	0.00461036	no
ENSG00000189266	PNRC2	proline rich nuclear receptor coactivator 2 [Source:HGNC Symbol;Acc:HGNC:23158]	0.956094	0.00410167	no
ENSG00000187522	HSPA14	heat shock protein family A (Hsp70) member 14 [Source:HGNC Symbol;Acc:HGNC:29526]	1.23877	0.00454955	up
ENSG00000169684	CHRNA5	cholinergic receptor nicotinic alpha 5 subunit [Source:HGNC Symbol;Acc:HGNC:1959]	1.92673	0.00568446	up
ENSG00000184226	PCDH9	protocadherin 9 [Source:HGNC Symbol;Acc:HGNC:8661]	0.935034	0.00464114	no
ENSG00000138028	CGREF1	cell growth regulator with EF-hand domain 1 [Source:HGNC Symbol;Acc:HGNC:16962]	-1.91770463800591	0.00608567	down
ENSG00000182240	BACE2	beta-site APP-cleaving enzyme 2 [Source:HGNC Symbol;Acc:HGNC:934]	-1.18574721497668	0.00436309	down
ENSG00000129675	ARHGEF6	Rac/Cdc42 guanine nucleotide exchange factor 6 [Source:HGNC Symbol;Acc:HGNC:685]	-1.63478978049556	0.0062942	down
ENSG00000114698	PLSCR4	phospholipid scramblase 4 [Source:HGNC Symbol;Acc:HGNC:16497]	-1.65075925324662	0.00594436	down
ENSG00000167642	SPINT2	serine peptidase inhibitor, Kunitz type 2 [Source:HGNC Symbol;Acc:HGNC:11247]	-1.89558701200931	0.00673007	down
ENSG00000226953	AC010890.1	uncharacterized LOC101928161	2.30537	0.0069338	up
ENSG00000109881	CCDC34	coiled-coil domain containing 34 [Source:HGNC Symbol;Acc:HGNC:25079]	1.15427	0.004561	up
ENSG00000196878	LAMB3	laminin subunit beta 3 [Source:HGNC Symbol;Acc:HGNC:6490]	-2.24109093052293	0.00587564	down
ENSG00000184414	IRS3P	insulin receptor substrate 3, pseudogene [Source:HGNC Symbol;Acc:HGNC:6127]	3.22514	0.00688787	up
ENSG00000161940	BCL6B	B cell CLL/lymphoma 6B [Source:HGNC Symbol;Acc:HGNC:1002]	-5.46927399166718	0.00707148	down
ENSG00000185112	FAM43A	family with sequence similarity 43 member A [Source:HGNC Symbol;Acc:HGNC:26888]	-1.6925220958849	0.00481922	down
ENSG00000172260	NEGR1	neuronal growth regulator 1 [Source:HGNC Symbol;Acc:HGNC:17302]	1.08365	0.00450906	up
ENSG00000132840	BHMT2	betaine--homocysteine S-methyltransferase 2 [Source:HGNC Symbol;Acc:HGNC:1048]	-2.04449657344412	0.0071088	down
ENSG00000261886	AC005670.1	-	2.74893	0.00693917	up
ENSG00000228716	DHFR	dihydrofolate reductase [Source:HGNC Symbol;Acc:HGNC:2861]	1.44582	0.00448181	up
ENSG00000255857	PXN-AS1	PXN antisense RNA 1	1.6152	0.00656433	up
ENSG00000133639	BTG1	BTG anti-proliferation factor 1 [Source:HGNC Symbol;Acc:HGNC:1130]	-1.34346937447107	0.00459284	down
ENSG00000030582	GRN	granulin precursor [Source:HGNC Symbol;Acc:HGNC:4601]	-1.52013914032389	0.00415827	down
ENSG00000226950	DANCR	differentiation antagonizing non-protein coding RNA	0.821958	0.00426033	no
ENSG00000110799	VWF	von Willebrand factor [Source:HGNC Symbol;Acc:HGNC:12726]	-7.0666742691188	0.00712401	down
ENSG00000260806	AL163051.1	-	1.51158	0.00700481	up
ENSG00000042062	RIPOR3	RIPOR family member 3 [Source:HGNC Symbol;Acc:HGNC:16168]	-4.90356952327087	0.00750225	down
ENSG00000278771	RN7SL3	RNA, 7SL, cytoplasmic 3 [Source:HGNC Symbol;Acc:HGNC:23135]	1.60224	0.0068112	up
ENSG00000164035	EMCN	endomucin [Source:HGNC Symbol;Acc:HGNC:16041]	-5.0877812737195	0.00757471	down
ENSG00000007384	RHBDF1	rhomboid 5 homolog 1 [Source:HGNC Symbol;Acc:HGNC:20561]	-1.24591539932848	0.00469475	down
ENSG00000121621	KIF18A	kinesin family member 18A [Source:HGNC Symbol;Acc:HGNC:29441]	1.41022	0.00511798	up
ENSG00000184489	PTP4A3	protein tyrosine phosphatase type IVA, member 3 [Source:HGNC Symbol;Acc:HGNC:9636]	-2.62808844817553	0.00716545	down
ENSG00000160888	IER2	immediate early response 2 [Source:HGNC Symbol;Acc:HGNC:28871]	-1.2554011382245	0.00442336	down
ENSG00000167272	POP5	POP5 homolog, ribonuclease P/MRP subunit [Source:HGNC Symbol;Acc:HGNC:17689]	1.20134	0.00476836	up
ENSG00000198892	SHISA4	shisa family member 4 [Source:HGNC Symbol;Acc:HGNC:27139]	-1.21712391072403	0.00531399	down
ENSG00000182179	UBA7	ubiquitin like modifier activating enzyme 7 [Source:HGNC Symbol;Acc:HGNC:12471]	-2.14749178399341	0.00571713	down
ENSG00000171115	GIMAP8	GTPase, IMAP family member 8 [Source:HGNC Symbol;Acc:HGNC:21792]	-4.3257229042072	0.00779078	down
ENSG00000249751	ECSCR	endothelial cell surface expressed chemotaxis and apoptosis regulator [Source:HGNC Symbol;Acc:HGNC:35454]	-5.0954939643532	0.00781717	down
ENSG00000185519	FAM131C	family with sequence similarity 131 member C [Source:HGNC Symbol;Acc:HGNC:26717]	-3.05905815121099	0.00780456	down
ENSG00000185986	SDHAP3	succinate dehydrogenase complex flavoprotein subunit A pseudogene 3 [Source:HGNC Symbol;Acc:HGNC:18781]	-1.77744854611337	0.00755187	down
ENSG00000041982	TNC	tenascin C [Source:HGNC Symbol;Acc:HGNC:5318]	-2.6566585114381	0.00542297	down
ENSG00000069812	HES2	hes family bHLH transcription factor 2 [Source:HGNC Symbol;Acc:HGNC:16005]	-4.95119529583843	0.00791119	down
ENSG00000184661	CDCA2	cell division cycle associated 2 [Source:HGNC Symbol;Acc:HGNC:14623]	1.39778	0.00517328	up
ENSG00000105520	PLPPR2	phospholipid phosphatase related 2 [Source:HGNC Symbol;Acc:HGNC:29566]	-1.94470623492696	0.00507393	down
ENSG00000157227	MMP14	matrix metallopeptidase 14 [Source:HGNC Symbol;Acc:HGNC:7160]	-1.24158467287477	0.00417044	down
ENSG00000171724	VAT1L	vesicle amine transport 1 like [Source:HGNC Symbol;Acc:HGNC:29315]	-1.45683426964253	0.00620924	down
ENSG00000119669	IRF2BPL	interferon regulatory factor 2 binding protein like [Source:HGNC Symbol;Acc:HGNC:14282]	-1.42251329867793	0.00497928	down
ENSG00000145088	EAF2	ELL associated factor 2 [Source:HGNC Symbol;Acc:HGNC:23115]	1.58656	0.00710134	up
ENSG00000231607	DLEU2	deleted in lymphocytic leukemia 2 (non-protein coding)	1.6784	0.00658707	up
ENSG00000130303	BST2	bone marrow stromal cell antigen 2 [Source:HGNC Symbol;Acc:HGNC:1119]	-2.51044752076135	0.00710153	down
ENSG00000276368	HIST1H2AJ	histone cluster 1 H2A family member j [Source:HGNC Symbol;Acc:HGNC:4727]	2.19394	0.00826906	up
ENSG00000117984	CTSD	cathepsin D [Source:HGNC Symbol;Acc:HGNC:2529]	-1.34628610800596	0.00473053	down
ENSG00000050555	LAMC3	laminin subunit gamma 3 [Source:HGNC Symbol;Acc:HGNC:6494]	-2.61465279133297	0.00769521	down
ENSG00000138606	SHF	Src homology 2 domain containing F [Source:HGNC Symbol;Acc:HGNC:25116]	-1.76682387565707	0.00711274	down
ENSG00000265298	AC132812.1	U5 small nuclear ribonucleoprotein 200 kDa helicase pseudogene	-2.28672974221469	0.00833681	down
ENSG00000185187	SIGIRR	single Ig and TIR domain containing [Source:HGNC Symbol;Acc:HGNC:30575]	-1.00431005059545	0.00554478	down
ENSG00000189403	HMGB1	high mobility group box 1 [Source:HGNC Symbol;Acc:HGNC:4983]	0.964972	0.00442071	no
ENSG00000237594	AP000251.1	-	2.14704	0.00849566	up
ENSG00000111199	TRPV4	transient receptor potential cation channel subfamily V member 4 [Source:HGNC Symbol;Acc:HGNC:18083]	-1.82958338292427	0.00775243	down
ENSG00000137309	HMGA1	high mobility group AT-hook 1 [Source:HGNC Symbol;Acc:HGNC:5010]	-0.95795131430705	0.00434751	no
ENSG00000267100	ILF3-AS1	ILF3 antisense RNA 1 (head to head)	1.22486	0.00611324	up
ENSG00000123095	BHLHE41	basic helix-loop-helix family member e41 [Source:HGNC Symbol;Acc:HGNC:16617]	-1.48730874865098	0.00747184	down
ENSG00000143401	ANP32E	acidic nuclear phosphoprotein 32 family member E [Source:HGNC Symbol;Acc:HGNC:16673]	1.00993	0.00491147	up
ENSG00000187609	EXD3	exonuclease 3'-5' domain containing 3 [Source:HGNC Symbol;Acc:HGNC:26023]	-1.1533167134274	0.00601638	down
ENSG00000100342	APOL1	apolipoprotein L1 [Source:HGNC Symbol;Acc:HGNC:618]	-1.41516188669852	0.00701578	down
ENSG00000158859	ADAMTS4	ADAM metallopeptidase with thrombospondin type 1 motif 4 [Source:HGNC Symbol;Acc:HGNC:220]	-1.56546621861223	0.00577472	down
ENSG00000261663	AC009065.8	-	2.14609	0.00849817	up
ENSG00000196139	AKR1C3	aldo-keto reductase family 1 member C3 [Source:HGNC Symbol;Acc:HGNC:386]	-2.58086875958045	0.00828084	down
ENSG00000173369	C1QB	complement C1q B chain [Source:HGNC Symbol;Acc:HGNC:1242]	-4.33807476626531	0.00881327	down
ENSG00000173281	PPP1R3B	protein phosphatase 1 regulatory subunit 3B [Source:HGNC Symbol;Acc:HGNC:14942]	-1.18728232371948	0.00620544	down
ENSG00000216285	AC078819.1	-	1.27328	0.00737163	up
ENSG00000137804	NUSAP1	nucleolar and spindle associated protein 1 [Source:HGNC Symbol;Acc:HGNC:18538]	1.20819	0.00532381	up
ENSG00000113368	LMNB1	lamin B1 [Source:HGNC Symbol;Acc:HGNC:6637]	1.17736	0.00508165	up
ENSG00000117650	NEK2	NIMA related kinase 2 [Source:HGNC Symbol;Acc:HGNC:7745]	1.14112	0.00563235	up
ENSG00000105696	TMEM59L	transmembrane protein 59 like [Source:HGNC Symbol;Acc:HGNC:13237]	-2.66196820658327	0.00888608	down
ENSG00000108423	TUBD1	tubulin delta 1 [Source:HGNC Symbol;Acc:HGNC:16811]	1.11114	0.0069217	up
ENSG00000143878	RHOB	ras homolog family member B [Source:HGNC Symbol;Acc:HGNC:668]	-1.20516059479312	0.00485907	down
ENSG00000225173	AL662890.1	-	2.8785	0.0091036	up
ENSG00000105664	COMP	cartilage oligomeric matrix protein [Source:HGNC Symbol;Acc:HGNC:2227]	-3.27804619866288	0.00881504	down
ENSG00000121753	ADGRB2	adhesion G protein-coupled receptor B2 [Source:HGNC Symbol;Acc:HGNC:944]	-2.32824601860837	0.00793677	down
ENSG00000135929	CYP27A1	cytochrome P450 family 27 subfamily A member 1 [Source:HGNC Symbol;Acc:HGNC:2605]	-1.44488853593684	0.00641996	down
ENSG00000187955	COL14A1	collagen type XIV alpha 1 chain [Source:HGNC Symbol;Acc:HGNC:2191]	-5.87614356691309	0.00867003	down
ENSG00000166341	DCHS1	dachsous cadherin-related 1 [Source:HGNC Symbol;Acc:HGNC:13681]	-2.30531292929138	0.00759273	down
ENSG00000118193	KIF14	kinesin family member 14 [Source:HGNC Symbol;Acc:HGNC:19181]	1.04294	0.00602226	up
ENSG00000110427	KIAA1549L	KIAA1549 like [Source:HGNC Symbol;Acc:HGNC:24836]	-1.14929842749043	0.00638792	down
ENSG00000134201	GSTM5	glutathione S-transferase mu 5 [Source:HGNC Symbol;Acc:HGNC:4637]	-1.79023209971264	0.00770357	down
ENSG00000100147	CCDC134	coiled-coil domain containing 134 [Source:HGNC Symbol;Acc:HGNC:26185]	1.45685	0.00707303	up
ENSG00000126785	RHOJ	ras homolog family member J [Source:HGNC Symbol;Acc:HGNC:688]	-1.74445300698629	0.00700497	down
ENSG00000243953	AC073359.1	uncharacterized LOC105374171	2.14675	0.00938166	up
ENSG00000089685	BIRC5	baculoviral IAP repeat containing 5 [Source:HGNC Symbol;Acc:HGNC:593]	1.08207	0.00519474	up
ENSG00000251235	SNRPCP2	small nuclear ribonucleoprotein polypeptide C pseudogene 2 [Source:HGNC Symbol;Acc:HGNC:49817]	2.55042	0.00939322	up
ENSG00000142192	APP	amyloid beta precursor protein [Source:HGNC Symbol;Acc:HGNC:620]	-0.848092810123977	0.00498274	no
ENSG00000120802	TMPO	thymopoietin [Source:HGNC Symbol;Acc:HGNC:11875]	1.11563	0.00534691	up
ENSG00000136108	CKAP2	cytoskeleton associated protein 2 [Source:HGNC Symbol;Acc:HGNC:1990]	1.10554	0.00564017	up
ENSG00000119681	LTBP2	latent transforming growth factor beta binding protein 2 [Source:HGNC Symbol;Acc:HGNC:6715]	-1.53191594488548	0.00525478	down
ENSG00000282886	AL691447.3	-	2.47181	0.00938953	up
ENSG00000259020	AL049872.1	-	2.6136	0.00937515	up
ENSG00000112742	TTK	TTK protein kinase [Source:HGNC Symbol;Acc:HGNC:12401]	1.21313	0.0059457	up
ENSG00000138615	CILP	cartilage intermediate layer protein [Source:HGNC Symbol;Acc:HGNC:1980]	-4.17844171504456	0.00959549	down
ENSG00000225880	LINC00115	long intergenic non-protein coding RNA 115	1.88332	0.00946917	up
ENSG00000172889	EGFL7	EGF like domain multiple 7 [Source:HGNC Symbol;Acc:HGNC:20594]	-2.457254960412	0.00584812	down
ENSG00000090661	CERS4	ceramide synthase 4 [Source:HGNC Symbol;Acc:HGNC:23747]	-1.86526187835544	0.00871083	down
ENSG00000102882	MAPK3	mitogen-activated protein kinase 3 [Source:HGNC Symbol;Acc:HGNC:6877]	-0.926124916971467	0.00558307	no
ENSG00000181444	ZNF467	zinc finger protein 467 [Source:HGNC Symbol;Acc:HGNC:23154]	-3.61015524496869	0.00904188	down
ENSG00000232600	TONSL-AS1	TONSL antisense RNA 1 [Source:HGNC Symbol;Acc:HGNC:51556]	2.93629	0.0097267	up
ENSG00000102760	RGCC	regulator of cell cycle [Source:HGNC Symbol;Acc:HGNC:20369]	-1.99761914064343	0.00866447	down
ENSG00000183615	FAM167B	family with sequence similarity 167 member B [Source:HGNC Symbol;Acc:HGNC:28133]	-1.85740756351247	0.00978839	down
ENSG00000091129	NRCAM	neuronal cell adhesion molecule [Source:HGNC Symbol;Acc:HGNC:7994]	-6.50847934483326	0.00987701	down
ENSG00000026103	FAS	Fas cell surface death receptor [Source:HGNC Symbol;Acc:HGNC:11920]	0.920996	0.00636596	no
ENSG00000115226	FNDC4	fibronectin type III domain containing 4 [Source:HGNC Symbol;Acc:HGNC:20239]	-1.20857719186274	0.0070672	down
ENSG00000197872	FAM49A	family with sequence similarity 49 member A [Source:HGNC Symbol;Acc:HGNC:25373]	-4.3349916839891	0.01009	down
ENSG00000211772	TRBC2	T cell receptor beta constant 2 [Source:HGNC Symbol;Acc:HGNC:12157]	2.02134	0.00584754	up
ENSG00000090013	BLVRB	biliverdin reductase B [Source:HGNC Symbol;Acc:HGNC:1063]	-1.15327680344626	0.00594291	down
ENSG00000133216	EPHB2	EPH receptor B2 [Source:HGNC Symbol;Acc:HGNC:3393]	-0.989818122643922	0.00594179	no
ENSG00000253414	AC124067.2	-	3.13465	0.0101883	up
ENSG00000227347	HNRNPKP2	heterogeneous nuclear ribonucleoprotein K pseudogene 2 [Source:HGNC Symbol;Acc:HGNC:42375]	1.87234	0.0101278	up
ENSG00000099219	ERMP1	endoplasmic reticulum metallopeptidase 1 [Source:HGNC Symbol;Acc:HGNC:23703]	-1.19943162829886	0.00739698	down
ENSG00000187288	CIDEC	cell death inducing DFFA like effector c [Source:HGNC Symbol;Acc:HGNC:24229]	-4.44472263983387	0.0103104	down
ENSG00000182481	KPNA2	karyopherin subunit alpha 2 [Source:HGNC Symbol;Acc:HGNC:6395]	0.980715	0.00544658	no
ENSG00000149948	HMGA2	high mobility group AT-hook 2 [Source:HGNC Symbol;Acc:HGNC:5009]	-1.16616296924476	0.00568544	down
ENSG00000196678	ERI2	ERI1 exoribonuclease family member 2 [Source:HGNC Symbol;Acc:HGNC:30541]	1.37221	0.00806838	up
ENSG00000181982	CCDC149	coiled-coil domain containing 149 [Source:HGNC Symbol;Acc:HGNC:25405]	-1.1314114005178	0.00766443	down
ENSG00000285373	LINC02478	long intergenic non-protein coding RNA 2478 [Source:HGNC Symbol;Acc:HGNC:53446]	-2.71428663543653	0.0105445	down
ENSG00000118960	HS1BP3	HCLS1 binding protein 3 [Source:HGNC Symbol;Acc:HGNC:24979]	-1.12396872309756	0.00645845	down
ENSG00000151461	UPF2	UPF2, regulator of nonsense mediated mRNA decay [Source:HGNC Symbol;Acc:HGNC:17854]	0.943464	0.00656425	no
ENSG00000171105	INSR	insulin receptor [Source:HGNC Symbol;Acc:HGNC:6091]	-1.38300465327685	0.00825831	down
ENSG00000142327	RNPEPL1	arginyl aminopeptidase like 1	-1.20345617058175	0.00617769	down
ENSG00000151012	SLC7A11	solute carrier family 7 member 11 [Source:HGNC Symbol;Acc:HGNC:11059]	-1.72269151555841	0.00644286	down
ENSG00000250742	LINC02381	long intergenic non-protein coding RNA 2381	-0.961156053505754	0.00718102	no
ENSG00000198865	CCDC152	coiled-coil domain containing 152 [Source:HGNC Symbol;Acc:HGNC:34438]	1.63413	0.00981705	up
ENSG00000160352	ZNF714	zinc finger protein 714 [Source:HGNC Symbol;Acc:HGNC:27124]	1.46842	0.00891197	up
ENSG00000124126	PREX1	phosphatidylinositol-3,4,5-trisphosphate dependent Rac exchange factor 1 [Source:HGNC Symbol;Acc:HGNC:32594]	-2.25251297408748	0.00831039	down
ENSG00000101255	TRIB3	tribbles pseudokinase 3 [Source:HGNC Symbol;Acc:HGNC:16228]	-1.72833670791433	0.00632722	down
ENSG00000138623	SEMA7A	semaphorin 7A (John Milton Hagen blood group) [Source:HGNC Symbol;Acc:HGNC:10741]	-1.03610622661917	0.00619732	down
ENSG00000271122	AC018647.2	uncharacterized LOC101930085	1.18348	0.00910864	up
ENSG00000076716	GPC4	glypican 4 [Source:HGNC Symbol;Acc:HGNC:4452]	-1.27839428038359	0.00886334	down
ENSG00000099901	RANBP1	RAN binding protein 1 [Source:HGNC Symbol;Acc:HGNC:9847]	1.02514	0.00572804	up
ENSG00000152377	SPOCK1	SPARC/osteonectin, cwcv and kazal like domains proteoglycan 1 [Source:HGNC Symbol;Acc:HGNC:11251]	-1.28098859663837	0.00609534	down
ENSG00000140379	BCL2A1	BCL2 related protein A1 [Source:HGNC Symbol;Acc:HGNC:991]	-3.74953054679968	0.0112077	down
ENSG00000244701	AC004918.1	-	-2.38657073646916	0.0112768	down
ENSG00000274276	CBSL	cystathionine-beta-synthase like [Source:HGNC Symbol;Acc:HGNC:51829]	2.80943	0.0105055	up
ENSG00000185339	TCN2	transcobalamin 2 [Source:HGNC Symbol;Acc:HGNC:11653]	-1.23598475235726	0.0077914	down
ENSG00000261371	PECAM1	platelet and endothelial cell adhesion molecule 1 [Source:HGNC Symbol;Acc:HGNC:8823]	-6.28111265913971	0.0109628	down
ENSG00000105376	ICAM5	intercellular adhesion molecule 5 [Source:HGNC Symbol;Acc:HGNC:5348]	-2.41286312732643	0.00955566	down
ENSG00000161791	FMNL3	formin like 3 [Source:HGNC Symbol;Acc:HGNC:23698]	-0.969171615938297	0.00705994	no
ENSG00000159714	ZDHHC1	zinc finger DHHC-type containing 1 [Source:HGNC Symbol;Acc:HGNC:17916]	-1.3624127801561	0.00804162	down
ENSG00000137573	SULF1	sulfatase 1 [Source:HGNC Symbol;Acc:HGNC:20391]	-1.75498393835	0.0074358	down
ENSG00000164114	MAP9	microtubule associated protein 9 [Source:HGNC Symbol;Acc:HGNC:26118]	1.05018	0.00820051	up
ENSG00000248375	AC104066.1	-	2.87591	0.0115148	up
ENSG00000128944	KNSTRN	kinetochore localized astrin/SPAG5 binding protein [Source:HGNC Symbol;Acc:HGNC:30767]	1.10352	0.00660231	up
ENSG00000187688	TRPV2	transient receptor potential cation channel subfamily V member 2 [Source:HGNC Symbol;Acc:HGNC:18082]	-0.916188891932565	0.00658199	no
ENSG00000240661	AC063952.1	-	1.77619	0.0107625	up
ENSG00000262655	SPON1	spondin 1 [Source:HGNC Symbol;Acc:HGNC:11252]	-2.5870083546957	0.00998933	down
ENSG00000072201	LNX1	ligand of numb-protein X 1 [Source:HGNC Symbol;Acc:HGNC:6657]	-1.73242174445521	0.0105514	down
ENSG00000115541	HSPE1	heat shock protein family E (Hsp10) member 1 [Source:HGNC Symbol;Acc:HGNC:5269]	1.0356	0.0063433	up
ENSG00000234745	HLA-B	major histocompatibility complex, class I, B [Source:HGNC Symbol;Acc:HGNC:4932]	-1.77037581396176	0.00630175	down
ENSG00000180626	ZNF594	zinc finger protein 594 [Source:HGNC Symbol;Acc:HGNC:29392]	1.39574	0.0103229	up
ENSG00000197324	LRP10	LDL receptor related protein 10 [Source:HGNC Symbol;Acc:HGNC:14553]	-1.11814231504692	0.00631599	down
ENSG00000267076	CCDC58P3	coiled-coil domain containing 58 pseudogene 3 [Source:HGNC Symbol;Acc:HGNC:45026]	2.85749	0.0118069	up
ENSG00000169607	CKAP2L	cytoskeleton associated protein 2 like [Source:HGNC Symbol;Acc:HGNC:26877]	1.28768	0.00721705	up
ENSG00000248927	AC114284.1	-	2.06025	0.0119548	up
ENSG00000118526	TCF21	transcription factor 21 [Source:HGNC Symbol;Acc:HGNC:11632]	1.39855	0.00776256	up
ENSG00000139211	AMIGO2	adhesion molecule with Ig like domain 2 [Source:HGNC Symbol;Acc:HGNC:24073]	-1.13386478045062	0.00683929	down
ENSG00000138722	MMRN1	multimerin 1 [Source:HGNC Symbol;Acc:HGNC:7178]	-7.31682014881511	0.0119851	down
ENSG00000242732	RTL5	retrotransposon Gag like 5 [Source:HGNC Symbol;Acc:HGNC:29430]	-1.45945976413973	0.0107454	down
ENSG00000121690	DEPDC7	DEP domain containing 7 [Source:HGNC Symbol;Acc:HGNC:29899]	1.2898	0.00892444	up
ENSG00000143322	ABL2	ABL proto-oncogene 2, non-receptor tyrosine kinase [Source:HGNC Symbol;Acc:HGNC:77]	-0.805576944917563	0.00701519	no
ENSG00000052802	MSMO1	methylsterol monooxygenase 1 [Source:HGNC Symbol;Acc:HGNC:10545]	-1.09679566369653	0.00687563	down
ENSG00000253620	AC144568.1	-	-2.43461041136562	0.0123822	down
ENSG00000085840	ORC1	origin recognition complex subunit 1 [Source:HGNC Symbol;Acc:HGNC:8487]	1.48664	0.00804198	up
ENSG00000237883	DGUOK-AS1	DGUOK antisense RNA 1	1.83574	0.0119216	up
ENSG00000159733	ZFYVE28	zinc finger FYVE-type containing 28 [Source:HGNC Symbol;Acc:HGNC:29334]	-1.25673699293861	0.0103818	down
ENSG00000083814	ZNF671	zinc finger protein 671 [Source:HGNC Symbol;Acc:HGNC:26279]	1.47113	0.0110092	up
ENSG00000166446	CDYL2	chromodomain Y like 2 [Source:HGNC Symbol;Acc:HGNC:23030]	-2.57685338355568	0.0115623	down
ENSG00000266969	AP002449.1	-	2.4075	0.0129237	up
ENSG00000224411	HSP90AA2P	heat shock protein 90 alpha family class A member 2, pseudogene [Source:HGNC Symbol;Acc:HGNC:5256]	1.62219	0.0101178	up
ENSG00000104147	OIP5	Opa interacting protein 5 [Source:HGNC Symbol;Acc:HGNC:20300]	1.42504	0.00905289	up
ENSG00000101447	FAM83D	family with sequence similarity 83 member D [Source:HGNC Symbol;Acc:HGNC:16122]	1.25089	0.00749002	up
ENSG00000142627	EPHA2	EPH receptor A2 [Source:HGNC Symbol;Acc:HGNC:3386]	-0.83381942817297	0.00700785	no
ENSG00000184995	IFNE	interferon epsilon [Source:HGNC Symbol;Acc:HGNC:18163]	-1.85162493601108	0.0128249	down
ENSG00000198286	CARD11	caspase recruitment domain family member 11 [Source:HGNC Symbol;Acc:HGNC:16393]	-1.26820988059984	0.00765081	down
ENSG00000164161	HHIP	hedgehog interacting protein [Source:HGNC Symbol;Acc:HGNC:14866]	-2.30729354201768	0.00765269	down
ENSG00000204187	LINC00619	long intergenic non-protein coding RNA 619	2.34475	0.012818	up
ENSG00000159167	STC1	stanniocalcin 1 [Source:HGNC Symbol;Acc:HGNC:11373]	-2.14496297959764	0.0107648	down
ENSG00000176532	PRR15	proline rich 15 [Source:HGNC Symbol;Acc:HGNC:22310]	-1.33177560984129	0.00901117	down
ENSG00000012048	BRCA1	BRCA1, DNA repair associated [Source:HGNC Symbol;Acc:HGNC:1100]	1.46347	0.00827018	up
ENSG00000166033	HTRA1	HtrA serine peptidase 1 [Source:HGNC Symbol;Acc:HGNC:9476]	-2.27271582244796	0.00702892	down
ENSG00000250479	CHCHD10	coiled-coil-helix-coiled-coil-helix domain containing 10 [Source:HGNC Symbol;Acc:HGNC:15559]	-0.925089195907586	0.0073057	no
ENSG00000271851	AC087501.4	-	1.62602	0.0124403	up
ENSG00000134222	PSRC1	proline and serine rich coiled-coil 1 [Source:HGNC Symbol;Acc:HGNC:24472]	0.841376	0.00737754	no
ENSG00000189410	SH2D5	SH2 domain containing 5 [Source:HGNC Symbol;Acc:HGNC:28819]	-1.49309355372521	0.00968549	down
ENSG00000277610	RNVU1-4	RNA, variant U1 small nuclear 4	2.09323	0.0132979	up
ENSG00000115009	CCL20	C-C motif chemokine ligand 20 [Source:HGNC Symbol;Acc:HGNC:10619]	-2.16918711053538	0.01157	down
ENSG00000188610	FAM72B	family with sequence similarity 72 member B [Source:HGNC Symbol;Acc:HGNC:24805]	1.18199	0.0102509	up
ENSG00000241764	AC002467.1	-	2.00567	0.0126298	up
ENSG00000178401	DNAJC22	DnaJ heat shock protein family (Hsp40) member C22 [Source:HGNC Symbol;Acc:HGNC:25802]	1.12932	0.00989605	up
ENSG00000069974	RAB27A	RAB27A, member RAS oncogene family [Source:HGNC Symbol;Acc:HGNC:9766]	0.827996	0.00782495	no
ENSG00000184113	CLDN5	claudin 5 [Source:HGNC Symbol;Acc:HGNC:2047]	-5.87921570542828	0.013334	down
ENSG00000111962	UST	uronyl 2-sulfotransferase [Source:HGNC Symbol;Acc:HGNC:17223]	-1.58970668849786	0.0100979	down
ENSG00000101439	CST3	cystatin C [Source:HGNC Symbol;Acc:HGNC:2475]	-1.00782804929272	0.00673055	down
ENSG00000120885	CLU	clusterin [Source:HGNC Symbol;Acc:HGNC:2095]	-1.54800732221663	0.00742087	down
ENSG00000164251	F2RL1	F2R like trypsin receptor 1 [Source:HGNC Symbol;Acc:HGNC:3538]	-0.957446763521764	0.00850774	no
ENSG00000240583	AQP1	aquaporin 1 (Colton blood group) [Source:HGNC Symbol;Acc:HGNC:633]	-3.17436985049331	0.0137429	down
ENSG00000222022	AC112721.1	-	-2.68211139594399	0.0138119	down
ENSG00000205336	ADGRG1	adhesion G protein-coupled receptor G1 [Source:HGNC Symbol;Acc:HGNC:4512]	-5.40120346381499	0.0133147	down
ENSG00000136404	TM6SF1	transmembrane 6 superfamily member 1 [Source:HGNC Symbol;Acc:HGNC:11860]	-2.1235469116421	0.0132511	down
ENSG00000198933	TBKBP1	TBK1 binding protein 1 [Source:HGNC Symbol;Acc:HGNC:30140]	-1.91581245318075	0.00912611	down
ENSG00000250461	AC122718.1	-	1.66203	0.0131977	up
ENSG00000112081	SRSF3	serine and arginine rich splicing factor 3 [Source:HGNC Symbol;Acc:HGNC:10785]	0.863696	0.00681104	no
ENSG00000142945	KIF2C	kinesin family member 2C [Source:HGNC Symbol;Acc:HGNC:6393]	1.03452	0.00750566	up
ENSG00000182809	CRIP2	cysteine rich protein 2 [Source:HGNC Symbol;Acc:HGNC:2361]	-2.11983948182422	0.00813579	down
ENSG00000109805	NCAPG	non-SMC condensin I complex subunit G [Source:HGNC Symbol;Acc:HGNC:24304]	1.35871	0.00798547	up
ENSG00000186847	KRT14	keratin 14 [Source:HGNC Symbol;Acc:HGNC:6416]	-5.35067019958886	0.0141307	down
ENSG00000157456	CCNB2	cyclin B2 [Source:HGNC Symbol;Acc:HGNC:1580]	0.983647	0.0076079	no
ENSG00000123096	SSPN	sarcospan [Source:HGNC Symbol;Acc:HGNC:11322]	-1.272426286187	0.0119652	down
ENSG00000124212	PTGIS	prostaglandin I2 synthase [Source:HGNC Symbol;Acc:HGNC:9603]	-2.77699771280342	0.0121186	down
ENSG00000142871	CYR61	cysteine rich angiogenic inducer 61 [Source:HGNC Symbol;Acc:HGNC:2654]	-0.763925426362089	0.00666246	no
ENSG00000273080	AC009309.1	-	2.66072	0.0144008	up
ENSG00000132170	PPARG	peroxisome proliferator activated receptor gamma [Source:HGNC Symbol;Acc:HGNC:9236]	1.96814	0.0127376	up
ENSG00000158234	FAIM	Fas apoptotic inhibitory molecule [Source:HGNC Symbol;Acc:HGNC:18703]	1.25527	0.00998844	up
ENSG00000111057	KRT18	keratin 18 [Source:HGNC Symbol;Acc:HGNC:6430]	0.834793	0.00722164	no
ENSG00000110092	CCND1	cyclin D1 [Source:HGNC Symbol;Acc:HGNC:1582]	-0.749062194549502	0.00728126	no
ENSG00000140451	PIF1	PIF1 5'-to-3' DNA helicase [Source:HGNC Symbol;Acc:HGNC:26220]	0.970929	0.008467	no
ENSG00000260420	LINC02182	long intergenic non-protein coding RNA 2182	2.16114	0.0145968	up
ENSG00000107263	RAPGEF1	Rap guanine nucleotide exchange factor 1 [Source:HGNC Symbol;Acc:HGNC:4568]	-1.01330833882158	0.00825273	down
ENSG00000185875	THNSL1	threonine synthase like 1 [Source:HGNC Symbol;Acc:HGNC:26160]	1.22155	0.0107682	up
ENSG00000180353	HCLS1	hematopoietic cell-specific Lyn substrate 1 [Source:HGNC Symbol;Acc:HGNC:4844]	-1.38087067139717	0.00922144	down
ENSG00000119655	NPC2	NPC intracellular cholesterol transporter 2 [Source:HGNC Symbol;Acc:HGNC:14537]	-0.953122648605705	0.00770554	no
ENSG00000101460	MAP1LC3A	microtubule associated protein 1 light chain 3 alpha [Source:HGNC Symbol;Acc:HGNC:6838]	-0.991826754626128	0.00919404	no
ENSG00000153363	LINC00467	long intergenic non-protein coding RNA 467 [Source:HGNC Symbol;Acc:HGNC:28227]	1.27944	0.0110192	up
ENSG00000163359	COL6A3	collagen type VI alpha 3 chain [Source:HGNC Symbol;Acc:HGNC:2213]	-1.47821694666342	0.00687274	down
ENSG00000154920	EME1	essential meiotic structure-specific endonuclease 1 [Source:HGNC Symbol;Acc:HGNC:24965]	1.05659	0.00981994	up
ENSG00000111859	NEDD9	neural precursor cell expressed, developmentally down-regulated 9 [Source:HGNC Symbol;Acc:HGNC:7733]	-0.957940266832475	0.00904403	no
ENSG00000139133	ALG10	ALG10, alpha-1,2-glucosyltransferase [Source:HGNC Symbol;Acc:HGNC:23162]	1.29945	0.0121549	up
ENSG00000149573	MPZL2	myelin protein zero like 2 [Source:HGNC Symbol;Acc:HGNC:3496]	-5.7633380427926	0.0146616	down
ENSG00000065665	SEC61A2	Sec61 translocon alpha 2 subunit [Source:HGNC Symbol;Acc:HGNC:17702]	1.0431	0.0108036	up
ENSG00000182985	CADM1	cell adhesion molecule 1 [Source:HGNC Symbol;Acc:HGNC:5951]	0.995224	0.00914956	no
ENSG00000132470	ITGB4	integrin subunit beta 4 [Source:HGNC Symbol;Acc:HGNC:6158]	-3.17278170553004	0.0135741	down
ENSG00000167994	RAB3IL1	RAB3A interacting protein like 1 [Source:HGNC Symbol;Acc:HGNC:9780]	-1.38595693794078	0.00948641	down
ENSG00000122035	RASL11A	RAS like family 11 member A [Source:HGNC Symbol;Acc:HGNC:23802]	1.26985	0.0118437	up
ENSG00000146757	ZNF92	zinc finger protein 92 [Source:HGNC Symbol;Acc:HGNC:13168]	1.50739	0.0116376	up
ENSG00000131409	LRRC4B	leucine rich repeat containing 4B [Source:HGNC Symbol;Acc:HGNC:25042]	-3.65437871171727	0.0150529	down
ENSG00000125965	GDF5	growth differentiation factor 5 [Source:HGNC Symbol;Acc:HGNC:4220]	1.26394	0.0117487	up
ENSG00000251151	HOXC-AS3	HOXC cluster antisense RNA 3	1.73554	0.0127938	up
ENSG00000162458	FBLIM1	filamin binding LIM protein 1 [Source:HGNC Symbol;Acc:HGNC:24686]	-1.19937889084671	0.00769196	down
ENSG00000161800	RACGAP1	Rac GTPase activating protein 1 [Source:HGNC Symbol;Acc:HGNC:9804]	1.10203	0.0083288	up
ENSG00000128342	LIF	LIF, interleukin 6 family cytokine [Source:HGNC Symbol;Acc:HGNC:6596]	-1.54668436508726	0.00909836	down
ENSG00000121895	TMEM156	transmembrane protein 156 [Source:HGNC Symbol;Acc:HGNC:26260]	-1.72628375632612	0.0141556	down
ENSG00000134698	AGO4	argonaute 4, RISC catalytic component [Source:HGNC Symbol;Acc:HGNC:18424]	-1.08711629075432	0.0114361	down
ENSG00000100968	NFATC4	nuclear factor of activated T cells 4 [Source:HGNC Symbol;Acc:HGNC:7778]	-1.51621596330281	0.00867502	down
ENSG00000144810	COL8A1	collagen type VIII alpha 1 chain [Source:HGNC Symbol;Acc:HGNC:2215]	1.1374	0.00761244	up
ENSG00000100439	ABHD4	abhydrolase domain containing 4 [Source:HGNC Symbol;Acc:HGNC:20154]	-1.07098578394678	0.00943258	down
ENSG00000133561	GIMAP6	GTPase, IMAP family member 6 [Source:HGNC Symbol;Acc:HGNC:21918]	-4.40239674457547	0.0155613	down
ENSG00000091592	NLRP1	NLR family pyrin domain containing 1 [Source:HGNC Symbol;Acc:HGNC:14374]	-1.11412750398622	0.00904098	down
ENSG00000133315	MACROD1	MACRO domain containing 1 [Source:HGNC Symbol;Acc:HGNC:29598]	-1.25305740672357	0.00891852	down
ENSG00000112320	SOBP	sine oculis binding protein homolog [Source:HGNC Symbol;Acc:HGNC:29256]	-2.59828845290974	0.0143415	down
ENSG00000128951	DUT	deoxyuridine triphosphatase [Source:HGNC Symbol;Acc:HGNC:3078]	0.912979	0.00802122	no
ENSG00000101680	LAMA1	laminin subunit alpha 1 [Source:HGNC Symbol;Acc:HGNC:6481]	-1.54626246501819	0.0095936	down
ENSG00000146674	IGFBP3	insulin like growth factor binding protein 3 [Source:HGNC Symbol;Acc:HGNC:5472]	-2.3089112361	0.00929304	down
ENSG00000169679	BUB1	BUB1 mitotic checkpoint serine/threonine kinase [Source:HGNC Symbol;Acc:HGNC:1148]	1.04586	0.00872675	up
ENSG00000251602	AL928654.1	uncharacterized LOC100507437	1.55219	0.0143708	up
ENSG00000035499	DEPDC1B	DEP domain containing 1B [Source:HGNC Symbol;Acc:HGNC:24902]	1.44541	0.0100597	up
ENSG00000272602	ZNF595	zinc finger protein 595 [Source:HGNC Symbol;Acc:HGNC:27196]	1.20134	0.0123819	up
ENSG00000163431	LMOD1	leiomodin 1 [Source:HGNC Symbol;Acc:HGNC:6647]	-1.55756362920676	0.0140914	down
ENSG00000119630	PGF	placental growth factor [Source:HGNC Symbol;Acc:HGNC:8893]	-3.47809878216508	0.0115443	down
ENSG00000198521	ZNF43	zinc finger protein 43 [Source:HGNC Symbol;Acc:HGNC:13109]	1.19284	0.0118275	up
ENSG00000121211	MND1	meiotic nuclear divisions 1 [Source:HGNC Symbol;Acc:HGNC:24839]	1.39373	0.0100733	up
ENSG00000158402	CDC25C	cell division cycle 25C [Source:HGNC Symbol;Acc:HGNC:1727]	1.28578	0.0102	up
ENSG00000112984	KIF20A	kinesin family member 20A [Source:HGNC Symbol;Acc:HGNC:9787]	1.07516	0.00856579	up
ENSG00000130176	CNN1	calponin 1 [Source:HGNC Symbol;Acc:HGNC:2155]	-1.23526080239342	0.0103022	down
ENSG00000095370	SH2D3C	SH2 domain containing 3C [Source:HGNC Symbol;Acc:HGNC:16884]	-5.6980582802038	0.0162891	down
ENSG00000265190	ANXA8	annexin A8 [Source:HGNC Symbol;Acc:HGNC:546]	1.17763	0.0121266	up
ENSG00000188312	CENPP	centromere protein P [Source:HGNC Symbol;Acc:HGNC:32933]	1.13088	0.0114162	up
ENSG00000272599	AC016394.2	-	1.66979	0.0152114	up
ENSG00000256628	ZBTB11-AS1	ZBTB11 antisense RNA 1	1.21549	0.0133548	up
ENSG00000274825	AL023803.2	-	1.82813	0.0160881	up
ENSG00000142910	TINAGL1	tubulointerstitial nephritis antigen like 1 [Source:HGNC Symbol;Acc:HGNC:19168]	-4.69296198889246	0.0135294	down
ENSG00000077092	RARB	retinoic acid receptor beta [Source:HGNC Symbol;Acc:HGNC:9865]	-1.40331094705438	0.0142644	down
ENSG00000205978	NYNRIN	NYN domain and retroviral integrase containing [Source:HGNC Symbol;Acc:HGNC:20165]	-1.92385476498146	0.0123602	down
ENSG00000121988	ZRANB3	zinc finger RANBP2-type containing 3 [Source:HGNC Symbol;Acc:HGNC:25249]	1.11624	0.0116418	up
ENSG00000184992	BRI3BP	BRI3 binding protein [Source:HGNC Symbol;Acc:HGNC:14251]	1.06813	0.0100589	up
ENSG00000092199	HNRNPC	heterogeneous nuclear ribonucleoprotein C (C1/C2) [Source:HGNC Symbol;Acc:HGNC:5035]	0.705493	0.00775545	no
ENSG00000198739	LRRTM3	leucine rich repeat transmembrane neuronal 3 [Source:HGNC Symbol;Acc:HGNC:19410]	1.83931	0.0146989	up
ENSG00000241749	RPSAP52	ribosomal protein SA pseudogene 52	-1.22301774235376	0.0136173	down
ENSG00000066056	TIE1	tyrosine kinase with immunoglobulin like and EGF like domains 1 [Source:HGNC Symbol;Acc:HGNC:11809]	-5.71507807907303	0.0158274	down
ENSG00000251221	LINC01337	long intergenic non-protein coding RNA 1337	2.58036	0.0173501	up
ENSG00000279117	AP001972.5	-	-3.46207241688628	0.016998	down
ENSG00000167968	DNASE1L2	deoxyribonuclease 1 like 2 [Source:HGNC Symbol;Acc:HGNC:2958]	1.62861	0.0165941	up
ENSG00000176454	LPCAT4	lysophosphatidylcholine acyltransferase 4 [Source:HGNC Symbol;Acc:HGNC:30059]	-0.82686349753426	0.00941803	no
ENSG00000109107	ALDOC	aldolase, fructose-bisphosphate C [Source:HGNC Symbol;Acc:HGNC:418]	-1.36957860556734	0.0107561	down
ENSG00000120738	EGR1	early growth response 1 [Source:HGNC Symbol;Acc:HGNC:3238]	-1.93216932353862	0.00858339	down
ENSG00000101624	CEP76	centrosomal protein 76 [Source:HGNC Symbol;Acc:HGNC:25727]	1.12791	0.0122454	up
ENSG00000230513	THAP7-AS1	THAP7 antisense RNA 1	1.26387	0.0144852	up
ENSG00000134363	FST	follistatin [Source:HGNC Symbol;Acc:HGNC:3971]	-1.37253842512758	0.0110426	down
ENSG00000279532	AC002094.5	-	2.70267	0.017557	up
ENSG00000224680	PLA2G12AP1	phospholipase A2 group XIIA pseudogene 1 [Source:HGNC Symbol;Acc:HGNC:39248]	2.27224	0.0174762	up
ENSG00000152253	SPC25	SPC25, NDC80 kinetochore complex component [Source:HGNC Symbol;Acc:HGNC:24031]	1.3974	0.0102862	up
ENSG00000143387	CTSK	cathepsin K [Source:HGNC Symbol;Acc:HGNC:2536]	-1.3267926518082	0.0110667	down
ENSG00000140025	EFCAB11	EF-hand calcium binding domain 11 [Source:HGNC Symbol;Acc:HGNC:20357]	1.25889	0.0128925	up
ENSG00000198844	ARHGEF15	Rho guanine nucleotide exchange factor 15 [Source:HGNC Symbol;Acc:HGNC:15590]	-5.29856350113142	0.0174085	down
ENSG00000125810	CD93	CD93 molecule [Source:HGNC Symbol;Acc:HGNC:15855]	-6.74249636195074	0.0171904	down
ENSG00000065618	COL17A1	collagen type XVII alpha 1 chain [Source:HGNC Symbol;Acc:HGNC:2194]	-2.88358878437825	0.0161502	down
ENSG00000272655	POLR2J4	RNA polymerase II subunit J4, pseudogene [Source:HGNC Symbol;Acc:HGNC:28195]	1.39992	0.0129157	up
ENSG00000103742	IGDCC4	immunoglobulin superfamily DCC subclass member 4 [Source:HGNC Symbol;Acc:HGNC:13770]	-4.06012678954782	0.0175629	down
ENSG00000197008	ZNF138	zinc finger protein 138 [Source:HGNC Symbol;Acc:HGNC:12922]	1.26066	0.0127854	up
ENSG00000130517	PGPEP1	pyroglutamyl-peptidase I [Source:HGNC Symbol;Acc:HGNC:13568]	-1.12641200403495	0.0105987	down
ENSG00000146242	TPBG	trophoblast glycoprotein [Source:HGNC Symbol;Acc:HGNC:12004]	-0.865300238932635	0.00927117	no
ENSG00000166192	SENP8	SUMO/sentrin peptidase family member, NEDD8 specific [Source:HGNC Symbol;Acc:HGNC:22992]	1.37298	0.0151234	up
ENSG00000189014	FAM35DP	family with sequence similarity 35 member D, pseudogene [Source:HGNC Symbol;Acc:HGNC:34038]	1.69566	0.0164872	up
ENSG00000162706	CADM3	cell adhesion molecule 3 [Source:HGNC Symbol;Acc:HGNC:17601]	-2.19667223447682	0.0150928	down
ENSG00000109084	TMEM97	transmembrane protein 97 [Source:HGNC Symbol;Acc:HGNC:28106]	0.868049	0.0097704	no
ENSG00000100162	CENPM	centromere protein M [Source:HGNC Symbol;Acc:HGNC:18352]	1.12976	0.009606	up
ENSG00000267809	NDUFV2P1	NADH:ubiquinone oxidoreductase core subunit V2 pseudogene 1 [Source:HGNC Symbol;Acc:HGNC:7718]	1.27099	0.0147628	up
ENSG00000101003	GINS1	GINS complex subunit 1 [Source:HGNC Symbol;Acc:HGNC:28980]	1.41306	0.0101188	up
ENSG00000089159	PXN	paxillin [Source:HGNC Symbol;Acc:HGNC:9718]	-0.896694121425827	0.00907072	no
ENSG00000131069	ACSS2	acyl-CoA synthetase short chain family member 2 [Source:HGNC Symbol;Acc:HGNC:15814]	-1.01872196020687	0.0104929	down
ENSG00000271387	AL445228.2	-	1.79625	0.0181312	up
ENSG00000239486	AC091390.3	-	2.67	0.01845	up
ENSG00000104884	ERCC2	ERCC excision repair 2, TFIIH core complex helicase subunit [Source:HGNC Symbol;Acc:HGNC:3434]	-0.726902152316813	0.00924931	no
ENSG00000164032	H2AFZ	H2A histone family member Z [Source:HGNC Symbol;Acc:HGNC:4741]	0.981035	0.00832781	no
ENSG00000161981	SNRNP25	small nuclear ribonucleoprotein U11/U12 subunit 25 [Source:HGNC Symbol;Acc:HGNC:14161]	0.922064	0.00952917	no
ENSG00000139567	ACVRL1	activin A receptor like type 1 [Source:HGNC Symbol;Acc:HGNC:175]	-3.20708119243689	0.0135996	down
ENSG00000089280	FUS	FUS RNA binding protein [Source:HGNC Symbol;Acc:HGNC:4010]	0.815153	0.00854535	no
ENSG00000156398	SFXN2	sideroflexin 2 [Source:HGNC Symbol;Acc:HGNC:16086]	1.04629	0.0115309	up
ENSG00000236609	ZNF853	zinc finger protein 853 [Source:HGNC Symbol;Acc:HGNC:21767]	-1.97327013688037	0.0147297	down
ENSG00000213412	HNRNPA1P33	heterogeneous nuclear ribonucleoprotein A1 pseudogene 33	1.84764	0.0186152	up
ENSG00000040275	SPDL1	spindle apparatus coiled-coil protein 1 [Source:HGNC Symbol;Acc:HGNC:26010]	0.812757	0.00960166	no
ENSG00000080824	HSP90AA1	heat shock protein 90 alpha family class A member 1 [Source:HGNC Symbol;Acc:HGNC:5253]	1.27589	0.00833939	up
ENSG00000197355	UAP1L1	UDP-N-acetylglucosamine pyrophosphorylase 1 like 1 [Source:HGNC Symbol;Acc:HGNC:28082]	-1.09907374316242	0.0101922	down
ENSG00000132763	MMACHC	methylmalonic aciduria (cobalamin deficiency) cblC type, with homocystinuria [Source:HGNC Symbol;Acc:HGNC:24525]	0.859536	0.0114809	no
ENSG00000181649	PHLDA2	pleckstrin homology like domain family A member 2 [Source:HGNC Symbol;Acc:HGNC:12385]	-0.832982002895733	0.00935483	no
ENSG00000142657	PGD	phosphogluconate dehydrogenase [Source:HGNC Symbol;Acc:HGNC:8891]	-0.867464569979451	0.00909302	no
ENSG00000135318	NT5E	5'-nucleotidase ecto [Source:HGNC Symbol;Acc:HGNC:8021]	-0.980886841508446	0.00941547	no
ENSG00000171848	RRM2	ribonucleotide reductase regulatory subunit M2 [Source:HGNC Symbol;Acc:HGNC:10452]	1.25385	0.00926765	up
ENSG00000213569	AL390039.1	-	1.23668	0.0155123	up
ENSG00000136824	SMC2	structural maintenance of chromosomes 2 [Source:HGNC Symbol;Acc:HGNC:14011]	1.3003	0.0103976	up
ENSG00000112029	FBXO5	F-box protein 5 [Source:HGNC Symbol;Acc:HGNC:13584]	1.37069	0.0109766	up
ENSG00000122952	ZWINT	ZW10 interacting kinetochore protein [Source:HGNC Symbol;Acc:HGNC:13195]	1.26098	0.0096333	up
ENSG00000117632	STMN1	stathmin 1 [Source:HGNC Symbol;Acc:HGNC:6510]	0.937566	0.00891377	no
ENSG00000132423	COQ3	coenzyme Q3, methyltransferase [Source:HGNC Symbol;Acc:HGNC:18175]	0.985062	0.0110455	no
ENSG00000197063	MAFG	MAF bZIP transcription factor G [Source:HGNC Symbol;Acc:HGNC:6781]	-0.933700267052851	0.0102522	no
ENSG00000270419	CAHM	colon adenocarcinoma hypermethylated (non-protein coding)	1.4133	0.0172873	up
ENSG00000173334	TRIB1	tribbles pseudokinase 1 [Source:HGNC Symbol;Acc:HGNC:16891]	-1.28715584690113	0.011484	down
ENSG00000149131	SERPING1	serpin family G member 1 [Source:HGNC Symbol;Acc:HGNC:1228]	-3.23703973348152	0.0151145	down
ENSG00000163453	IGFBP7	insulin like growth factor binding protein 7 [Source:HGNC Symbol;Acc:HGNC:5476]	-0.734331935765343	0.00903057	no
ENSG00000164104	HMGB2	high mobility group box 2 [Source:HGNC Symbol;Acc:HGNC:5000]	0.957003	0.00913684	no
ENSG00000139112	GABARAPL1	GABA type A receptor associated protein like 1 [Source:HGNC Symbol;Acc:HGNC:4068]	-0.896430598319318	0.0112964	no
ENSG00000162757	C1orf74	chromosome 1 open reading frame 74 [Source:HGNC Symbol;Acc:HGNC:26319]	1.27131	0.0155973	up
ENSG00000169291	SHE	Src homology 2 domain containing E [Source:HGNC Symbol;Acc:HGNC:27004]	-4.25867686801294	0.0193772	down
ENSG00000092208	GEMIN2	gem nuclear organelle associated protein 2 [Source:HGNC Symbol;Acc:HGNC:10884]	1.20449	0.0119891	up
ENSG00000115758	ODC1	ornithine decarboxylase 1 [Source:HGNC Symbol;Acc:HGNC:8109]	0.964474	0.00916079	no
ENSG00000223509	AC135983.2	-	-1.46660558288903	0.0159774	down
ENSG00000095015	MAP3K1	mitogen-activated protein kinase kinase kinase 1 [Source:HGNC Symbol;Acc:HGNC:6848]	1.24823	0.0140205	up
ENSG00000163507	CIP2A	cell proliferation regulating inhibitor of protein phosphatase 2A [Source:HGNC Symbol;Acc:HGNC:29302]	1.46924	0.0112061	up
ENSG00000233868	AC009302.1	-	2.1406	0.0193683	up
ENSG00000142197	DOPEY2	dopey family member 2 [Source:HGNC Symbol;Acc:HGNC:1291]	-1.1185274584589	0.0140115	down
ENSG00000260287	TBC1D3G	TBC1 domain family member 3G [Source:HGNC Symbol;Acc:HGNC:29860]	-3.51418003088087	0.0198116	down
ENSG00000259877	AC009113.1	-	1.48075	0.0182371	up
ENSG00000147257	GPC3	glypican 3 [Source:HGNC Symbol;Acc:HGNC:4451]	-3.11351528814669	0.0153578	down
ENSG00000039523	RIPOR1	RHO family interacting cell polarization regulator 1 [Source:HGNC Symbol;Acc:HGNC:25836]	-1.04220649188191	0.0102205	down
ENSG00000212123	PRR22	proline rich 22 [Source:HGNC Symbol;Acc:HGNC:28354]	1.23175	0.0150573	up
ENSG00000143862	ARL8A	ADP ribosylation factor like GTPase 8A [Source:HGNC Symbol;Acc:HGNC:25192]	-0.852758079037009	0.0108134	no
ENSG00000087299	L2HGDH	L-2-hydroxyglutarate dehydrogenase [Source:HGNC Symbol;Acc:HGNC:20499]	1.04071	0.0133545	up
ENSG00000143942	CHAC2	ChaC cation transport regulator homolog 2 [Source:HGNC Symbol;Acc:HGNC:32363]	1.70318	0.0137185	up
ENSG00000186283	TOR3A	torsin family 3 member A [Source:HGNC Symbol;Acc:HGNC:11997]	0.728149	0.0104002	no
ENSG00000250510	GPR162	G protein-coupled receptor 162 [Source:HGNC Symbol;Acc:HGNC:16693]	-1.50790885928899	0.016089	down
ENSG00000143367	TUFT1	tuftelin 1 [Source:HGNC Symbol;Acc:HGNC:12422]	0.93459	0.0126327	no
ENSG00000187325	TAF9B	TATA-box binding protein associated factor 9b [Source:HGNC Symbol;Acc:HGNC:17306]	0.928478	0.0113802	no
ENSG00000151458	ANKRD50	ankyrin repeat domain 50 [Source:HGNC Symbol;Acc:HGNC:29223]	-0.742773525503045	0.0109522	no
ENSG00000109321	AREG	amphiregulin [Source:HGNC Symbol;Acc:HGNC:651]	0.820032	0.0108747	no
ENSG00000176732	PFN4	profilin family member 4 [Source:HGNC Symbol;Acc:HGNC:31103]	1.98251	0.0202003	up
ENSG00000278611	ZNF426-DT	ZNF426 divergent transcript	2.04497	0.020164	up
ENSG00000179364	PACS2	phosphofurin acidic cluster sorting protein 2 [Source:HGNC Symbol;Acc:HGNC:23794]	-0.968460251269497	0.0106529	no
ENSG00000119661	DNAL1	dynein axonemal light chain 1 [Source:HGNC Symbol;Acc:HGNC:23247]	0.84634	0.0125628	no
ENSG00000165475	CRYL1	crystallin lambda 1 [Source:HGNC Symbol;Acc:HGNC:18246]	-0.987518410756026	0.0130904	no
ENSG00000255007	LINC02489	long intergenic non-protein coding RNA 2489 [Source:HGNC Symbol;Acc:HGNC:53470]	2.37168	0.0209401	up
ENSG00000149564	ESAM	endothelial cell adhesion molecule [Source:HGNC Symbol;Acc:HGNC:17474]	-5.34385825971513	0.0193126	down
ENSG00000099260	PALMD	palmdelphin [Source:HGNC Symbol;Acc:HGNC:15846]	-4.8786524774828	0.0204907	down
ENSG00000171860	C3AR1	complement C3a receptor 1 [Source:HGNC Symbol;Acc:HGNC:1319]	1.31261	0.0179958	up
ENSG00000163808	KIF15	kinesin family member 15 [Source:HGNC Symbol;Acc:HGNC:17273]	1.03803	0.0119867	up
ENSG00000185480	PARPBP	PARP1 binding protein [Source:HGNC Symbol;Acc:HGNC:26074]	1.2678	0.0131051	up
ENSG00000134013	LOXL2	lysyl oxidase like 2 [Source:HGNC Symbol;Acc:HGNC:6666]	-1.01288629533456	0.00956576	down
ENSG00000120647	CCDC77	coiled-coil domain containing 77 [Source:HGNC Symbol;Acc:HGNC:28203]	0.977961	0.0125225	no
ENSG00000215784	FAM72D	family with sequence similarity 72 member D [Source:HGNC Symbol;Acc:HGNC:33593]	1.21817	0.0156799	up
ENSG00000189077	TMEM120A	transmembrane protein 120A [Source:HGNC Symbol;Acc:HGNC:21697]	-0.854222970162415	0.0109639	no
ENSG00000064199	SPA17	sperm autoantigenic protein 17 [Source:HGNC Symbol;Acc:HGNC:11210]	1.15047	0.0156784	up
ENSG00000269397	AC011503.2	-	2.31896	0.0208508	up
ENSG00000005884	ITGA3	integrin subunit alpha 3 [Source:HGNC Symbol;Acc:HGNC:6139]	-0.746916146468962	0.0100363	no
ENSG00000128422	KRT17	keratin 17 [Source:HGNC Symbol;Acc:HGNC:6427]	-2.52180182793069	0.0163167	down
ENSG00000212588	SNORA26	small nucleolar RNA, H/ACA box 26	2.70163	0.021328	up
ENSG00000223461	AC004471.1	-	2.02248	0.0210697	up
ENSG00000138778	CENPE	centromere protein E [Source:HGNC Symbol;Acc:HGNC:1856]	1.07749	0.0112469	up
ENSG00000134247	PTGFRN	prostaglandin F2 receptor inhibitor [Source:HGNC Symbol;Acc:HGNC:9601]	-1.30407586936059	0.0118115	down
ENSG00000187123	LYPD6	LY6/PLAUR domain containing 6 [Source:HGNC Symbol;Acc:HGNC:28751]	1.22772	0.0124179	up
ENSG00000258900	HNRNPCP1	heterogeneous nuclear ribonucleoprotein C pseudogene 1 [Source:HGNC Symbol;Acc:HGNC:20017]	1.33947	0.018283	up
ENSG00000236814	AC046176.1	-	1.50429	0.016991	up
ENSG00000145604	SKP2	S-phase kinase associated protein 2 [Source:HGNC Symbol;Acc:HGNC:10901]	0.808878	0.0111709	no
ENSG00000177464	GPR4	G protein-coupled receptor 4 [Source:HGNC Symbol;Acc:HGNC:4497]	-5.95134791718462	0.0208131	down
ENSG00000143013	LMO4	LIM domain only 4 [Source:HGNC Symbol;Acc:HGNC:6644]	-0.853892756009625	0.0108975	no
ENSG00000148229	POLE3	DNA polymerase epsilon 3, accessory subunit [Source:HGNC Symbol;Acc:HGNC:13546]	0.993483	0.0108043	no
ENSG00000126953	TIMM8A	translocase of inner mitochondrial membrane 8A [Source:HGNC Symbol;Acc:HGNC:11817]	1.12373	0.0121646	up
ENSG00000130313	PGLS	6-phosphogluconolactonase [Source:HGNC Symbol;Acc:HGNC:8903]	-0.944517114922345	0.0107149	no
ENSG00000112769	LAMA4	laminin subunit alpha 4 [Source:HGNC Symbol;Acc:HGNC:6484]	-2.55808377977746	0.0121093	down
ENSG00000187244	BCAM	basal cell adhesion molecule (Lutheran blood group) [Source:HGNC Symbol;Acc:HGNC:6722]	-1.57314980133725	0.0121248	down
ENSG00000249565	SERBP1P5	SERPINE1 mRNA binding protein 1 pseudogene 5 [Source:HGNC Symbol;Acc:HGNC:44632]	1.09049	0.0150918	up
ENSG00000112245	PTP4A1	protein tyrosine phosphatase type IVA, member 1 [Source:HGNC Symbol;Acc:HGNC:9634]	0.662643	0.0104399	no
ENSG00000277383	AC010331.1	-	1.437	0.0197027	up
ENSG00000142556	ZNF614	zinc finger protein 614 [Source:HGNC Symbol;Acc:HGNC:24722]	1.04091	0.0150181	up
ENSG00000270028	AC079315.1	-	-2.739200937822	0.0221447	down
ENSG00000206535	LNP1	leukemia NUP98 fusion partner 1 [Source:HGNC Symbol;Acc:HGNC:28014]	1.34041	0.0183371	up
ENSG00000179403	VWA1	von Willebrand factor A domain containing 1 [Source:HGNC Symbol;Acc:HGNC:30910]	-0.977862115879598	0.0124922	no
ENSG00000122483	CCDC18	coiled-coil domain containing 18 [Source:HGNC Symbol;Acc:HGNC:30370]	1.0497	0.0138706	up
ENSG00000111186	WNT5B	Wnt family member 5B [Source:HGNC Symbol;Acc:HGNC:16265]	-0.788834108168235	0.0109608	no
ENSG00000106537	TSPAN13	tetraspanin 13 [Source:HGNC Symbol;Acc:HGNC:21643]	-1.26870846314788	0.0131488	down
ENSG00000142856	ITGB3BP	integrin subunit beta 3 binding protein [Source:HGNC Symbol;Acc:HGNC:6157]	1.14951	0.0119423	up
ENSG00000248632	AC106872.5	-	1.28068	0.0177872	up
ENSG00000086289	EPDR1	ependymin related 1 [Source:HGNC Symbol;Acc:HGNC:17572]	-1.36003061093163	0.0167744	down
ENSG00000279392	AL158801.5	-	1.82951	0.0221835	up
ENSG00000214756	CSKMT	citrate synthase lysine methyltransferase [Source:HGNC Symbol;Acc:HGNC:33113]	1.1841	0.0161702	up
ENSG00000273542	HIST1H4K	histone cluster 1 H4 family member k [Source:HGNC Symbol;Acc:HGNC:4784]	2.19943	0.0226469	up
ENSG00000106976	DNM1	dynamin 1 [Source:HGNC Symbol;Acc:HGNC:2972]	-2.05970448310526	0.0131518	down
ENSG00000179776	CDH5	cadherin 5 [Source:HGNC Symbol;Acc:HGNC:1764]	-7.09594656486591	0.0214249	down
ENSG00000266924	AC021594.1	-	2.54589	0.0226906	up
ENSG00000159842	ABR	active BCR-related [Source:HGNC Symbol;Acc:HGNC:81]	-0.953286932023214	0.0112635	no
ENSG00000011198	ABHD5	abhydrolase domain containing 5 [Source:HGNC Symbol;Acc:HGNC:21396]	0.744415	0.0119135	no
ENSG00000118785	SPP1	secreted phosphoprotein 1 [Source:HGNC Symbol;Acc:HGNC:11255]	-2.48550745816195	0.0224978	down
ENSG00000257851	HNRNPA3P10	heterogeneous nuclear ribonucleoprotein A3 pseudogene 10 [Source:HGNC Symbol;Acc:HGNC:48756]	1.9434	0.02142	up
ENSG00000173674	EIF1AX	eukaryotic translation initiation factor 1A, X-linked [Source:HGNC Symbol;Acc:HGNC:3250]	0.810365	0.0108278	no
ENSG00000152463	OLAH	oleoyl-ACP hydrolase [Source:HGNC Symbol;Acc:HGNC:25625]	1.20093	0.0148426	up
ENSG00000204592	HLA-E	major histocompatibility complex, class I, E [Source:HGNC Symbol;Acc:HGNC:4962]	-0.808120797219055	0.0105914	no
ENSG00000277161	PIGW	phosphatidylinositol glycan anchor biosynthesis class W [Source:HGNC Symbol;Acc:HGNC:23213]	1.10646	0.0137301	up
ENSG00000255224	AC109322.1	-	1.31916	0.0197571	up
ENSG00000135709	KIAA0513	KIAA0513 [Source:HGNC Symbol;Acc:HGNC:29058]	-0.832846306575124	0.0137953	no
ENSG00000258424	AL512791.1	-	2.27068	0.0233232	up
ENSG00000223309	RNU6-722P	RNA, U6 small nuclear 722, pseudogene [Source:HGNC Symbol;Acc:HGNC:47685]	2.19817	0.0232863	up
ENSG00000189057	FAM111B	family with sequence similarity 111 member B [Source:HGNC Symbol;Acc:HGNC:24200]	1.96714	0.0140465	up
ENSG00000275291	RF00003	-	2.09778	0.0233974	up
ENSG00000275632	AL035461.2	-	1.77698	0.0209655	up
ENSG00000231290	APCDD1L-AS1	APCDD1L antisense RNA 1 (head to head)	-1.50878954566734	0.0170575	down
ENSG00000267480	AP001542.3	-	1.45271	0.0214077	up
ENSG00000253669	GASAL1	growth arrest associated lncRNA 1 [Source:HGNC Symbol;Acc:HGNC:53461]	1.34176	0.0187184	up
ENSG00000186654	PRR5	proline rich 5 [Source:HGNC Symbol;Acc:HGNC:31682]	-1.08639179258374	0.0140171	down
ENSG00000099953	MMP11	matrix metallopeptidase 11 [Source:HGNC Symbol;Acc:HGNC:7157]	-1.3124564028221	0.0185118	down
ENSG00000259456	ADNP-AS1	ADNP antisense RNA 1	1.65987	0.0229586	up
ENSG00000151725	CENPU	centromere protein U [Source:HGNC Symbol;Acc:HGNC:21348]	1.57045	0.0126014	up
ENSG00000268584	AC073389.1	-	2.11829	0.0236205	up
ENSG00000108798	ABI3	ABI family member 3 [Source:HGNC Symbol;Acc:HGNC:29859]	-3.98724527503862	0.0230272	down
ENSG00000128965	CHAC1	ChaC glutathione specific gamma-glutamylcyclotransferase 1 [Source:HGNC Symbol;Acc:HGNC:28680]	-1.76942013565929	0.0148139	down
ENSG00000172725	CORO1B	coronin 1B [Source:HGNC Symbol;Acc:HGNC:2253]	-0.698594318458673	0.0110396	no
ENSG00000096433	ITPR3	inositol 1,4,5-trisphosphate receptor type 3 [Source:HGNC Symbol;Acc:HGNC:6182]	-0.920167535655871	0.0128279	no
ENSG00000054598	FOXC1	forkhead box C1 [Source:HGNC Symbol;Acc:HGNC:3800]	-3.28155701480316	0.0230397	down
ENSG00000140092	FBLN5	fibulin 5 [Source:HGNC Symbol;Acc:HGNC:3602]	-2.02285224493339	0.0112593	down
ENSG00000066279	ASPM	abnormal spindle microtubule assembly [Source:HGNC Symbol;Acc:HGNC:19048]	0.971355	0.0122377	no
ENSG00000100979	PLTP	phospholipid transfer protein [Source:HGNC Symbol;Acc:HGNC:9093]	-1.72031567814238	0.0119477	down
ENSG00000142279	WTIP	WT1 interacting protein [Source:HGNC Symbol;Acc:HGNC:20964]	-0.73085663702093	0.012449	no
ENSG00000109099	PMP22	peripheral myelin protein 22 [Source:HGNC Symbol;Acc:HGNC:9118]	-1.26337272722883	0.0119643	down
ENSG00000136874	STX17	syntaxin 17 [Source:HGNC Symbol;Acc:HGNC:11432]	1.20721	0.0180357	up
ENSG00000160161	CILP2	cartilage intermediate layer protein 2 [Source:HGNC Symbol;Acc:HGNC:24213]	-3.5233265911891	0.0229843	down
ENSG00000100629	CEP128	centrosomal protein 128 [Source:HGNC Symbol;Acc:HGNC:20359]	1.02191	0.0156472	up
ENSG00000117114	ADGRL2	adhesion G protein-coupled receptor L2 [Source:HGNC Symbol;Acc:HGNC:18582]	-1.85334838172461	0.019009	down
ENSG00000168502	MTCL1	microtubule crosslinking factor 1 [Source:HGNC Symbol;Acc:HGNC:29121]	-0.815562589551001	0.0128299	no
ENSG00000100311	PDGFB	platelet derived growth factor subunit B [Source:HGNC Symbol;Acc:HGNC:8800]	-6.31187331118524	0.023471	down
ENSG00000132780	NASP	nuclear autoantigenic sperm protein [Source:HGNC Symbol;Acc:HGNC:7644]	0.762108	0.0112428	no
ENSG00000100154	TTC28	tetratricopeptide repeat domain 28 [Source:HGNC Symbol;Acc:HGNC:29179]	-1.28139025430314	0.0168271	down
ENSG00000134202	GSTM3	glutathione S-transferase mu 3 [Source:HGNC Symbol;Acc:HGNC:4635]	-1.0492228342095	0.012757	down
ENSG00000118292	C1orf54	chromosome 1 open reading frame 54 [Source:HGNC Symbol;Acc:HGNC:26258]	-1.95921481977638	0.0211342	down
ENSG00000167680	SEMA6B	semaphorin 6B [Source:HGNC Symbol;Acc:HGNC:10739]	-4.59363404129179	0.0197934	down
ENSG00000106538	RARRES2	retinoic acid receptor responder 2 [Source:HGNC Symbol;Acc:HGNC:9868]	-3.47518390685169	0.0239746	down
ENSG00000123240	OPTN	optineurin [Source:HGNC Symbol;Acc:HGNC:17142]	-0.867424239329686	0.0125493	no
ENSG00000119705	SLIRP	SRA stem-loop interacting RNA binding protein [Source:HGNC Symbol;Acc:HGNC:20495]	1.10146	0.0120436	up
ENSG00000263176	AC015909.4	-	2.47259	0.0254738	up
ENSG00000005238	FAM214B	family with sequence similarity 214 member B [Source:HGNC Symbol;Acc:HGNC:25666]	-0.925547586956069	0.0133838	no
ENSG00000120539	MASTL	microtubule associated serine/threonine kinase like [Source:HGNC Symbol;Acc:HGNC:19042]	1.00095	0.0136828	up
ENSG00000102804	TSC22D1	TSC22 domain family member 1 [Source:HGNC Symbol;Acc:HGNC:16826]	-0.78836997628703	0.0129533	no
ENSG00000078401	EDN1	endothelin 1 [Source:HGNC Symbol;Acc:HGNC:3176]	-3.95525179504228	0.0186909	down
ENSG00000123473	STIL	STIL, centriolar assembly protein [Source:HGNC Symbol;Acc:HGNC:10879]	1.26482	0.0144019	up
ENSG00000121957	GPSM2	G protein signaling modulator 2 [Source:HGNC Symbol;Acc:HGNC:29501]	0.866114	0.0138708	no
ENSG00000144381	HSPD1	heat shock protein family D (Hsp60) member 1 [Source:HGNC Symbol;Acc:HGNC:5261]	0.694606	0.010794	no
ENSG00000243701	DUBR	DPPA2 upstream binding RNA	1.0787	0.0149676	up
ENSG00000166508	MCM7	minichromosome maintenance complex component 7 [Source:HGNC Symbol;Acc:HGNC:6950]	1.02457	0.011186	up
ENSG00000186638	KIF24	kinesin family member 24 [Source:HGNC Symbol;Acc:HGNC:19916]	1.63779	0.0182684	up
ENSG00000260442	ATP2A1-AS1	ATP2A1 antisense RNA 1	1.79259	0.0190818	up
ENSG00000170836	PPM1D	protein phosphatase, Mg2+/Mn2+ dependent 1D [Source:HGNC Symbol;Acc:HGNC:9277]	0.831564	0.0152441	no
ENSG00000261716	AC239868.1	-	1.52561	0.0208144	up
ENSG00000279022	AL359715.4	-	-2.30142733624584	0.0259152	down
ENSG00000080823	MOK	MOK protein kinase [Source:HGNC Symbol;Acc:HGNC:9833]	0.840443	0.0133305	no
ENSG00000154133	ROBO4	roundabout guidance receptor 4 [Source:HGNC Symbol;Acc:HGNC:17985]	-4.87066760539568	0.0213628	down
ENSG00000114544	SLC41A3	solute carrier family 41 member 3 [Source:HGNC Symbol;Acc:HGNC:31046]	-0.740700596829593	0.0133749	no
ENSG00000148677	ANKRD1	ankyrin repeat domain 1 [Source:HGNC Symbol;Acc:HGNC:15819]	-1.85262068183508	0.0117852	down
ENSG00000125871	MGME1	mitochondrial genome maintenance exonuclease 1 [Source:HGNC Symbol;Acc:HGNC:16205]	0.814416	0.0135908	no
ENSG00000166801	FAM111A	family with sequence similarity 111 member A [Source:HGNC Symbol;Acc:HGNC:24725]	0.817762	0.013403	no
ENSG00000124787	RPP40	ribonuclease P/MRP subunit p40 [Source:HGNC Symbol;Acc:HGNC:20992]	0.911202	0.0144285	no
ENSG00000165355	FBXO33	F-box protein 33 [Source:HGNC Symbol;Acc:HGNC:19833]	0.958685	0.0157515	no
ENSG00000129538	RNASE1	ribonuclease A family member 1, pancreatic [Source:HGNC Symbol;Acc:HGNC:10044]	-5.56058780340769	0.0247982	down
ENSG00000104967	NOVA2	NOVA alternative splicing regulator 2 [Source:HGNC Symbol;Acc:HGNC:7887]	-3.76717422824993	0.0252953	down
ENSG00000037749	MFAP3	microfibril associated protein 3 [Source:HGNC Symbol;Acc:HGNC:7034]	1.09589	0.0188192	up
ENSG00000259321	AL136295.2	-	2.30075	0.0262982	up
ENSG00000125746	EML2	echinoderm microtubule associated protein like 2 [Source:HGNC Symbol;Acc:HGNC:18035]	-0.933872349124141	0.0133682	no
ENSG00000106665	CLIP2	CAP-Gly domain containing linker protein 2 [Source:HGNC Symbol;Acc:HGNC:2586]	-1.09814801177353	0.0130601	down
ENSG00000225171	DUTP6	deoxyuridine triphosphatase pseudogene 6 [Source:HGNC Symbol;Acc:HGNC:39519]	-2.29789406913518	0.0265794	down
ENSG00000139291	TMEM19	transmembrane protein 19 [Source:HGNC Symbol;Acc:HGNC:25605]	1.1587	0.0152907	up
ENSG00000267534	S1PR2	sphingosine-1-phosphate receptor 2 [Source:HGNC Symbol;Acc:HGNC:3169]	-1.47702337279788	0.0149463	down
ENSG00000140400	MAN2C1	mannosidase alpha class 2C member 1 [Source:HGNC Symbol;Acc:HGNC:6827]	-0.9879478621184	0.0134047	no
ENSG00000181541	MAB21L2	mab-21 like 2 [Source:HGNC Symbol;Acc:HGNC:6758]	1.38639	0.0186715	up
ENSG00000077585	GPR137B	G protein-coupled receptor 137B [Source:HGNC Symbol;Acc:HGNC:11862]	-1.07233997648212	0.0172601	down
ENSG00000012171	SEMA3B	semaphorin 3B [Source:HGNC Symbol;Acc:HGNC:10724]	-2.21408208675924	0.0208964	down
ENSG00000125637	PSD4	pleckstrin and Sec7 domain containing 4 [Source:HGNC Symbol;Acc:HGNC:19096]	-1.05002504891931	0.0165658	down
ENSG00000113319	RASGRF2	Ras protein specific guanine nucleotide releasing factor 2 [Source:HGNC Symbol;Acc:HGNC:9876]	-1.34180721413079	0.018583	down
ENSG00000237523	LINC00857	long intergenic non-protein coding RNA 857	1.11413	0.0206798	up
ENSG00000221990	EXOC3-AS1	EXOC3 antisense RNA 1	1.28131	0.0185274	up
ENSG00000170458	CD14	CD14 molecule [Source:HGNC Symbol;Acc:HGNC:1628]	-1.72778956047752	0.0235135	down
ENSG00000165804	ZNF219	zinc finger protein 219 [Source:HGNC Symbol;Acc:HGNC:13011]	-1.2301241416161	0.0149355	down
ENSG00000196636	SDHAF3	succinate dehydrogenase complex assembly factor 3 [Source:HGNC Symbol;Acc:HGNC:21752]	0.941874	0.0148037	no
ENSG00000167653	PSCA	prostate stem cell antigen [Source:HGNC Symbol;Acc:HGNC:9500]	1.80578	0.0250385	up
ENSG00000213626	LBH	limb bud and heart development [Source:HGNC Symbol;Acc:HGNC:29532]	-2.28543686862142	0.0177526	down
ENSG00000223802	CERS1	growth differentiation factor 1	-2.06712757226445	0.0245773	down
ENSG00000163964	PIGX	phosphatidylinositol glycan anchor biosynthesis class X [Source:HGNC Symbol;Acc:HGNC:26046]	0.826773	0.0143455	no
ENSG00000129038	LOXL1	lysyl oxidase like 1 [Source:HGNC Symbol;Acc:HGNC:6665]	-1.25487412622749	0.0134641	down
ENSG00000022267	FHL1	four and a half LIM domains 1 [Source:HGNC Symbol;Acc:HGNC:3702]	-1.16394412223099	0.0133115	down
ENSG00000110628	SLC22A18	solute carrier family 22 member 18 [Source:HGNC Symbol;Acc:HGNC:10964]	-2.2993618153991	0.017343	down
ENSG00000266707	PSMD7P1	proteasome 26S subunit, non-ATPase 7 pseudogene 1 [Source:HGNC Symbol;Acc:HGNC:7202]	1.83006	0.0269568	up
ENSG00000272525	AC099522.2	-	1.65833	0.0259214	up
ENSG00000133119	RFC3	replication factor C subunit 3 [Source:HGNC Symbol;Acc:HGNC:9971]	1.14546	0.0140956	up
ENSG00000174442	ZWILCH	zwilch kinetochore protein [Source:HGNC Symbol;Acc:HGNC:25468]	1.20931	0.0139942	up
ENSG00000180914	OXTR	oxytocin receptor [Source:HGNC Symbol;Acc:HGNC:8529]	-1.43506400841347	0.0184171	down
ENSG00000128283	CDC42EP1	CDC42 effector protein 1 [Source:HGNC Symbol;Acc:HGNC:17014]	-0.890451833419512	0.0123259	no
ENSG00000084234	APLP2	amyloid beta precursor like protein 2 [Source:HGNC Symbol;Acc:HGNC:598]	-1.13144275353825	0.0125258	down
ENSG00000141424	SLC39A6	solute carrier family 39 member 6 [Source:HGNC Symbol;Acc:HGNC:18607]	0.738289	0.0136475	no
ENSG00000248008	NRAV	negative regulator of antiviral response (non-protein coding)	1.03379	0.0174283	up
ENSG00000239697	TNFSF12	TNF superfamily member 12 [Source:HGNC Symbol;Acc:HGNC:11927]	-1.02988999973525	0.0157292	down
ENSG00000270673	YTHDF3-AS1	YTHDF3 antisense RNA 1 (head to head)	1.18745	0.0217653	up
ENSG00000184428	TOP1MT	DNA topoisomerase I mitochondrial [Source:HGNC Symbol;Acc:HGNC:29787]	-0.836766426049066	0.013563	no
ENSG00000166670	MMP10	matrix metallopeptidase 10 [Source:HGNC Symbol;Acc:HGNC:7156]	-5.03831686796165	0.0262632	down
ENSG00000120696	KBTBD7	kelch repeat and BTB domain containing 7 [Source:HGNC Symbol;Acc:HGNC:25266]	1.23152	0.0210515	up
ENSG00000011426	ANLN	anillin actin binding protein [Source:HGNC Symbol;Acc:HGNC:14082]	1.09275	0.012891	up
ENSG00000185721	DRG1	developmentally regulated GTP binding protein 1 [Source:HGNC Symbol;Acc:HGNC:3029]	0.731396	0.0130288	no
ENSG00000278828	HIST1H3H	histone cluster 1 H3 family member h [Source:HGNC Symbol;Acc:HGNC:4775]	1.55813	0.0252116	up
ENSG00000168685	IL7R	interleukin 7 receptor [Source:HGNC Symbol;Acc:HGNC:6024]	1.15175	0.0175627	up
ENSG00000234664	HMGN2P5	high mobility group nucleosomal binding domain 2 pseudogene 5 [Source:HGNC Symbol;Acc:HGNC:33568]	1.03924	0.0202378	up
ENSG00000256433	AC005840.2	-	1.38829	0.0244875	up
ENSG00000152495	CAMK4	calcium/calmodulin dependent protein kinase IV [Source:HGNC Symbol;Acc:HGNC:1464]	1.17342	0.0183155	up
ENSG00000166482	MFAP4	microfibril associated protein 4 [Source:HGNC Symbol;Acc:HGNC:7035]	-3.80790503276635	0.0167609	down
ENSG00000166896	ATP23	ATP23 metallopeptidase and ATP synthase assembly factor homolog [Source:HGNC Symbol;Acc:HGNC:29452]	1.07244	0.0180493	up
ENSG00000164754	RAD21	RAD21 cohesin complex component [Source:HGNC Symbol;Acc:HGNC:9811]	0.62547	0.0126024	no
ENSG00000213430	HSPD1P1	heat shock protein family D (Hsp60) member 1 pseudogene 1 [Source:HGNC Symbol;Acc:HGNC:35133]	0.892845	0.0162449	no
ENSG00000198298	ZNF485	zinc finger protein 485 [Source:HGNC Symbol;Acc:HGNC:23440]	1.13672	0.0211995	up
ENSG00000204381	LAYN	layilin [Source:HGNC Symbol;Acc:HGNC:29471]	0.738491	0.0139003	no
ENSG00000057704	TMCC3	transmembrane and coiled-coil domain family 3 [Source:HGNC Symbol;Acc:HGNC:29199]	-1.23523791796462	0.0196251	down
ENSG00000213347	MXD3	MAX dimerization protein 3 [Source:HGNC Symbol;Acc:HGNC:14008]	0.895768	0.014126	no
ENSG00000165949	IFI27	interferon alpha inducible protein 27 [Source:HGNC Symbol;Acc:HGNC:5397]	-4.08266000766539	0.0250793	down
ENSG00000139618	BRCA2	BRCA2, DNA repair associated [Source:HGNC Symbol;Acc:HGNC:1101]	1.2604	0.0166071	up
ENSG00000246082	NUDT16P1	nudix hydrolase 16 pseudogene 1	1.3899	0.0237482	up
ENSG00000229122	AGBL5-IT1	AGBL5 intronic transcript 1 [Source:HGNC Symbol;Acc:HGNC:41484]	2.08201	0.0285356	up
ENSG00000132688	NES	nestin [Source:HGNC Symbol;Acc:HGNC:7756]	-2.08451330131689	0.0134661	down
ENSG00000178700	DHFR2	dihydrofolate reductase 2 [Source:HGNC Symbol;Acc:HGNC:27309]	1.00567	0.0202311	up
ENSG00000228649	SNHG26	small nucleolar RNA host gene 26 [Source:HGNC Symbol;Acc:HGNC:53131]	1.20956	0.0195625	up
ENSG00000137936	BCAR3	BCAR3, NSP family adaptor protein [Source:HGNC Symbol;Acc:HGNC:973]	-0.685187496773371	0.0139487	no
ENSG00000089682	RBM41	RNA binding motif protein 41 [Source:HGNC Symbol;Acc:HGNC:25617]	1.26795	0.0204881	up
ENSG00000275630	AC004816.2	-	2.21584	0.0281723	up
ENSG00000269903	AC025165.4	-	-2.27836156870114	0.0291847	down
ENSG00000184916	JAG2	jagged 2 [Source:HGNC Symbol;Acc:HGNC:6189]	-4.99537860747912	0.0263219	down
ENSG00000131016	AKAP12	A-kinase anchoring protein 12 [Source:HGNC Symbol;Acc:HGNC:370]	-1.39953717462668	0.0137274	down
ENSG00000124207	CSE1L	chromosome segregation 1 like [Source:HGNC Symbol;Acc:HGNC:2431]	0.891557	0.0128566	no
ENSG00000279148	AC126474.1	-	1.54774	0.0265104	up
ENSG00000197321	SVIL	supervillin [Source:HGNC Symbol;Acc:HGNC:11480]	-1.02294214818136	0.0162793	down
ENSG00000134107	BHLHE40	basic helix-loop-helix family member e40 [Source:HGNC Symbol;Acc:HGNC:1046]	-1.79099470093255	0.0141671	down
ENSG00000058804	NDC1	NDC1 transmembrane nucleoporin [Source:HGNC Symbol;Acc:HGNC:25525]	1.14722	0.0140408	up
ENSG00000187514	PTMA	prothymosin alpha [Source:HGNC Symbol;Acc:HGNC:9623]	0.662965	0.0116291	no
ENSG00000198853	RUSC2	RUN and SH3 domain containing 2 [Source:HGNC Symbol;Acc:HGNC:23625]	-1.19021842541138	0.0138132	down
ENSG00000116962	NID1	nidogen 1 [Source:HGNC Symbol;Acc:HGNC:7821]	-1.43750402180587	0.0133446	down
ENSG00000171206	TRIM8	tripartite motif containing 8 [Source:HGNC Symbol;Acc:HGNC:15579]	-0.899757329873533	0.01368	no
ENSG00000164087	POC1A	POC1 centriolar protein A [Source:HGNC Symbol;Acc:HGNC:24488]	0.939272	0.0146692	no
ENSG00000165716	FAM69B	family with sequence similarity 69 member B [Source:HGNC Symbol;Acc:HGNC:28290]	-4.87765512576713	0.0267466	down
ENSG00000114346	ECT2	epithelial cell transforming 2 [Source:HGNC Symbol;Acc:HGNC:3155]	1.10233	0.0146701	up
ENSG00000232415	ELN-AS1	ELN antisense RNA 1 [Source:HGNC Symbol;Acc:HGNC:40212]	2.43305	0.0297825	up
ENSG00000152147	GEMIN6	gem nuclear organelle associated protein 6 [Source:HGNC Symbol;Acc:HGNC:20044]	0.985891	0.0149418	no
ENSG00000074660	SCARF1	scavenger receptor class F member 1 [Source:HGNC Symbol;Acc:HGNC:16820]	-4.69205996178074	0.0278831	down
ENSG00000100060	MFNG	MFNG O-fucosylpeptide 3-beta-N-acetylglucosaminyltransferase [Source:HGNC Symbol;Acc:HGNC:7038]	-5.74233461627107	0.0277889	down
ENSG00000109062	SLC9A3R1	SLC9A3 regulator 1 [Source:HGNC Symbol;Acc:HGNC:11075]	0.711246	0.0144888	no
ENSG00000108797	CNTNAP1	contactin associated protein 1 [Source:HGNC Symbol;Acc:HGNC:8011]	-1.2385682768303	0.0193459	down
ENSG00000128050	PAICS	phosphoribosylaminoimidazole carboxylase and phosphoribosylaminoimidazolesuccinocarboxamide synthase [Source:HGNC Symbol;Acc:HGNC:8587]	0.761589	0.0128289	no
ENSG00000145335	SNCA	synuclein alpha [Source:HGNC Symbol;Acc:HGNC:11138]	-2.34864628627949	0.0227302	down
ENSG00000099860	GADD45B	growth arrest and DNA damage inducible beta [Source:HGNC Symbol;Acc:HGNC:4096]	-0.970586771125605	0.0134294	no
ENSG00000228201	AL022341.1	-	-1.76361210880127	0.0298443	down
ENSG00000086475	SEPHS1	selenophosphate synthetase 1 [Source:HGNC Symbol;Acc:HGNC:19685]	0.669241	0.0137436	no
ENSG00000269837	IPO5P1	importin 5 pseudogene 1 [Source:HGNC Symbol;Acc:HGNC:49687]	1.20733	0.0246382	up
ENSG00000123977	DAW1	dynein assembly factor with WD repeats 1 [Source:HGNC Symbol;Acc:HGNC:26383]	1.24016	0.0164474	up
ENSG00000261474	AC026471.4	-	-2.35560595679088	0.0300463	down
ENSG00000106070	GRB10	growth factor receptor bound protein 10 [Source:HGNC Symbol;Acc:HGNC:4564]	-1.20585338258401	0.0153364	down
ENSG00000171649	ZIK1	zinc finger protein interacting with K protein 1 [Source:HGNC Symbol;Acc:HGNC:33104]	1.5578	0.0227946	up
ENSG00000173269	MMRN2	multimerin 2 [Source:HGNC Symbol;Acc:HGNC:19888]	-4.86547094496119	0.0272546	down
ENSG00000185515	BRCC3	BRCA1/BRCA2-containing complex subunit 3 [Source:HGNC Symbol;Acc:HGNC:24185]	1.00202	0.01661	up
ENSG00000143127	ITGA10	integrin subunit alpha 10 [Source:HGNC Symbol;Acc:HGNC:6135]	-1.14164491717059	0.017238	down
ENSG00000198056	PRIM1	DNA primase subunit 1 [Source:HGNC Symbol;Acc:HGNC:9369]	1.27405	0.0169666	up
ENSG00000198155	ZNF876P	zinc finger protein 876, pseudogene	1.40892	0.0250605	up
ENSG00000237190	CDKN2AIPNL	CDKN2A interacting protein N-terminal like [Source:HGNC Symbol;Acc:HGNC:30545]	0.79899	0.0145392	no
ENSG00000277157	HIST1H4D	histone cluster 1 H4 family member d [Source:HGNC Symbol;Acc:HGNC:4782]	2.26141	0.03045	up
ENSG00000150779	TIMM8B	translocase of inner mitochondrial membrane 8 homolog B [Source:HGNC Symbol;Acc:HGNC:11818]	0.956654	0.0140408	no
ENSG00000176907	TCIM	transcriptional and immune response regulator [Source:HGNC Symbol;Acc:HGNC:1357]	-3.97681704181323	0.029896	down
ENSG00000171401	KRT13	keratin 13 [Source:HGNC Symbol;Acc:HGNC:6415]	-5.11323806942715	0.0296242	down
ENSG00000157734	SNX22	sorting nexin 22 [Source:HGNC Symbol;Acc:HGNC:16315]	1.77697	0.0250718	up
ENSG00000226363	HAGLROS	HAGLR opposite strand (non-protein coding) [Source:HGNC Symbol;Acc:HGNC:50646]	-3.20630576682216	0.0302299	down
ENSG00000156509	FBXO43	F-box protein 43 [Source:HGNC Symbol;Acc:HGNC:28521]	1.69719	0.0262039	up
ENSG00000115604	IL18R1	interleukin 18 receptor 1 [Source:HGNC Symbol;Acc:HGNC:5988]	-1.69918585309389	0.0202858	down
ENSG00000224383	PRR29	proline rich 29 [Source:HGNC Symbol;Acc:HGNC:25673]	-3.94703283184423	0.0296574	down
ENSG00000061938	TNK2	tyrosine kinase non receptor 2 [Source:HGNC Symbol;Acc:HGNC:19297]	-0.957251059918786	0.0154258	no
ENSG00000278546	AC003101.2	-	1.66045	0.0277887	up
ENSG00000116205	TCEANC2	transcription elongation factor A N-terminal and central domain containing 2 [Source:HGNC Symbol;Acc:HGNC:26494]	0.858851	0.0186142	no
ENSG00000174371	EXO1	exonuclease 1 [Source:HGNC Symbol;Acc:HGNC:3511]	1.40843	0.0168621	up
ENSG00000113810	SMC4	structural maintenance of chromosomes 4 [Source:HGNC Symbol;Acc:HGNC:14013]	1.05741	0.0151307	up
ENSG00000253738	OTUD6B-AS1	OTUD6B antisense RNA 1 (head to head)	1.19108	0.0170296	up
ENSG00000011332	DPF1	double PHD fingers 1 [Source:HGNC Symbol;Acc:HGNC:20225]	1.11366	0.0182751	up
ENSG00000163935	SFMBT1	Scm like with four mbt domains 1 [Source:HGNC Symbol;Acc:HGNC:20255]	1.04444	0.0202074	up
ENSG00000280187	AC022107.1	-	1.38224	0.0268204	up
ENSG00000261762	AC027228.2	-	1.69016	0.0278028	up
ENSG00000171889	MIR31HG	MIR31 host gene [Source:HGNC Symbol;Acc:HGNC:37187]	-1.33902407389285	0.0272521	down
ENSG00000140682	TGFB1I1	transforming growth factor beta 1 induced transcript 1 [Source:HGNC Symbol;Acc:HGNC:11767]	-0.920967618181366	0.0135128	no
ENSG00000151617	EDNRA	endothelin receptor type A [Source:HGNC Symbol;Acc:HGNC:3179]	-1.68343292219185	0.0264697	down
ENSG00000123689	G0S2	G0/G1 switch 2 [Source:HGNC Symbol;Acc:HGNC:30229]	-2.61594192290314	0.0202522	down
ENSG00000115295	CLIP4	CAP-Gly domain containing linker protein family member 4 [Source:HGNC Symbol;Acc:HGNC:26108]	-0.888956607373331	0.017152	no
ENSG00000198483	ANKRD35	ankyrin repeat domain 35 [Source:HGNC Symbol;Acc:HGNC:26323]	0.908891	0.0177925	no
ENSG00000165501	LRR1	leucine rich repeat protein 1 [Source:HGNC Symbol;Acc:HGNC:19742]	1.09553	0.0162992	up
ENSG00000087076	HSD17B14	hydroxysteroid 17-beta dehydrogenase 14 [Source:HGNC Symbol;Acc:HGNC:23238]	-1.84790922305922	0.018909	down
ENSG00000119801	YPEL5	yippee like 5 [Source:HGNC Symbol;Acc:HGNC:18329]	-0.915692912041093	0.0162739	no
ENSG00000129195	PIMREG	PICALM interacting mitotic regulator [Source:HGNC Symbol;Acc:HGNC:25483]	1.03467	0.015046	up
ENSG00000126787	DLGAP5	DLG associated protein 5 [Source:HGNC Symbol;Acc:HGNC:16864]	1.24341	0.0148531	up
ENSG00000120318	ARAP3	ArfGAP with RhoGAP domain, ankyrin repeat and PH domain 3 [Source:HGNC Symbol;Acc:HGNC:24097]	-1.12086744413535	0.0154409	down
ENSG00000225573	RPL35P5	ribosomal protein L35 pseudogene 5 [Source:HGNC Symbol;Acc:HGNC:36955]	2.23492	0.031394	up
ENSG00000100526	CDKN3	cyclin dependent kinase inhibitor 3 [Source:HGNC Symbol;Acc:HGNC:1791]	1.21288	0.0154146	up
ENSG00000133069	TMCC2	transmembrane and coiled-coil domain family 2 [Source:HGNC Symbol;Acc:HGNC:24239]	-1.01188325862513	0.0223392	down
ENSG00000132967	HMGB1P5	high mobility group box 1 pseudogene 5 [Source:HGNC Symbol;Acc:HGNC:4997]	0.890812	0.0148283	no
ENSG00000278588	HIST1H2BI	histone cluster 1 H2B family member i [Source:HGNC Symbol;Acc:HGNC:4756]	2.04254	0.0322848	up
ENSG00000257740	AC073896.3	-	2.03283	0.0310327	up
ENSG00000278272	HIST1H3C	histone cluster 1 H3 family member c [Source:HGNC Symbol;Acc:HGNC:4768]	2.22869	0.0316705	up
ENSG00000166741	NNMT	nicotinamide N-methyltransferase [Source:HGNC Symbol;Acc:HGNC:7861]	0.874013	0.0128156	no
ENSG00000130024	PHF10	PHD finger protein 10 [Source:HGNC Symbol;Acc:HGNC:18250]	0.657184	0.0151725	no
ENSG00000186480	INSIG1	insulin induced gene 1 [Source:HGNC Symbol;Acc:HGNC:6083]	-0.89660400906494	0.0154232	no
ENSG00000132329	RAMP1	receptor activity modifying protein 1 [Source:HGNC Symbol;Acc:HGNC:9843]	-2.30020299012372	0.0213978	down
ENSG00000185404	SP140L	SP140 nuclear body protein like [Source:HGNC Symbol;Acc:HGNC:25105]	1.06637	0.0189044	up
ENSG00000130066	SAT1	spermidine/spermine N1-acetyltransferase 1 [Source:HGNC Symbol;Acc:HGNC:10540]	-1.27691042437077	0.0147632	down
ENSG00000160233	LRRC3	leucine rich repeat containing 3 [Source:HGNC Symbol;Acc:HGNC:14965]	-1.1420645066811	0.021331	down
ENSG00000106399	RPA3	replication protein A3 [Source:HGNC Symbol;Acc:HGNC:10291]	1.08577	0.0154954	up
ENSG00000170846	AC093323.1	Morf4 family associated protein 1 like 1 pseudogene	0.774398	0.016814	no
ENSG00000273786	AC020658.4	-	2.0925	0.0322987	up
ENSG00000231007	CDC20P1	cell division cycle 20 pseudogene 1 [Source:HGNC Symbol;Acc:HGNC:29487]	1.19729	0.0243731	up
ENSG00000167632	TRAPPC9	trafficking protein particle complex 9 [Source:HGNC Symbol;Acc:HGNC:30832]	-1.14294650033931	0.0171427	down
ENSG00000196793	ZNF239	zinc finger protein 239 [Source:HGNC Symbol;Acc:HGNC:13031]	0.978478	0.0203363	no
ENSG00000259781	HMGB1P6	high mobility group box 1 pseudogene 6 [Source:HGNC Symbol;Acc:HGNC:4998]	0.793888	0.0149009	no
ENSG00000227896	AL731569.1	-	1.30095	0.0248364	up
ENSG00000180573	HIST1H2AC	histone cluster 1 H2A family member c [Source:HGNC Symbol;Acc:HGNC:4733]	1.25309	0.0242171	up
ENSG00000197467	COL13A1	collagen type XIII alpha 1 chain [Source:HGNC Symbol;Acc:HGNC:2190]	-1.27515667217573	0.017181	down
ENSG00000137752	CASP1	caspase 1 [Source:HGNC Symbol;Acc:HGNC:1499]	1.23528	0.0199477	up
ENSG00000180596	HIST1H2BC	histone cluster 1 H2B family member c [Source:HGNC Symbol;Acc:HGNC:4757]	1.81646	0.0310958	up
ENSG00000277386	AL138999.1	-	2.23426	0.0328921	up
ENSG00000261377	PDCD6IPP2	PDCD6IP pseudogene 2 [Source:HGNC Symbol;Acc:HGNC:49873]	1.64752	0.0254282	up
ENSG00000079246	XRCC5	X-ray repair cross complementing 5 [Source:HGNC Symbol;Acc:HGNC:12833]	0.680793	0.0137187	no
ENSG00000136371	MTHFS	methenyltetrahydrofolate synthetase [Source:HGNC Symbol;Acc:HGNC:7437]	1.22622	0.025652	up
ENSG00000106355	LSM5	LSM5 homolog, U6 small nuclear RNA and mRNA degradation associated [Source:HGNC Symbol;Acc:HGNC:17162]	0.919672	0.0152383	no
ENSG00000102981	PARD6A	par-6 family cell polarity regulator alpha [Source:HGNC Symbol;Acc:HGNC:15943]	1.64287	0.0284011	up
ENSG00000145555	MYO10	myosin X [Source:HGNC Symbol;Acc:HGNC:7593]	-0.929684613067876	0.0151445	no
ENSG00000090006	LTBP4	latent transforming growth factor beta binding protein 4 [Source:HGNC Symbol;Acc:HGNC:6717]	-1.21653309579988	0.0149873	down
ENSG00000158164	TMSB15A	thymosin beta 15a [Source:HGNC Symbol;Acc:HGNC:30744]	2.02349	0.0218913	up
ENSG00000171608	PIK3CD	phosphatidylinositol-4,5-bisphosphate 3-kinase catalytic subunit delta [Source:HGNC Symbol;Acc:HGNC:8977]	-0.814586186605409	0.0181092	no
ENSG00000213066	FGFR1OP	FGFR1 oncogene partner [Source:HGNC Symbol;Acc:HGNC:17012]	0.84516	0.0181016	no
ENSG00000151276	MAGI1	membrane associated guanylate kinase, WW and PDZ domain containing 1 [Source:HGNC Symbol;Acc:HGNC:946]	-0.806276326742797	0.0194726	no
ENSG00000214654	B3GNT10	UDP-GlcNAc:betaGal beta-1,3-N-acetylglucosaminyltransferase 10 (putative) [Source:HGNC Symbol;Acc:HGNC:53652]	1.45433	0.0283258	up
ENSG00000198816	ZNF358	zinc finger protein 358 [Source:HGNC Symbol;Acc:HGNC:16838]	-1.36924308860971	0.0154479	down
ENSG00000259768	AC004943.2	-	1.20389	0.0248842	up
ENSG00000259207	ITGB3	integrin subunit beta 3 [Source:HGNC Symbol;Acc:HGNC:6156]	-1.05800295155571	0.0212029	down
ENSG00000274265	AC245297.3	-	1.02788	0.0210155	up
ENSG00000196083	IL1RAP	interleukin 1 receptor accessory protein [Source:HGNC Symbol;Acc:HGNC:5995]	0.865204	0.0191038	no
ENSG00000271646	AC099343.3	-	1.42969	0.0276645	up
ENSG00000186081	KRT5	keratin 5 [Source:HGNC Symbol;Acc:HGNC:6442]	-5.19446924862422	0.0323249	down
ENSG00000120334	CENPL	centromere protein L [Source:HGNC Symbol;Acc:HGNC:17879]	1.17559	0.0193477	up
ENSG00000164109	MAD2L1	mitotic arrest deficient 2 like 1 [Source:HGNC Symbol;Acc:HGNC:6763]	1.29053	0.0156582	up
ENSG00000167981	ZNF597	zinc finger protein 597 [Source:HGNC Symbol;Acc:HGNC:26573]	1.13937	0.0257547	up
ENSG00000235912	AL031729.1	-	1.0448	0.0233996	up
ENSG00000272434	AC137630.3	-	-1.97076316188851	0.0340213	down
ENSG00000131378	RFTN1	raftlin, lipid raft linker 1 [Source:HGNC Symbol;Acc:HGNC:30278]	-0.721641473981758	0.0159617	no
ENSG00000272716	AL121658.1	-	1.64693	0.0295726	up
ENSG00000172062	SMN1	survival of motor neuron 1, telomeric [Source:HGNC Symbol;Acc:HGNC:11117]	0.896675	0.0173683	no
ENSG00000243389	AC012442.2	-	2.27696	0.0345225	up
ENSG00000151632	AKR1C2	aldo-keto reductase family 1 member C2 [Source:HGNC Symbol;Acc:HGNC:385]	-1.42364683817997	0.0221851	down
ENSG00000250657	AC097451.1	-	-2.66272743285634	0.0344467	down
ENSG00000147202	DIAPH2	diaphanous related formin 2 [Source:HGNC Symbol;Acc:HGNC:2877]	-0.798722891673747	0.0190928	no
ENSG00000232671	AL391069.2	uncharacterized LOC100507670	1.76794	0.0343726	up
ENSG00000129422	MTUS1	microtubule associated scaffold protein 1 [Source:HGNC Symbol;Acc:HGNC:29789]	-4.41213086758027	0.0327509	down
ENSG00000271936	AC012073.1	-	1.47322	0.0259265	up
ENSG00000249679	AC106897.1	uncharacterized LOC105377590	-1.84233948935726	0.0338292	down
ENSG00000228203	RNF144A-AS1	RNF144A antisense RNA 1	1.11879	0.0272788	up
ENSG00000178878	APOLD1	apolipoprotein L domain containing 1 [Source:HGNC Symbol;Acc:HGNC:25268]	1.09842	0.0245179	up
ENSG00000162511	LAPTM5	lysosomal protein transmembrane 5 [Source:HGNC Symbol;Acc:HGNC:29612]	-5.03804165339542	0.0318173	down
ENSG00000198331	HYLS1	HYLS1, centriolar and ciliogenesis associated [Source:HGNC Symbol;Acc:HGNC:26558]	0.926308	0.0193503	no
ENSG00000168003	SLC3A2	solute carrier family 3 member 2 [Source:HGNC Symbol;Acc:HGNC:11026]	-0.810079004075354	0.0146383	no
ENSG00000277462	ZNF670	zinc finger protein 670 [Source:HGNC Symbol;Acc:HGNC:28167]	1.12786	0.0257302	up
ENSG00000170312	CDK1	cyclin dependent kinase 1 [Source:HGNC Symbol;Acc:HGNC:1722]	1.069	0.0157842	up
ENSG00000132535	DLG4	discs large MAGUK scaffold protein 4 [Source:HGNC Symbol;Acc:HGNC:2903]	-1.1120117744743	0.0171917	down
ENSG00000160818	GPATCH4	G-patch domain containing 4 [Source:HGNC Symbol;Acc:HGNC:25982]	0.798679	0.016078	no
ENSG00000163110	PDLIM5	PDZ and LIM domain 5 [Source:HGNC Symbol;Acc:HGNC:17468]	-0.673584537165023	0.0158039	no
ENSG00000004864	SLC25A13	solute carrier family 25 member 13 [Source:HGNC Symbol;Acc:HGNC:10983]	0.751142	0.0176089	no
ENSG00000115163	CENPA	centromere protein A [Source:HGNC Symbol;Acc:HGNC:1851]	1.05833	0.01731	up
ENSG00000238271	IFNWP19	interferon omega 1 pseudogene 19 [Source:HGNC Symbol;Acc:HGNC:5451]	-1.82117693449126	0.0335183	down
ENSG00000173041	ZNF680	zinc finger protein 680 [Source:HGNC Symbol;Acc:HGNC:26897]	1.23192	0.0238128	up
ENSG00000137198	GMPR	guanosine monophosphate reductase [Source:HGNC Symbol;Acc:HGNC:4376]	-1.72139280477778	0.0286341	down
ENSG00000152223	EPG5	ectopic P-granules autophagy protein 5 homolog [Source:HGNC Symbol;Acc:HGNC:29331]	-0.826549636258876	0.0179288	no
ENSG00000234705	HMGA1P4	high mobility group AT-hook 1 pseudogene 4 [Source:HGNC Symbol;Acc:HGNC:39093]	2.19067	0.0361942	up
ENSG00000189334	S100A14	S100 calcium binding protein A14 [Source:HGNC Symbol;Acc:HGNC:18901]	-3.51957491209533	0.0357494	down
ENSG00000173040	EVC2	EvC ciliary complex subunit 2 [Source:HGNC Symbol;Acc:HGNC:19747]	-1.00408031629068	0.0208645	down
ENSG00000115008	IL1A	interleukin 1 alpha [Source:HGNC Symbol;Acc:HGNC:5991]	-2.73317686079982	0.0343121	down
ENSG00000161013	MGAT4B	mannosyl (alpha-1,3-)-glycoprotein beta-1,4-N-acetylglucosaminyltransferase, isozyme B [Source:HGNC Symbol;Acc:HGNC:7048]	-0.741583251111434	0.0154443	no
ENSG00000130487	KLHDC7B	kelch domain containing 7B [Source:HGNC Symbol;Acc:HGNC:25145]	-5.27779798810112	0.033781	down
ENSG00000205177	C11orf91	chromosome 11 open reading frame 91 [Source:HGNC Symbol;Acc:HGNC:34444]	-2.25095911936881	0.0356548	down
ENSG00000103485	QPRT	quinolinate phosphoribosyltransferase [Source:HGNC Symbol;Acc:HGNC:9755]	-2.55723423472524	0.0194556	down
ENSG00000110958	PTGES3	prostaglandin E synthase 3 [Source:HGNC Symbol;Acc:HGNC:16049]	0.739634	0.014974	no
ENSG00000267751	AC009005.1	uncharacterized LOC105372233	1.64949	0.0339424	up
ENSG00000074370	ATP2A3	ATPase sarcoplasmic/endoplasmic reticulum Ca2+ transporting 3 [Source:HGNC Symbol;Acc:HGNC:813]	-1.66673357721403	0.019531	down
ENSG00000254685	FPGT	fucose-1-phosphate guanylyltransferase [Source:HGNC Symbol;Acc:HGNC:3825]	1.10683	0.0222653	up
ENSG00000145908	ZNF300	zinc finger protein 300 [Source:HGNC Symbol;Acc:HGNC:13091]	0.953637	0.020176	no
ENSG00000139278	GLIPR1	GLI pathogenesis related 1 [Source:HGNC Symbol;Acc:HGNC:17001]	0.836823	0.0162328	no
ENSG00000131351	HAUS8	HAUS augmin like complex subunit 8 [Source:HGNC Symbol;Acc:HGNC:30532]	1.09957	0.0177847	up
ENSG00000122566	HNRNPA2B1	heterogeneous nuclear ribonucleoprotein A2/B1 [Source:HGNC Symbol;Acc:HGNC:5033]	0.653141	0.0141821	no
ENSG00000274911	AL627230.2	-	1.47216	0.0282563	up
ENSG00000003402	CFLAR	CASP8 and FADD like apoptosis regulator [Source:HGNC Symbol;Acc:HGNC:1876]	-1.06021031175301	0.0181	down
ENSG00000226738	U62317.1	-	-3.32511085530921	0.0366984	down
ENSG00000175193	PARL	presenilin associated rhomboid like [Source:HGNC Symbol;Acc:HGNC:18253]	0.732823	0.0188341	no
ENSG00000175471	MCTP1	multiple C2 and transmembrane domain containing 1 [Source:HGNC Symbol;Acc:HGNC:26183]	-2.71507964030971	0.0292137	down
ENSG00000254887	AC010247.1	uncharacterized LOC100505622	-1.86076302932144	0.036665	down
ENSG00000120694	HSPH1	heat shock protein family H (Hsp110) member 1 [Source:HGNC Symbol;Acc:HGNC:16969]	0.868047	0.0159873	no
ENSG00000103227	LMF1	lipase maturation factor 1 [Source:HGNC Symbol;Acc:HGNC:14154]	-1.30871245537014	0.019497	down
ENSG00000143786	CNIH3	cornichon family AMPA receptor auxiliary protein 3 [Source:HGNC Symbol;Acc:HGNC:26802]	-1.13137367810427	0.0272855	down
ENSG00000231878	SNRPFP1	small nuclear ribonucleoprotein polypeptide F pseudogene 1 [Source:HGNC Symbol;Acc:HGNC:16551]	2.10816	0.0370951	up
ENSG00000124019	FAM124B	family with sequence similarity 124 member B [Source:HGNC Symbol;Acc:HGNC:26224]	-3.16783765073981	0.0362796	down
ENSG00000104047	DTWD1	DTW domain containing 1 [Source:HGNC Symbol;Acc:HGNC:30926]	0.711819	0.0178602	no
ENSG00000135506	OS9	OS9, endoplasmic reticulum lectin [Source:HGNC Symbol;Acc:HGNC:16994]	-0.759729350098378	0.0159413	no
ENSG00000176890	TYMS	thymidylate synthetase [Source:HGNC Symbol;Acc:HGNC:12441]	1.00448	0.0164985	up
ENSG00000138376	BARD1	BRCA1 associated RING domain 1 [Source:HGNC Symbol;Acc:HGNC:952]	1.10214	0.0218141	up
ENSG00000178814	OPLAH	5-oxoprolinase, ATP-hydrolysing [Source:HGNC Symbol;Acc:HGNC:8149]	-1.405386470089	0.0211365	down
ENSG00000152952	PLOD2	procollagen-lysine,2-oxoglutarate 5-dioxygenase 2 [Source:HGNC Symbol;Acc:HGNC:9082]	0.630527	0.0148868	no
ENSG00000166398	KIAA0355	KIAA0355 [Source:HGNC Symbol;Acc:HGNC:29016]	-0.775258416815872	0.019719	no
ENSG00000167325	RRM1	ribonucleotide reductase catalytic subunit M1 [Source:HGNC Symbol;Acc:HGNC:10451]	0.948081	0.0163243	no
ENSG00000255302	EID1	EP300 interacting inhibitor of differentiation 1 [Source:HGNC Symbol;Acc:HGNC:1191]	0.629238	0.0155652	no
ENSG00000128482	RNF112	ring finger protein 112 [Source:HGNC Symbol;Acc:HGNC:12968]	-4.06056164494158	0.0341316	down
ENSG00000182903	ZNF721	zinc finger protein 721 [Source:HGNC Symbol;Acc:HGNC:29425]	0.834589	0.0213824	no
ENSG00000185880	TRIM69	tripartite motif containing 69 [Source:HGNC Symbol;Acc:HGNC:17857]	0.816149	0.020657	no
ENSG00000186871	ERCC6L	ERCC excision repair 6 like, spindle assembly checkpoint helicase [Source:HGNC Symbol;Acc:HGNC:20794]	1.20571	0.0210383	up
ENSG00000131153	GINS2	GINS complex subunit 2 [Source:HGNC Symbol;Acc:HGNC:24575]	1.19408	0.0172068	up
ENSG00000135119	RNFT2	ring finger protein, transmembrane 2 [Source:HGNC Symbol;Acc:HGNC:25905]	1.06158	0.0232064	up
ENSG00000105750	ZNF85	zinc finger protein 85 [Source:HGNC Symbol;Acc:HGNC:13160]	1.24503	0.0259655	up
ENSG00000128708	HAT1	histone acetyltransferase 1 [Source:HGNC Symbol;Acc:HGNC:4821]	1.2625	0.0173004	up
ENSG00000125510	OPRL1	opioid related nociceptin receptor 1 [Source:HGNC Symbol;Acc:HGNC:8155]	-2.12097558726202	0.0340194	down
ENSG00000268970	AC022150.2	-	2.08419	0.0378767	up
ENSG00000175182	FAM131A	family with sequence similarity 131 member A [Source:HGNC Symbol;Acc:HGNC:28308]	-0.786151678087866	0.0200593	no
ENSG00000165572	KBTBD6	kelch repeat and BTB domain containing 6 [Source:HGNC Symbol;Acc:HGNC:25340]	0.920743	0.0208143	no
ENSG00000246067	RAB30-AS1	RAB30 antisense RNA 1 (head to head)	1.13867	0.0245053	up
ENSG00000097046	CDC7	cell division cycle 7 [Source:HGNC Symbol;Acc:HGNC:1745]	0.939514	0.0194468	no
ENSG00000273162	AL133215.2	-	1.5366	0.0338285	up
ENSG00000100908	EMC9	ER membrane protein complex subunit 9 [Source:HGNC Symbol;Acc:HGNC:20273]	0.858128	0.0180808	no
ENSG00000100292	HMOX1	heme oxygenase 1 [Source:HGNC Symbol;Acc:HGNC:5013]	-1.16663072067304	0.0174211	down
ENSG00000175573	C11orf68	chromosome 11 open reading frame 68 [Source:HGNC Symbol;Acc:HGNC:28801]	-0.661057776233137	0.0169303	no
ENSG00000110200	ANAPC15	anaphase promoting complex subunit 15 [Source:HGNC Symbol;Acc:HGNC:24531]	0.865513	0.0207048	no
ENSG00000065328	MCM10	minichromosome maintenance 10 replication initiation factor [Source:HGNC Symbol;Acc:HGNC:18043]	1.40814	0.0195161	up
ENSG00000167123	CERCAM	cerebral endothelial cell adhesion molecule [Source:HGNC Symbol;Acc:HGNC:23723]	-0.995644424492572	0.016475	no
ENSG00000132646	PCNA	proliferating cell nuclear antigen [Source:HGNC Symbol;Acc:HGNC:8729]	1.02932	0.0160277	up
ENSG00000223478	AL441992.1	uncharacterized LOC100506100	1.21962	0.0271182	up
ENSG00000234740	AL162386.2	-	2.31429	0.0382151	up
ENSG00000197568	HHLA3	HERV-H LTR-associating 3 [Source:HGNC Symbol;Acc:HGNC:4906]	-1.42085270607264	0.0292812	down
ENSG00000130755	GMFG	glia maturation factor gamma [Source:HGNC Symbol;Acc:HGNC:4374]	-3.77694983863294	0.0362083	down
ENSG00000197557	TTC30A	tetratricopeptide repeat domain 30A [Source:HGNC Symbol;Acc:HGNC:25853]	1.11833	0.028414	up
ENSG00000197372	ZNF675	zinc finger protein 675 [Source:HGNC Symbol;Acc:HGNC:30768]	1.08847	0.0272815	up
ENSG00000065357	DGKA	diacylglycerol kinase alpha [Source:HGNC Symbol;Acc:HGNC:2849]	-0.896785238853257	0.0193852	no
ENSG00000185697	MYBL1	MYB proto-oncogene like 1 [Source:HGNC Symbol;Acc:HGNC:7547]	1.2374	0.022156	up
ENSG00000213793	ZNF888	zinc finger protein 888	1.11059	0.0288808	up
ENSG00000128567	PODXL	podocalyxin like [Source:HGNC Symbol;Acc:HGNC:9171]	-4.75316115938323	0.0308487	down
ENSG00000233654	AC108047.1	-	2.19572	0.0382604	up
ENSG00000121064	SCPEP1	serine carboxypeptidase 1 [Source:HGNC Symbol;Acc:HGNC:29507]	-0.732075135487624	0.0182383	no
ENSG00000228532	AC005000.1	-	1.67958	0.0364049	up
ENSG00000131096	PYY	peptide YY [Source:HGNC Symbol;Acc:HGNC:9748]	-2.34815243159885	0.0384161	down
ENSG00000086061	DNAJA1	DnaJ heat shock protein family (Hsp40) member A1 [Source:HGNC Symbol;Acc:HGNC:5229]	1.00676	0.0162281	up
ENSG00000260910	LINC00565	long intergenic non-protein coding RNA 565	1.04526	0.0266359	up
ENSG00000273888	FRMD6-AS1	FRMD6 antisense RNA 1	1.55415	0.0341778	up
ENSG00000133574	GIMAP4	GTPase, IMAP family member 4 [Source:HGNC Symbol;Acc:HGNC:21872]	-4.21452542222517	0.0377754	down
ENSG00000184669	OR7E14P	olfactory receptor family 7 subfamily E member 14 pseudogene	1.60594	0.0371735	up
ENSG00000001617	SEMA3F	semaphorin 3F [Source:HGNC Symbol;Acc:HGNC:10728]	-3.00722416202936	0.0275685	down
ENSG00000067601	PMS2P4	PMS1 homolog 2, mismatch repair system component pseudogene 4 [Source:HGNC Symbol;Acc:HGNC:9129]	1.2669	0.0311402	up
ENSG00000196247	ZNF107	zinc finger protein 107 [Source:HGNC Symbol;Acc:HGNC:12887]	1.22816	0.0276602	up
ENSG00000131944	FAAP24	Fanconi anemia core complex associated protein 24 [Source:HGNC Symbol;Acc:HGNC:28467]	1.17844	0.024956	up
ENSG00000186193	SAPCD2	suppressor APC domain containing 2 [Source:HGNC Symbol;Acc:HGNC:28055]	0.92299	0.018234	no
ENSG00000177606	JUN	Jun proto-oncogene, AP-1 transcription factor subunit [Source:HGNC Symbol;Acc:HGNC:6204]	-1.08235220380497	0.01599	down
ENSG00000142798	HSPG2	heparan sulfate proteoglycan 2 [Source:HGNC Symbol;Acc:HGNC:5273]	-2.06799051239488	0.0174938	down
ENSG00000117245	KIF17	kinesin family member 17 [Source:HGNC Symbol;Acc:HGNC:19167]	-1.35716396426876	0.0299627	down
ENSG00000130529	TRPM4	transient receptor potential cation channel subfamily M member 4 [Source:HGNC Symbol;Acc:HGNC:17993]	-1.25574159126973	0.0209448	down
ENSG00000131470	PSMC3IP	PSMC3 interacting protein [Source:HGNC Symbol;Acc:HGNC:17928]	1.18532	0.0213673	up
ENSG00000029993	HMGB3	high mobility group box 3 [Source:HGNC Symbol;Acc:HGNC:5004]	0.753131	0.0170238	no
ENSG00000138814	PPP3CA	protein phosphatase 3 catalytic subunit alpha [Source:HGNC Symbol;Acc:HGNC:9314]	0.685264	0.0181617	no
ENSG00000074416	MGLL	monoglyceride lipase [Source:HGNC Symbol;Acc:HGNC:17038]	-0.917212050402949	0.017566	no
ENSG00000129009	ISLR	immunoglobulin superfamily containing leucine rich repeat [Source:HGNC Symbol;Acc:HGNC:6133]	-2.03409938497115	0.0293301	down
ENSG00000105948	TTC26	tetratricopeptide repeat domain 26 [Source:HGNC Symbol;Acc:HGNC:21882]	0.788756	0.0219064	no
ENSG00000125944	HNRNPR	heterogeneous nuclear ribonucleoprotein R	0.693605	0.0165731	no
ENSG00000171680	PLEKHG5	pleckstrin homology and RhoGEF domain containing G5 [Source:HGNC Symbol;Acc:HGNC:29105]	-2.46583799571013	0.025266	down
ENSG00000132481	TRIM47	tripartite motif containing 47 [Source:HGNC Symbol;Acc:HGNC:19020]	-1.71827278172053	0.0245644	down
ENSG00000196659	TTC30B	tetratricopeptide repeat domain 30B [Source:HGNC Symbol;Acc:HGNC:26425]	1.20095	0.0306243	up
ENSG00000265800	AC022211.3	-	1.79939	0.0403678	up
ENSG00000154429	CCSAP	centriole, cilia and spindle associated protein [Source:HGNC Symbol;Acc:HGNC:29578]	0.940523	0.0240856	no
ENSG00000108559	NUP88	nucleoporin 88 [Source:HGNC Symbol;Acc:HGNC:8067]	0.814472	0.0181871	no
ENSG00000148400	NOTCH1	notch 1 [Source:HGNC Symbol;Acc:HGNC:7881]	-1.5305460944779	0.0204109	down
ENSG00000137135	ARHGEF39	Rho guanine nucleotide exchange factor 39 [Source:HGNC Symbol;Acc:HGNC:25909]	0.98602	0.0233091	no
ENSG00000138780	GSTCD	glutathione S-transferase C-terminal domain containing [Source:HGNC Symbol;Acc:HGNC:25806]	0.997074	0.0227205	no
ENSG00000215114	UBXN2B	UBX domain protein 2B [Source:HGNC Symbol;Acc:HGNC:27035]	1.06752	0.0245994	up
ENSG00000169764	UGP2	UDP-glucose pyrophosphorylase 2 [Source:HGNC Symbol;Acc:HGNC:12527]	0.722153	0.0166101	no
ENSG00000225099	ATP6V1E1P1	ATPase H+ transporting V1 subunit E1 pseudogene 1 [Source:HGNC Symbol;Acc:HGNC:859]	2.30994	0.0403038	up
ENSG00000215349	MRPL3P1	mitochondrial ribosomal protein L3 pseudogene 1 [Source:HGNC Symbol;Acc:HGNC:29701]	1.34898	0.0354172	up
ENSG00000253368	TRNP1	TMF1-regulated nuclear protein 1 [Source:HGNC Symbol;Acc:HGNC:34348]	-0.717751421049745	0.0183787	no
ENSG00000154319	FAM167A	family with sequence similarity 167 member A [Source:HGNC Symbol;Acc:HGNC:15549]	1.02349	0.0187577	up
ENSG00000132773	TOE1	target of EGR1, exonuclease [Source:HGNC Symbol;Acc:HGNC:15954]	0.960134	0.0199728	no
ENSG00000280120	AC073857.1	-	0.968799	0.0281713	no
ENSG00000117697	NSL1	NSL1, MIS12 kinetochore complex component [Source:HGNC Symbol;Acc:HGNC:24548]	0.859155	0.0198128	no
ENSG00000186854	TRABD2A	uncharacterized LOC105374836	1.00567	0.0275236	up
ENSG00000258427	RBM8B	RNA binding motif protein 8B pseudogene [Source:HGNC Symbol;Acc:HGNC:13426]	1.49277	0.038833	up
ENSG00000236498	AC107081.2	-	1.9404	0.0407154	up
ENSG00000270558	AC025449.1	-	1.48322	0.0359462	up
ENSG00000120337	TNFSF18	TNF superfamily member 18 [Source:HGNC Symbol;Acc:HGNC:11932]	-3.02092278438342	0.0411423	down
ENSG00000140006	WDR89	WD repeat domain 89 [Source:HGNC Symbol;Acc:HGNC:20489]	0.873612	0.022706	no
ENSG00000225159	NPM1P39	nucleophosmin 1 pseudogene 39 [Source:HGNC Symbol;Acc:HGNC:45218]	1.50523	0.0385166	up
ENSG00000268941	LINC01711	long intergenic non-protein coding RNA 1711	-1.85159599056808	0.0342516	down
ENSG00000106443	PHF14	PHD finger protein 14 [Source:HGNC Symbol;Acc:HGNC:22203]	0.673408	0.0195452	no
ENSG00000117228	GBP1	guanylate binding protein 1 [Source:HGNC Symbol;Acc:HGNC:4182]	0.770072	0.0197574	no
ENSG00000154217	PITPNC1	phosphatidylinositol transfer protein, cytoplasmic 1 [Source:HGNC Symbol;Acc:HGNC:21045]	-0.857181359565133	0.0212581	no
ENSG00000132563	REEP2	receptor accessory protein 2 [Source:HGNC Symbol;Acc:HGNC:17975]	-1.03993393829726	0.0225391	down
ENSG00000100478	AP4S1	adaptor related protein complex 4 sigma 1 subunit [Source:HGNC Symbol;Acc:HGNC:575]	0.838131	0.023722	no
ENSG00000095739	BAMBI	BMP and activin membrane bound inhibitor [Source:HGNC Symbol;Acc:HGNC:30251]	-1.46656256530781	0.0222883	down
ENSG00000142102	PGGHG	protein-glucosylgalactosylhydroxylysine glucosidase [Source:HGNC Symbol;Acc:HGNC:26210]	-1.21567352927713	0.0203785	down
ENSG00000196422	PPP1R26	protein phosphatase 1 regulatory subunit 26 [Source:HGNC Symbol;Acc:HGNC:29089]	-0.919929361269703	0.020585	no
ENSG00000198695	MT-ND6	mitochondrially encoded NADH:ubiquinone oxidoreductase core subunit 6 [Source:HGNC Symbol;Acc:HGNC:7462]	-0.564040639419794	0.0160907	no
ENSG00000178882	RFLNA	refilin A [Source:HGNC Symbol;Acc:HGNC:27051]	-1.69449486181941	0.0219635	down
ENSG00000143845	ETNK2	ethanolamine kinase 2 [Source:HGNC Symbol;Acc:HGNC:25575]	-1.02485371907763	0.028963	down
ENSG00000232445	AC006329.1	-	1.09283	0.025959	up
ENSG00000111348	ARHGDIB	Rho GDP dissociation inhibitor beta [Source:HGNC Symbol;Acc:HGNC:679]	-2.07694695822294	0.0206878	down
ENSG00000152457	DCLRE1C	DNA cross-link repair 1C [Source:HGNC Symbol;Acc:HGNC:17642]	1.06241	0.0284244	up
ENSG00000091879	ANGPT2	angiopoietin 2 [Source:HGNC Symbol;Acc:HGNC:485]	-4.03303658527943	0.0391496	down
ENSG00000116717	GADD45A	growth arrest and DNA damage inducible alpha [Source:HGNC Symbol;Acc:HGNC:4095]	-0.868076141023438	0.0181838	no
ENSG00000258636	AL121821.1	-	-2.18776685871474	0.0427252	down
ENSG00000071967	CYBRD1	cytochrome b reductase 1 [Source:HGNC Symbol;Acc:HGNC:20797]	-1.25545643168858	0.0200012	down
ENSG00000137834	SMAD6	SMAD family member 6 [Source:HGNC Symbol;Acc:HGNC:6772]	-1.64972605768682	0.0268203	down
ENSG00000278000	AC139100.2	-	1.55439	0.041384	up
ENSG00000178082	TWF1P1	twinfilin 1 pseudogene 1 [Source:HGNC Symbol;Acc:HGNC:21736]	1.66143	0.0363467	up
ENSG00000274267	HIST1H3B	histone cluster 1 H3 family member b [Source:HGNC Symbol;Acc:HGNC:4776]	2.11186	0.0426562	up
ENSG00000073111	MCM2	minichromosome maintenance complex component 2 [Source:HGNC Symbol;Acc:HGNC:6944]	1.08029	0.0183964	up
ENSG00000128581	IFT22	intraflagellar transport 22 [Source:HGNC Symbol;Acc:HGNC:21895]	0.673046	0.0203567	no
ENSG00000118495	PLAGL1	PLAG1 like zinc finger 1 [Source:HGNC Symbol;Acc:HGNC:9046]	0.878627	0.0195317	no
ENSG00000268536	AC005523.1	-	1.68219	0.0428165	up
ENSG00000214114	MYCBP	MYC binding protein [Source:HGNC Symbol;Acc:HGNC:7554]	1.02555	0.0217909	up
ENSG00000284631	AC064853.3	-	2.69534	0.0420729	up
ENSG00000081277	PKP1	plakophilin 1 [Source:HGNC Symbol;Acc:HGNC:9023]	-2.30320978743177	0.0364796	down
ENSG00000278817	AC007325.4	protein DGCR6	-1.82198386020168	0.0426626	down
ENSG00000158169	FANCC	Fanconi anemia complementation group C [Source:HGNC Symbol;Acc:HGNC:3584]	0.794272	0.0217162	no
ENSG00000145147	SLIT2	slit guidance ligand 2 [Source:HGNC Symbol;Acc:HGNC:11086]	-0.80442393149659	0.0207996	no
ENSG00000158106	RHPN1	rhophilin Rho GTPase binding protein 1 [Source:HGNC Symbol;Acc:HGNC:19973]	-1.43366594358743	0.0353488	down
ENSG00000138180	CEP55	centrosomal protein 55 [Source:HGNC Symbol;Acc:HGNC:1161]	1.16436	0.0194205	up
ENSG00000163319	MRPS18C	mitochondrial ribosomal protein S18C [Source:HGNC Symbol;Acc:HGNC:16633]	1.10752	0.021222	up
ENSG00000154839	SKA1	spindle and kinetochore associated complex subunit 1 [Source:HGNC Symbol;Acc:HGNC:28109]	0.993961	0.0202998	no
ENSG00000065989	PDE4A	phosphodiesterase 4A [Source:HGNC Symbol;Acc:HGNC:8780]	-1.01701081042336	0.0220045	down
ENSG00000266088	AC004585.1	-	1.60474	0.0389137	up
ENSG00000168496	FEN1	flap structure-specific endonuclease 1 [Source:HGNC Symbol;Acc:HGNC:3650]	1.16263	0.0187852	up
ENSG00000206527	HACD2	3-hydroxyacyl-CoA dehydratase 2 [Source:HGNC Symbol;Acc:HGNC:9640]	0.717355	0.0206203	no
ENSG00000231925	TAPBP	TAP binding protein [Source:HGNC Symbol;Acc:HGNC:11566]	-1.16945680548811	0.0191002	down
ENSG00000219438	FAM19A5	family with sequence similarity 19 member A5, C-C motif chemokine like [Source:HGNC Symbol;Acc:HGNC:21592]	-2.16063003053984	0.0317075	down
ENSG00000112983	BRD8	bromodomain containing 8 [Source:HGNC Symbol;Acc:HGNC:19874]	0.66003	0.0200632	no
ENSG00000174738	NR1D2	nuclear receptor subfamily 1 group D member 2 [Source:HGNC Symbol;Acc:HGNC:7963]	-1.02819116020219	0.0246948	down
ENSG00000255306	AC004923.4	-	1.91595	0.0434301	up
ENSG00000105509	HAS1	hyaluronan synthase 1 [Source:HGNC Symbol;Acc:HGNC:4818]	1.99073	0.0210599	up
ENSG00000224014	AL390728.3	-	-1.90937321399101	0.0453334	down
ENSG00000166831	RBPMS2	RNA binding protein, mRNA processing factor 2 [Source:HGNC Symbol;Acc:HGNC:19098]	-1.64640072287192	0.0322191	down
ENSG00000276550	HERC2P2	hect domain and RLD 2 pseudogene 2	-0.974760047138202	0.0210159	no
ENSG00000101384	JAG1	jagged 1 [Source:HGNC Symbol;Acc:HGNC:6188]	-1.95057941333395	0.0276705	down
ENSG00000090889	KIF4A	kinesin family member 4A [Source:HGNC Symbol;Acc:HGNC:13339]	1.04482	0.0204837	up
ENSG00000103037	SETD6	SET domain containing 6 [Source:HGNC Symbol;Acc:HGNC:26116]	0.870312	0.0241811	no
ENSG00000116711	PLA2G4A	phospholipase A2 group IVA [Source:HGNC Symbol;Acc:HGNC:9035]	1.17698	0.0210573	up
ENSG00000257790	EIF4A1P4	eukaryotic translation initiation factor 4A1 pseudogene 4 [Source:HGNC Symbol;Acc:HGNC:37923]	1.65545	0.0420317	up
ENSG00000051341	POLQ	DNA polymerase theta [Source:HGNC Symbol;Acc:HGNC:9186]	0.971809	0.0237506	no
ENSG00000183474	GTF2H2C	GTF2H2 family member C [Source:HGNC Symbol;Acc:HGNC:31394]	0.909082	0.02424	no
ENSG00000128694	OSGEPL1	O-sialoglycoprotein endopeptidase like 1 [Source:HGNC Symbol;Acc:HGNC:23075]	0.832966	0.0246135	no
ENSG00000139117	CPNE8	copine 8 [Source:HGNC Symbol;Acc:HGNC:23498]	-1.03895492477899	0.0297133	down
ENSG00000037280	FLT4	fms related tyrosine kinase 4 [Source:HGNC Symbol;Acc:HGNC:3767]	-3.1688580221082	0.0422059	down
ENSG00000180730	SHISA2	shisa family member 2 [Source:HGNC Symbol;Acc:HGNC:20366]	-3.35878760425849	0.0447603	down
ENSG00000173597	SULT1B1	sulfotransferase family 1B member 1 [Source:HGNC Symbol;Acc:HGNC:17845]	-2.03437449522091	0.0280136	down
ENSG00000135363	LMO2	LIM domain only 2 [Source:HGNC Symbol;Acc:HGNC:6642]	-2.90735218797438	0.0433336	down
ENSG00000214826	DDX12P	DEAD/H-box helicase 12, pseudogene [Source:HGNC Symbol;Acc:HGNC:2737]	1.03612	0.0282358	up
ENSG00000117010	ZNF684	zinc finger protein 684 [Source:HGNC Symbol;Acc:HGNC:28418]	1.0813	0.0309021	up
ENSG00000152284	TCF7L1	transcription factor 7 like 1 [Source:HGNC Symbol;Acc:HGNC:11640]	-0.860565303739135	0.0248963	no
ENSG00000152382	TADA1	transcriptional adaptor 1 [Source:HGNC Symbol;Acc:HGNC:30631]	0.877584	0.0263421	no
ENSG00000177432	NAP1L5	nucleosome assembly protein 1 like 5 [Source:HGNC Symbol;Acc:HGNC:19968]	0.722713	0.023411	no
ENSG00000236200	KDM4A-AS1	KDM4A antisense RNA 1 [Source:HGNC Symbol;Acc:HGNC:40528]	1.686	0.0384097	up
ENSG00000136932	TRMO	tRNA methyltransferase O [Source:HGNC Symbol;Acc:HGNC:30967]	0.828241	0.0255505	no
ENSG00000112312	GMNN	geminin, DNA replication inhibitor [Source:HGNC Symbol;Acc:HGNC:17493]	1.32779	0.0205492	up
ENSG00000144583	MARCH4	membrane associated ring-CH-type finger 4 [Source:HGNC Symbol;Acc:HGNC:29269]	-0.992393285461459	0.0234603	no
ENSG00000160213	CSTB	cystatin B [Source:HGNC Symbol;Acc:HGNC:2482]	-0.610631432961157	0.0188297	no
ENSG00000172197	MBOAT1	membrane bound O-acyltransferase domain containing 1 [Source:HGNC Symbol;Acc:HGNC:21579]	1.28235	0.0399378	up
ENSG00000197020	ZNF100	zinc finger protein 100 [Source:HGNC Symbol;Acc:HGNC:12880]	1.04538	0.0301527	up
ENSG00000230330	HMGN2P3	high mobility group nucleosomal binding domain 2 pseudogene 3 [Source:HGNC Symbol;Acc:HGNC:33566]	1.37934	0.0365315	up
ENSG00000182580	EPHB3	EPH receptor B3 [Source:HGNC Symbol;Acc:HGNC:3394]	-2.06789932686678	0.0356015	down
ENSG00000171792	RHNO1	RAD9-HUS1-RAD1 interacting nuclear orphan 1 [Source:HGNC Symbol;Acc:HGNC:28206]	0.800621	0.021168	no
ENSG00000189001	SBSN	suprabasin [Source:HGNC Symbol;Acc:HGNC:24950]	-2.61987084474621	0.044056	down
ENSG00000280099	AL603750.1	-	-1.43231817609879	0.0381824	down
ENSG00000100077	GRK3	G protein-coupled receptor kinase 3 [Source:HGNC Symbol;Acc:HGNC:290]	0.89139	0.0259781	no
ENSG00000147536	GINS4	GINS complex subunit 4 [Source:HGNC Symbol;Acc:HGNC:28226]	1.20424	0.0232226	up
ENSG00000144161	ZC3H8	zinc finger CCCH-type containing 8 [Source:HGNC Symbol;Acc:HGNC:30941]	0.936686	0.0263523	no
ENSG00000269899	AC025857.2	-	-1.54431870552511	0.0435875	down
ENSG00000089351	GRAMD1A	GRAM domain containing 1A [Source:HGNC Symbol;Acc:HGNC:29305]	-0.823069247361881	0.0193966	no
ENSG00000233461	AL445524.1	-	0.851602	0.027666	no
ENSG00000120875	DUSP4	dual specificity phosphatase 4 [Source:HGNC Symbol;Acc:HGNC:3070]	-1.7745761510372	0.0304458	down
ENSG00000107521	HPS1	HPS1, biogenesis of lysosomal organelles complex 3 subunit 1 [Source:HGNC Symbol;Acc:HGNC:5163]	-0.749472724696224	0.020272	no
ENSG00000197070	ARRDC1	arrestin domain containing 1 [Source:HGNC Symbol;Acc:HGNC:28633]	-0.719294072564345	0.0226286	no
ENSG00000067248	DHX29	DExH-box helicase 29 [Source:HGNC Symbol;Acc:HGNC:15815]	0.833758	0.0214354	no
ENSG00000154188	ANGPT1	angiopoietin 1 [Source:HGNC Symbol;Acc:HGNC:484]	1.11097	0.0255867	up
ENSG00000221909	FAM200A	family with sequence similarity 200 member A [Source:HGNC Symbol;Acc:HGNC:25401]	0.882856	0.0280334	no
ENSG00000264247	LINC00909	long intergenic non-protein coding RNA 909	0.968853	0.0280133	no
ENSG00000259032	ENSAP2	endosulfine alpha pseudogene 2 [Source:HGNC Symbol;Acc:HGNC:20011]	1.26576	0.035108	up
ENSG00000275178	AC018529.1	-	-2.02701914141461	0.04786	down
ENSG00000197299	BLM	Bloom syndrome RecQ like helicase [Source:HGNC Symbol;Acc:HGNC:1058]	1.20704	0.0241407	up
ENSG00000064995	TAF11	TATA-box binding protein associated factor 11 [Source:HGNC Symbol;Acc:HGNC:11544]	0.68453	0.0215591	no
ENSG00000258857	AL359397.1	-	1.55536	0.0454002	up
ENSG00000186994	KANK3	KN motif and ankyrin repeat domains 3 [Source:HGNC Symbol;Acc:HGNC:24796]	-2.96715129942064	0.0434705	down
ENSG00000136943	CTSV	cathepsin V [Source:HGNC Symbol;Acc:HGNC:2538]	1.23292	0.0344573	up
ENSG00000168393	DTYMK	deoxythymidylate kinase [Source:HGNC Symbol;Acc:HGNC:3061]	0.9959	0.0192324	no
ENSG00000144749	LRIG1	leucine rich repeats and immunoglobulin like domains 1 [Source:HGNC Symbol;Acc:HGNC:17360]	-0.795259156883883	0.0226185	no
ENSG00000231445	TIMM8AP1	translocase of inner mitochondrial membrane 8A pseudogene 1 [Source:HGNC Symbol;Acc:HGNC:17802]	1.57931	0.0446103	up
ENSG00000137807	KIF23	kinesin family member 23 [Source:HGNC Symbol;Acc:HGNC:6392]	0.851395	0.0205998	no
ENSG00000272010	AC100814.1	-	1.28524	0.0411361	up
ENSG00000163026	WDCP	WD repeat and coiled coil containing [Source:HGNC Symbol;Acc:HGNC:26157]	0.789781	0.0255966	no
ENSG00000139372	TDG	thymine DNA glycosylase [Source:HGNC Symbol;Acc:HGNC:11700]	0.702484	0.0224341	no
ENSG00000171298	GAA	glucosidase alpha, acid [Source:HGNC Symbol;Acc:HGNC:4065]	-1.35185772168261	0.020084	down
ENSG00000123219	CENPK	centromere protein K [Source:HGNC Symbol;Acc:HGNC:29479]	1.17591	0.0235597	up
ENSG00000115942	ORC2	origin recognition complex subunit 2 [Source:HGNC Symbol;Acc:HGNC:8488]	0.763485	0.0227711	no
ENSG00000263293	AC068234.2	thyroid cancer-associated transcript 158	-1.51857445298902	0.0446285	down
ENSG00000129071	MBD4	methyl-CpG binding domain 4, DNA glycosylase [Source:HGNC Symbol;Acc:HGNC:6919]	0.634186	0.0216288	no
ENSG00000106479	ZNF862	zinc finger protein 862 [Source:HGNC Symbol;Acc:HGNC:34519]	-1.20782207101495	0.0305605	down
ENSG00000135070	ISCA1	iron-sulfur cluster assembly 1 [Source:HGNC Symbol;Acc:HGNC:28660]	0.772687	0.0221073	no
ENSG00000149346	SLX4IP	SLX4 interacting protein [Source:HGNC Symbol;Acc:HGNC:16225]	0.948129	0.0311678	no
ENSG00000224040	HMGN1P4	high mobility group nucleosome binding domain 1 pseudogene 4 [Source:HGNC Symbol;Acc:HGNC:39336]	1.98741	0.0491401	up
ENSG00000105767	CADM4	cell adhesion molecule 4 [Source:HGNC Symbol;Acc:HGNC:30825]	-1.26230280073717	0.035577	down
ENSG00000179144	GIMAP7	GTPase, IMAP family member 7 [Source:HGNC Symbol;Acc:HGNC:22404]	-3.53856661744542	0.0479784	down
ENSG00000163131	CTSS	cathepsin S [Source:HGNC Symbol;Acc:HGNC:2545]	-1.85426996804541	0.0401018	down
ENSG00000147852	VLDLR	very low density lipoprotein receptor [Source:HGNC Symbol;Acc:HGNC:12698]	-1.21968974378149	0.0294993	down
ENSG00000116922	C1orf109	chromosome 1 open reading frame 109 [Source:HGNC Symbol;Acc:HGNC:26039]	0.82421	0.0247491	no
ENSG00000146112	PPP1R18	protein phosphatase 1 regulatory subunit 18 [Source:HGNC Symbol;Acc:HGNC:29413]	-0.802813914090729	0.0198053	no
ENSG00000183763	TRAIP	TRAF interacting protein [Source:HGNC Symbol;Acc:HGNC:30764]	0.971157	0.0245462	no
ENSG00000111196	MAGOHB	mago homolog B, exon junction complex core component [Source:HGNC Symbol;Acc:HGNC:25504]	0.966798	0.0223359	no
ENSG00000137575	SDCBP	syndecan binding protein [Source:HGNC Symbol;Acc:HGNC:10662]	-0.741373140420284	0.0203855	no
ENSG00000178295	GEN1	GEN1, Holliday junction 5' flap endonuclease [Source:HGNC Symbol;Acc:HGNC:26881]	0.885242	0.0243678	no
ENSG00000171320	ESCO2	establishment of sister chromatid cohesion N-acetyltransferase 2 [Source:HGNC Symbol;Acc:HGNC:27230]	1.45704	0.0274845	up
ENSG00000278472	AC009268.2	-	2.33467	0.0493633	up
ENSG00000076003	MCM6	minichromosome maintenance complex component 6 [Source:HGNC Symbol;Acc:HGNC:6949]	0.91763	0.0204846	no
ENSG00000168078	PBK	PDZ binding kinase [Source:HGNC Symbol;Acc:HGNC:18282]	1.15039	0.0212937	up
ENSG00000196814	MVB12B	multivesicular body subunit 12B [Source:HGNC Symbol;Acc:HGNC:23368]	-1.40174234426035	0.0309291	down
ENSG00000276533	AC018926.2	-	1.63088	0.0445943	up
ENSG00000138658	ZGRF1	zinc finger GRF-type containing 1 [Source:HGNC Symbol;Acc:HGNC:25654]	1.07265	0.0280994	up
ENSG00000185716	MOSMO	modulator of smoothened [Source:HGNC Symbol;Acc:HGNC:27087]	-0.775507824264838	0.0240724	no
ENSG00000196584	XRCC2	X-ray repair cross complementing 2 [Source:HGNC Symbol;Acc:HGNC:12829]	1.45013	0.0280141	up
ENSG00000185262	UBALD2	UBA like domain containing 2 [Source:HGNC Symbol;Acc:HGNC:28438]	-0.620508232054548	0.0208394	no
ENSG00000235919	ASH1L-AS1	ASH1L antisense RNA 1 [Source:HGNC Symbol;Acc:HGNC:44146]	1.34445	0.0411422	up
ENSG00000197885	NKIRAS1	NFKB inhibitor interacting Ras like 1 [Source:HGNC Symbol;Acc:HGNC:17899]	0.890128	0.0294437	no
ENSG00000262049	AC139530.1	-	1.00691	0.032819	up
ENSG00000197879	MYO1C	myosin IC [Source:HGNC Symbol;Acc:HGNC:7597]	-0.645280130018395	0.0194785	no
ENSG00000198554	WDHD1	WD repeat and HMG-box DNA binding protein 1 [Source:HGNC Symbol;Acc:HGNC:23170]	1.09086	0.0241	up
ENSG00000163918	RFC4	replication factor C subunit 4 [Source:HGNC Symbol;Acc:HGNC:9972]	0.850385	0.0217875	no
ENSG00000187837	HIST1H1C	histone cluster 1 H1 family member c [Source:HGNC Symbol;Acc:HGNC:4716]	0.849744	0.0260722	no
ENSG00000241990	PRR34-AS1	PRR34 antisense RNA 1 [Source:HGNC Symbol;Acc:HGNC:50499]	1.12931	0.0299243	up
ENSG00000149636	DSN1	DSN1 homolog, MIS12 kinetochore complex component [Source:HGNC Symbol;Acc:HGNC:16165]	0.998384	0.0225576	no
ENSG00000165304	MELK	maternal embryonic leucine zipper kinase [Source:HGNC Symbol;Acc:HGNC:16870]	0.906823	0.0215081	no
ENSG00000206562	METTL6	methyltransferase like 6 [Source:HGNC Symbol;Acc:HGNC:28343]	0.844562	0.0256067	no
ENSG00000170860	LSM3	LSM3 homolog, U6 small nuclear RNA and mRNA degradation associated [Source:HGNC Symbol;Acc:HGNC:17874]	1.05724	0.02074	up
ENSG00000007237	GAS7	growth arrest specific 7 [Source:HGNC Symbol;Acc:HGNC:4169]	-1.97006057541023	0.0332383	down
ENSG00000136450	SRSF1	serine and arginine rich splicing factor 1 [Source:HGNC Symbol;Acc:HGNC:10780]	0.75537	0.0196701	no
ENSG00000160211	G6PD	glucose-6-phosphate dehydrogenase [Source:HGNC Symbol;Acc:HGNC:4057]	-0.844228974044088	0.0194468	no
ENSG00000139116	KIF21A	kinesin family member 21A [Source:HGNC Symbol;Acc:HGNC:19349]	0.971036	0.0309959	no
ENSG00000203760	CENPW	centromere protein W [Source:HGNC Symbol;Acc:HGNC:21488]	1.08824	0.0213605	up
ENSG00000102802	MEDAG	mesenteric estrogen dependent adipogenesis [Source:HGNC Symbol;Acc:HGNC:25926]	-1.74628706951731	0.0305624	down
ENSG00000165507	DEPP1	DEPP1, autophagy regulator [Source:HGNC Symbol;Acc:HGNC:23355]	-1.67998324226743	0.0347267	down
ENSG00000279673	AC092919.2	-	1.41654	0.0354951	up
ENSG00000173511	VEGFB	vascular endothelial growth factor B [Source:HGNC Symbol;Acc:HGNC:12681]	-1.04843601100849	0.0209894	down
ENSG00000260804	LINC01963	long intergenic non-protein coding RNA 1963	1.09848	0.0277802	up
ENSG00000275263	AC135048.3	-	-1.8036134272572	0.0510334	no
ENSG00000178966	RMI1	RecQ mediated genome instability 1 [Source:HGNC Symbol;Acc:HGNC:25764]	0.98043	0.0271205	no
ENSG00000260136	AC008915.2	-	1.32901	0.0416337	up
ENSG00000121900	TMEM54	transmembrane protein 54 [Source:HGNC Symbol;Acc:HGNC:24143]	-0.720658284048914	0.023631	no
ENSG00000011021	CLCN6	chloride voltage-gated channel 6 [Source:HGNC Symbol;Acc:HGNC:2024]	-1.07531103084495	0.0263298	down
ENSG00000260924	LINC01311	long intergenic non-protein coding RNA 1311 [Source:HGNC Symbol;Acc:HGNC:50503]	1.32643	0.0387634	up
ENSG00000122687	MRM2	mitochondrial rRNA methyltransferase 2 [Source:HGNC Symbol;Acc:HGNC:16352]	0.715414	0.0223198	no
ENSG00000182359	KBTBD3	kelch repeat and BTB domain containing 3 [Source:HGNC Symbol;Acc:HGNC:22934]	1.02572	0.0359563	up
ENSG00000158006	PAFAH2	platelet activating factor acetylhydrolase 2 [Source:HGNC Symbol;Acc:HGNC:8579]	0.900749	0.0276321	no
ENSG00000129925	TMEM8A	transmembrane protein 8A [Source:HGNC Symbol;Acc:HGNC:17205]	-0.842330315922163	0.0209556	no
ENSG00000235174	RPL39P3	ribosomal protein L39 pseudogene 3 [Source:HGNC Symbol;Acc:HGNC:21383]	-0.729911623312003	0.0206406	no
ENSG00000132471	WBP2	WW domain binding protein 2 [Source:HGNC Symbol;Acc:HGNC:12738]	-0.931795089805758	0.0213607	no
ENSG00000138346	DNA2	DNA replication helicase/nuclease 2 [Source:HGNC Symbol;Acc:HGNC:2939]	1.09894	0.0277395	up
ENSG00000135245	HILPDA	hypoxia inducible lipid droplet associated [Source:HGNC Symbol;Acc:HGNC:28859]	0.786988	0.0238572	no
ENSG00000213186	TRIM59	tripartite motif containing 59 [Source:HGNC Symbol;Acc:HGNC:30834]	0.842465	0.0241576	no
ENSG00000076382	SPAG5	sperm associated antigen 5 [Source:HGNC Symbol;Acc:HGNC:13452]	0.86228	0.0216376	no
ENSG00000063180	CA11	carbonic anhydrase 11 [Source:HGNC Symbol;Acc:HGNC:1370]	-1.83863423757799	0.0466609	down
ENSG00000109674	NEIL3	nei like DNA glycosylase 3 [Source:HGNC Symbol;Acc:HGNC:24573]	1.22225	0.0277962	up
ENSG00000158321	AUTS2	AUTS2, activator of transcription and developmental regulator [Source:HGNC Symbol;Acc:HGNC:14262]	-0.87106829381887	0.0275284	no
ENSG00000260428	SCX	scleraxis bHLH transcription factor [Source:HGNC Symbol;Acc:HGNC:32322]	-1.32709804761106	0.0319174	down
ENSG00000183647	ZNF530	zinc finger protein 530 [Source:HGNC Symbol;Acc:HGNC:29297]	1.19003	0.0359464	up
ENSG00000171241	SHCBP1	SHC binding and spindle associated 1 [Source:HGNC Symbol;Acc:HGNC:29547]	1.13914	0.0221451	up
ENSG00000273311	DGCR11	DiGeorge syndrome critical region gene 11 (non-protein coding)	1.27216	0.0381773	up
ENSG00000088325	TPX2	TPX2, microtubule nucleation factor [Source:HGNC Symbol;Acc:HGNC:1249]	0.864996	0.0205155	no
ENSG00000136383	ALPK3	alpha kinase 3 [Source:HGNC Symbol;Acc:HGNC:17574]	-2.84477898081321	0.0383636	down
ENSG00000235238	SUMO2P1	SUMO2 pseudogene 1 [Source:HGNC Symbol;Acc:HGNC:13985]	1.29447	0.0390234	up
ENSG00000112297	CRYBG1	crystallin beta-gamma domain containing 1 [Source:HGNC Symbol;Acc:HGNC:356]	1.07755	0.023686	up
ENSG00000073849	ST6GAL1	ST6 beta-galactoside alpha-2,6-sialyltransferase 1 [Source:HGNC Symbol;Acc:HGNC:10860]	-1.27507121763953	0.0308059	down
ENSG00000149932	TMEM219	transmembrane protein 219 [Source:HGNC Symbol;Acc:HGNC:25201]	-0.713984535995309	0.0215246	no
ENSG00000143891	GALM	galactose mutarotase [Source:HGNC Symbol;Acc:HGNC:24063]	0.710645	0.0257821	no
ENSG00000157111	TMEM171	transmembrane protein 171 [Source:HGNC Symbol;Acc:HGNC:27031]	-1.23624028535529	0.0299018	down
ENSG00000187800	PEAR1	platelet endothelial aggregation receptor 1 [Source:HGNC Symbol;Acc:HGNC:33631]	-0.830739478053905	0.0240632	no
ENSG00000148291	SURF2	surfeit 2 [Source:HGNC Symbol;Acc:HGNC:11475]	0.859337	0.0230843	no
ENSG00000135829	DHX9	DExH-box helicase 9 [Source:HGNC Symbol;Acc:HGNC:2750]	0.731896	0.0205627	no
ENSG00000092969	TGFB2	transforming growth factor beta 2 [Source:HGNC Symbol;Acc:HGNC:11768]	0.853731	0.0278604	no
ENSG00000235214	FAM83C-AS1	FAM83C antisense RNA 1	2.18225	0.0523829	no
ENSG00000134690	CDCA8	cell division cycle associated 8 [Source:HGNC Symbol;Acc:HGNC:14629]	0.990629	0.0225006	no
ENSG00000111247	RAD51AP1	RAD51 associated protein 1 [Source:HGNC Symbol;Acc:HGNC:16956]	1.09685	0.0255346	up
ENSG00000215914	MMP23A	matrix metallopeptidase 23A (pseudogene)	-1.78107472256018	0.051502	no
ENSG00000177156	TALDO1	transaldolase 1 [Source:HGNC Symbol;Acc:HGNC:11559]	-0.616590056125203	0.0198555	no
ENSG00000244219	TMEM225B	transmembrane protein 225B [Source:HGNC Symbol;Acc:HGNC:53075]	-1.98217351849195	0.0507548	no
ENSG00000137812	KNL1	kinetochore scaffold 1 [Source:HGNC Symbol;Acc:HGNC:24054]	0.979501	0.0250921	no
ENSG00000258759	AL049779.2	-	2.02477	0.0522446	no
ENSG00000277369	AC010654.1	-	1.56097	0.0509786	no
ENSG00000171443	ZNF524	zinc finger protein 524 [Source:HGNC Symbol;Acc:HGNC:28322]	-0.877293983416468	0.0247008	no
ENSG00000108622	ICAM2	intercellular adhesion molecule 2 [Source:HGNC Symbol;Acc:HGNC:5345]	-4.18581756083023	0.0480305	down
ENSG00000242474	AC093627.5	-	1.5167	0.0486043	up
ENSG00000147010	SH3KBP1	SH3 domain containing kinase binding protein 1 [Source:HGNC Symbol;Acc:HGNC:13867]	-0.665783747158831	0.0227647	no
ENSG00000268034	AC243960.2	-	1.64629	0.0519076	no
ENSG00000187951	ARHGAP11B	OTU deubiquitinase 7A pseudogene	0.897892	0.0303273	no
ENSG00000261889	AC108134.2	-	2.01177	0.0468094	up
ENSG00000161544	CYGB	cytoglobin [Source:HGNC Symbol;Acc:HGNC:16505]	-1.63773805352859	0.0237322	down
ENSG00000260236	AC099778.1	-	1.17937	0.0446579	up
ENSG00000132341	RAN	RAN, member RAS oncogene family [Source:HGNC Symbol;Acc:HGNC:9846]	0.704216	0.0195155	no
ENSG00000170855	TRIAP1	TP53 regulated inhibitor of apoptosis 1 [Source:HGNC Symbol;Acc:HGNC:26937]	0.835747	0.0229811	no
ENSG00000088367	EPB41L1	erythrocyte membrane protein band 4.1 like 1 [Source:HGNC Symbol;Acc:HGNC:3378]	-1.36246652832475	0.0259901	down
ENSG00000050165	DKK3	dickkopf WNT signaling pathway inhibitor 3 [Source:HGNC Symbol;Acc:HGNC:2893]	-0.841709026249797	0.0220649	no
ENSG00000178935	ZNF552	zinc finger protein 552 [Source:HGNC Symbol;Acc:HGNC:26135]	0.97754	0.0366486	no
ENSG00000197329	PELI1	pellino E3 ubiquitin protein ligase 1 [Source:HGNC Symbol;Acc:HGNC:8827]	-0.90526086078571	0.030887	no
ENSG00000134070	IRAK2	interleukin 1 receptor associated kinase 2 [Source:HGNC Symbol;Acc:HGNC:6113]	-1.6693686025149	0.0418163	down
ENSG00000101670	LIPG	lipase G, endothelial type [Source:HGNC Symbol;Acc:HGNC:6623]	-4.51990923199535	0.0453986	down
ENSG00000127423	AUNIP	aurora kinase A and ninein interacting protein [Source:HGNC Symbol;Acc:HGNC:28363]	1.00374	0.0304831	up
ENSG00000226608	FTLP3	ferritin light chain pseudogene 3 [Source:HGNC Symbol;Acc:HGNC:4000]	-1.09684225569565	0.0378254	down
ENSG00000164306	PRIMPOL	primase and DNA directed polymerase [Source:HGNC Symbol;Acc:HGNC:26575]	0.919213	0.0282407	no
ENSG00000144857	BOC	BOC cell adhesion associated, oncogene regulated [Source:HGNC Symbol;Acc:HGNC:17173]	-1.64106626703525	0.0343971	down
ENSG00000132383	RPA1	replication protein A1 [Source:HGNC Symbol;Acc:HGNC:10289]	0.728862	0.0222945	no
ENSG00000254285	KRT8P3	keratin 8 pseudogene 3 [Source:HGNC Symbol;Acc:HGNC:31056]	1.72077	0.0440345	up
ENSG00000176974	SHMT1	serine hydroxymethyltransferase 1 [Source:HGNC Symbol;Acc:HGNC:10850]	0.720216	0.0248116	no
ENSG00000267102	AC060766.1	-	1.28157	0.0456932	up
ENSG00000134569	LRP4	LDL receptor related protein 4 [Source:HGNC Symbol;Acc:HGNC:6696]	-1.19745054440444	0.0354634	down
ENSG00000089327	FXYD5	FXYD domain containing ion transport regulator 5 [Source:HGNC Symbol;Acc:HGNC:4029]	-0.719068868847904	0.0212566	no
ENSG00000162745	OLFML2B	olfactomedin like 2B [Source:HGNC Symbol;Acc:HGNC:24558]	-1.13531097586399	0.032988	down
ENSG00000273802	HIST1H2BG	histone cluster 1 H2B family member g [Source:HGNC Symbol;Acc:HGNC:4746]	1.49816	0.0473445	up
ENSG00000102683	SGCG	sarcoglycan gamma [Source:HGNC Symbol;Acc:HGNC:10809]	-3.09388372832518	0.0513868	no
ENSG00000240877	RN7SL521P	RNA, 7SL, cytoplasmic 521, pseudogene [Source:HGNC Symbol;Acc:HGNC:46537]	2.03322	0.0556962	no
ENSG00000166226	CCT2	chaperonin containing TCP1 subunit 2 [Source:HGNC Symbol;Acc:HGNC:1615]	0.850422	0.020905	no
ENSG00000171812	COL8A2	collagen type VIII alpha 2 chain [Source:HGNC Symbol;Acc:HGNC:2216]	-2.35533962690233	0.0314364	down
ENSG00000159899	NPR2	natriuretic peptide receptor 2 [Source:HGNC Symbol;Acc:HGNC:7944]	-0.942110219132127	0.026095	no
ENSG00000277511	AC116407.2	-	1.83078	0.0519495	no
ENSG00000134602	STK26	serine/threonine kinase 26 [Source:HGNC Symbol;Acc:HGNC:18174]	0.71232	0.0270311	no
ENSG00000166130	IKBIP	IKBKB interacting protein [Source:HGNC Symbol;Acc:HGNC:26430]	0.595462	0.0222841	no
ENSG00000181163	NPM1	nucleophosmin 1 [Source:HGNC Symbol;Acc:HGNC:7910]	0.631988	0.0193511	no
ENSG00000140350	ANP32A	acidic nuclear phosphoprotein 32 family member A [Source:HGNC Symbol;Acc:HGNC:13233]	0.599869	0.0216651	no
ENSG00000169045	HNRNPH1	heterogeneous nuclear ribonucleoprotein H1 [Source:HGNC Symbol;Acc:HGNC:5041]	0.692164	0.021631	no
ENSG00000198848	CES1	carboxylesterase 1 [Source:HGNC Symbol;Acc:HGNC:1863]	-3.9309524257919	0.0520867	no
ENSG00000146243	IRAK1BP1	interleukin 1 receptor associated kinase 1 binding protein 1 [Source:HGNC Symbol;Acc:HGNC:17368]	1.21185	0.0347492	up
ENSG00000143776	CDC42BPA	CDC42 binding protein kinase alpha [Source:HGNC Symbol;Acc:HGNC:1737]	-0.663068457033992	0.0244361	no
ENSG00000196418	ZNF124	zinc finger protein 124 [Source:HGNC Symbol;Acc:HGNC:12907]	1.10559	0.0368745	up
ENSG00000203279	AL590705.1	-	1.33222	0.0470903	up
ENSG00000259349	AC011921.1	-	1.68793	0.0559282	no
ENSG00000179010	MRFAP1	Morf4 family associated protein 1 [Source:HGNC Symbol;Acc:HGNC:24549]	0.555088	0.0209066	no
ENSG00000115159	GPD2	glycerol-3-phosphate dehydrogenase 2 [Source:HGNC Symbol;Acc:HGNC:4456]	0.849159	0.0258243	no
ENSG00000101871	MID1	midline 1 [Source:HGNC Symbol;Acc:HGNC:7095]	0.673827	0.0265622	no
ENSG00000196290	NIF3L1	NGG1 interacting factor 3 like 1 [Source:HGNC Symbol;Acc:HGNC:13390]	0.831351	0.0255077	no
ENSG00000174206	C12orf66	chromosome 12 open reading frame 66 [Source:HGNC Symbol;Acc:HGNC:26517]	0.895817	0.0356387	no
ENSG00000197744	PTMAP2	prothymosin alpha pseudogene 2 [Source:HGNC Symbol;Acc:HGNC:9625]	1.04232	0.0358111	up
ENSG00000255121	AP003392.4	-	1.55978	0.0527603	no
ENSG00000150756	FAM173B	family with sequence similarity 173 member B [Source:HGNC Symbol;Acc:HGNC:27029]	0.741854	0.0278075	no
ENSG00000188677	PARVB	parvin beta [Source:HGNC Symbol;Acc:HGNC:14653]	-0.695305041072455	0.0236172	no
ENSG00000069275	NUCKS1	nuclear casein kinase and cyclin dependent kinase substrate 1 [Source:HGNC Symbol;Acc:HGNC:29923]	0.628442	0.0216182	no
ENSG00000166833	NAV2	neuron navigator 2 [Source:HGNC Symbol;Acc:HGNC:15997]	-0.80041838885817	0.0272106	no
ENSG00000205716	FAM183DP	family with sequence similarity 183 member D, pseudogene [Source:HGNC Symbol;Acc:HGNC:51331]	-2.00361106606494	0.0574719	no
ENSG00000136527	TRA2B	transformer 2 beta homolog [Source:HGNC Symbol;Acc:HGNC:10781]	0.726787	0.0223306	no
ENSG00000163162	RNF149	ring finger protein 149 [Source:HGNC Symbol;Acc:HGNC:23137]	-0.717202548631996	0.0248829	no
ENSG00000181104	F2R	coagulation factor II thrombin receptor [Source:HGNC Symbol;Acc:HGNC:3537]	-1.44494290756614	0.0270961	down
ENSG00000238113	LINC01410	long intergenic non-protein coding RNA 1410	0.974062	0.0380932	no
ENSG00000169231	THBS3	thrombospondin 3 [Source:HGNC Symbol;Acc:HGNC:11787]	-1.13171691595839	0.0284512	down
ENSG00000211460	TSN	translin [Source:HGNC Symbol;Acc:HGNC:12379]	0.655761	0.0234963	no
ENSG00000132970	WASF3	WAS protein family member 3 [Source:HGNC Symbol;Acc:HGNC:12734]	-1.05248167481382	0.034304	down
ENSG00000178026	LRRC75B	leucine rich repeat containing 75B [Source:HGNC Symbol;Acc:HGNC:33155]	-1.20779975848401	0.0320083	down
ENSG00000093144	ECHDC1	ethylmalonyl-CoA decarboxylase 1 [Source:HGNC Symbol;Acc:HGNC:21489]	0.735311	0.0237908	no
ENSG00000075336	TIMM21	translocase of inner mitochondrial membrane 21 [Source:HGNC Symbol;Acc:HGNC:25010]	0.776819	0.0247489	no
ENSG00000179029	TMEM107	transmembrane protein 107 [Source:HGNC Symbol;Acc:HGNC:28128]	0.944185	0.0320561	no
ENSG00000177932	ZNF354C	zinc finger protein 354C [Source:HGNC Symbol;Acc:HGNC:16736]	1.13211	0.0392583	up
ENSG00000121897	LIAS	lipoic acid synthetase [Source:HGNC Symbol;Acc:HGNC:16429]	0.869303	0.0288862	no
ENSG00000246174	KCTD21-AS1	KCTD21 antisense RNA 1	1.30673	0.0411784	up
ENSG00000136982	DSCC1	DNA replication and sister chromatid cohesion 1 [Source:HGNC Symbol;Acc:HGNC:24453]	1.17123	0.028622	up
ENSG00000175066	GK5	glycerol kinase 5 (putative) [Source:HGNC Symbol;Acc:HGNC:28635]	0.857	0.0278144	no
ENSG00000127603	MACF1	microtubule-actin crosslinking factor 1 [Source:HGNC Symbol;Acc:HGNC:13664]	-0.819955019934002	0.0235543	no
ENSG00000167925	GHDC	GH3 domain containing [Source:HGNC Symbol;Acc:HGNC:24438]	-1.13487167958772	0.0304445	down
ENSG00000038382	TRIO	trio Rho guanine nucleotide exchange factor [Source:HGNC Symbol;Acc:HGNC:12303]	-0.699407884452092	0.0240366	no
ENSG00000204217	BMPR2	bone morphogenetic protein receptor type 2 [Source:HGNC Symbol;Acc:HGNC:1078]	-0.636662654659807	0.0257538	no
ENSG00000189159	JPT1	Jupiter microtubule associated homolog 1 [Source:HGNC Symbol;Acc:HGNC:14569]	0.813184	0.0220723	no
ENSG00000249740	OSMR-AS1	long intergenic non-protein coding RNA 1265	1.36467	0.0501694	no
ENSG00000203965	EFCAB7	EF-hand calcium binding domain 7 [Source:HGNC Symbol;Acc:HGNC:29379]	0.985693	0.036237	no
ENSG00000184545	DUSP8	dual specificity phosphatase 8 [Source:HGNC Symbol;Acc:HGNC:3074]	-1.14579232409426	0.0391107	down
ENSG00000135636	DYSF	dysferlin [Source:HGNC Symbol;Acc:HGNC:3097]	-3.96526803628675	0.0493313	down
ENSG00000213385	AC105052.2	-	1.68494	0.0559287	no
ENSG00000134594	RAB33A	RAB33A, member RAS oncogene family [Source:HGNC Symbol;Acc:HGNC:9773]	-1.14065261656856	0.0458269	down
ENSG00000080573	COL5A3	collagen type V alpha 3 chain [Source:HGNC Symbol;Acc:HGNC:14864]	-1.66948481399339	0.0341675	down
ENSG00000172927	MYEOV	myeloma overexpressed [Source:HGNC Symbol;Acc:HGNC:7563]	-1.26162742561996	0.0423534	down
ENSG00000159055	MIS18A	MIS18 kinetochore protein A [Source:HGNC Symbol;Acc:HGNC:1286]	0.90976	0.0265444	no
ENSG00000280789	PAGR1	PAXIP1 associated glutamate rich protein 1 [Source:HGNC Symbol;Acc:HGNC:28707]	0.961639	0.0311965	no
ENSG00000163734	CXCL3	C-X-C motif chemokine ligand 3 [Source:HGNC Symbol;Acc:HGNC:4604]	-1.35841500725308	0.0267764	down
ENSG00000161513	FDXR	ferredoxin reductase [Source:HGNC Symbol;Acc:HGNC:3642]	0.627413	0.0252165	no
ENSG00000139579	NABP2	nucleic acid binding protein 2 [Source:HGNC Symbol;Acc:HGNC:28412]	0.66528	0.0243466	no
ENSG00000185565	LSAMP	limbic system-associated membrane protein [Source:HGNC Symbol;Acc:HGNC:6705]	-3.76215828907236	0.0457488	down
ENSG00000185839	AL035411.1	-	1.113	0.0466558	up
ENSG00000253210	AC040970.1	-	-2.08537654980236	0.05746	no
ENSG00000125648	SLC25A23	solute carrier family 25 member 23 [Source:HGNC Symbol;Acc:HGNC:19375]	-0.890718344825831	0.0268909	no
ENSG00000049769	PPP1R3F	protein phosphatase 1 regulatory subunit 3F [Source:HGNC Symbol;Acc:HGNC:14944]	-0.913949210968816	0.0351477	no
ENSG00000064703	DDX20	DEAD-box helicase 20 [Source:HGNC Symbol;Acc:HGNC:2743]	0.733524	0.0283266	no
ENSG00000153162	BMP6	bone morphogenetic protein 6 [Source:HGNC Symbol;Acc:HGNC:1073]	-4.05050096674161	0.0501125	no
ENSG00000142731	PLK4	polo like kinase 4 [Source:HGNC Symbol;Acc:HGNC:11397]	1.11252	0.0280609	up
ENSG00000110011	DNAJC4	DnaJ heat shock protein family (Hsp40) member C4 [Source:HGNC Symbol;Acc:HGNC:5271]	-0.785351511024238	0.0275427	no
ENSG00000230844	ZNF674-AS1	ZNF674 antisense RNA 1 (head to head)	0.981811	0.0383635	no
ENSG00000108106	UBE2S	ubiquitin conjugating enzyme E2 S [Source:HGNC Symbol;Acc:HGNC:17895]	0.734899	0.0217593	no
ENSG00000260260	SNHG19	small nucleolar RNA host gene 19	0.924269	0.0252811	no
ENSG00000130340	SNX9	sorting nexin 9 [Source:HGNC Symbol;Acc:HGNC:14973]	-0.670074128303487	0.0259942	no
ENSG00000113790	EHHADH	enoyl-CoA hydratase and 3-hydroxyacyl CoA dehydrogenase [Source:HGNC Symbol;Acc:HGNC:3247]	0.890633	0.0359895	no
ENSG00000256771	ZNF253	zinc finger protein 253 [Source:HGNC Symbol;Acc:HGNC:13497]	1.16037	0.0453716	up
ENSG00000167772	ANGPTL4	angiopoietin like 4 [Source:HGNC Symbol;Acc:HGNC:16039]	-1.04670255410684	0.0234297	down
ENSG00000129696	TTI2	TELO2 interacting protein 2 [Source:HGNC Symbol;Acc:HGNC:26262]	0.814347	0.0306405	no
ENSG00000136244	IL6	interleukin 6 [Source:HGNC Symbol;Acc:HGNC:6018]	-2.27991975341685	0.033833	down
ENSG00000077150	NFKB2	nuclear factor kappa B subunit 2 [Source:HGNC Symbol;Acc:HGNC:7795]	-0.829556951758581	0.0257244	no
ENSG00000115364	MRPL19	mitochondrial ribosomal protein L19 [Source:HGNC Symbol;Acc:HGNC:14052]	0.672949	0.0254333	no
ENSG00000276170	AC244153.1	uncharacterized LOC101929494	0.809512	0.0296639	no
ENSG00000071054	MAP4K4	mitogen-activated protein kinase kinase kinase kinase 4 [Source:HGNC Symbol;Acc:HGNC:6866]	-0.592889404007268	0.0234673	no
ENSG00000184634	MED12	mediator complex subunit 12 [Source:HGNC Symbol;Acc:HGNC:11957]	-1.09395825596684	0.0281813	down
ENSG00000127415	IDUA	iduronidase, alpha-L- [Source:HGNC Symbol;Acc:HGNC:5391]	-1.73060530048703	0.0337186	down
ENSG00000107614	TRDMT1	tRNA aspartic acid methyltransferase 1 [Source:HGNC Symbol;Acc:HGNC:2977]	1.07845	0.034297	up
ENSG00000182010	RTKN2	rhotekin 2 [Source:HGNC Symbol;Acc:HGNC:19364]	1.34468	0.0385066	up
ENSG00000000460	C1orf112	chromosome 1 open reading frame 112 [Source:HGNC Symbol;Acc:HGNC:25565]	1.09103	0.0335617	up
ENSG00000079459	FDFT1	farnesyl-diphosphate farnesyltransferase 1 [Source:HGNC Symbol;Acc:HGNC:3629]	-0.644940347961817	0.0242448	no
ENSG00000184005	ST6GALNAC3	ST6 N-acetylgalactosaminide alpha-2,6-sialyltransferase 3 [Source:HGNC Symbol;Acc:HGNC:19343]	-1.42090184729268	0.0415608	down
ENSG00000184068	AL021453.1	-	0.992876	0.0408867	no
ENSG00000141524	TMC6	transmembrane channel like 6 [Source:HGNC Symbol;Acc:HGNC:18021]	-3.09510714901092	0.0520843	no
ENSG00000122565	CBX3	chromobox 3 [Source:HGNC Symbol;Acc:HGNC:1553]	0.716078	0.0231198	no
ENSG00000102384	CENPI	centromere protein I [Source:HGNC Symbol;Acc:HGNC:3968]	1.31566	0.031729	up
ENSG00000151093	OXSM	3-oxoacyl-ACP synthase, mitochondrial [Source:HGNC Symbol;Acc:HGNC:26063]	0.77531	0.0313418	no
ENSG00000067082	KLF6	Kruppel like factor 6 [Source:HGNC Symbol;Acc:HGNC:2235]	-0.728023336312583	0.0242834	no
ENSG00000150938	CRIM1	cysteine rich transmembrane BMP regulator 1 [Source:HGNC Symbol;Acc:HGNC:2359]	-0.757178595856562	0.0240414	no
ENSG00000172115	CYCS	cytochrome c, somatic [Source:HGNC Symbol;Acc:HGNC:19986]	0.86555	0.0232796	no
ENSG00000272009	AL121944.1	uncharacterized LOC102724889	1.73062	0.0604367	no
ENSG00000266402	SNHG25	small nucleolar RNA host gene 25	1.43896	0.048758	up
ENSG00000105339	DENND3	DENN domain containing 3 [Source:HGNC Symbol;Acc:HGNC:29134]	-1.01027857731766	0.0320387	down
ENSG00000115935	WIPF1	WAS/WASL interacting protein family member 1 [Source:HGNC Symbol;Acc:HGNC:12736]	-0.721525756583609	0.0274078	no
ENSG00000002549	LAP3	leucine aminopeptidase 3 [Source:HGNC Symbol;Acc:HGNC:18449]	0.776601	0.02568	no
ENSG00000104774	MAN2B1	mannosidase alpha class 2B member 1 [Source:HGNC Symbol;Acc:HGNC:6826]	-0.820907757187601	0.0270382	no
ENSG00000247092	SNHG10	small nucleolar RNA host gene 10 [Source:HGNC Symbol;Acc:HGNC:27510]	0.854645	0.0312769	no
ENSG00000162639	HENMT1	HEN methyltransferase 1 [Source:HGNC Symbol;Acc:HGNC:26400]	0.970443	0.0341289	no
ENSG00000183850	ZNF730	zinc finger protein 730 [Source:HGNC Symbol;Acc:HGNC:32470]	1.21801	0.0495295	up
ENSG00000184985	SORCS2	sortilin related VPS10 domain containing receptor 2 [Source:HGNC Symbol;Acc:HGNC:16698]	-2.62730085087263	0.0510445	no
ENSG00000105290	APLP1	amyloid beta precursor like protein 1 [Source:HGNC Symbol;Acc:HGNC:597]	-1.44052577219405	0.0401082	down
ENSG00000117461	PIK3R3	phosphoinositide-3-kinase regulatory subunit 3 [Source:HGNC Symbol;Acc:HGNC:8981]	0.93006	0.0350326	no
ENSG00000137691	C11orf70	chromosome 11 open reading frame 70 [Source:HGNC Symbol;Acc:HGNC:28188]	0.956605	0.0405366	no
ENSG00000126368	NR1D1	nuclear receptor subfamily 1 group D member 1 [Source:HGNC Symbol;Acc:HGNC:7962]	-0.971671812754947	0.0362773	no
ENSG00000150048	CLEC1A	C-type lectin domain family 1 member A [Source:HGNC Symbol;Acc:HGNC:24355]	-3.35931183475799	0.0614989	no
ENSG00000220201	ZGLP1	zinc finger, GATA-like protein 1 [Source:HGNC Symbol;Acc:HGNC:37245]	1.19481	0.0493917	up
ENSG00000108424	KPNB1	karyopherin subunit beta 1 [Source:HGNC Symbol;Acc:HGNC:6400]	0.703481	0.023278	no
ENSG00000184347	SLIT3	slit guidance ligand 3 [Source:HGNC Symbol;Acc:HGNC:11087]	-2.21498552215476	0.0362821	down
ENSG00000179912	R3HDM2	R3H domain containing 2 [Source:HGNC Symbol;Acc:HGNC:29167]	-0.962660991674966	0.0290953	no
ENSG00000160117	ANKLE1	ankyrin repeat and LEM domain containing 1 [Source:HGNC Symbol;Acc:HGNC:26812]	1.05932	0.0405563	up
ENSG00000214182	PTMAP5	prothymosin alpha pseudogene 5 [Source:HGNC Symbol;Acc:HGNC:9628]	0.821041	0.030502	no
ENSG00000204498	NFKBIL1	NFKB inhibitor like 1 [Source:HGNC Symbol;Acc:HGNC:7800]	-0.746775584844348	0.0285456	no
ENSG00000135472	FAIM2	Fas apoptotic inhibitory molecule 2 [Source:HGNC Symbol;Acc:HGNC:17067]	-4.02650365083537	0.0570191	no
ENSG00000182993	C12orf60	chromosome 12 open reading frame 60 [Source:HGNC Symbol;Acc:HGNC:28726]	0.955403	0.0432595	no
ENSG00000239672	NME1	NME/NM23 nucleoside diphosphate kinase 1 [Source:HGNC Symbol;Acc:HGNC:7849]	0.754285	0.0243463	no
ENSG00000235204	AL162724.2	-	1.48238	0.0613283	no
ENSG00000133943	DGLUCY	D-glutamate cyclase [Source:HGNC Symbol;Acc:HGNC:20498]	-0.855632225911922	0.0298266	no
ENSG00000096746	HNRNPH3	heterogeneous nuclear ribonucleoprotein H3 [Source:HGNC Symbol;Acc:HGNC:5043]	0.597061	0.0244767	no
ENSG00000183048	SLC25A10	solute carrier family 25 member 10 [Source:HGNC Symbol;Acc:HGNC:10980]	0.96059	0.0292317	no
ENSG00000163636	PSMD6	proteasome 26S subunit, non-ATPase 6 [Source:HGNC Symbol;Acc:HGNC:9564]	0.71536	0.0248659	no
ENSG00000176697	BDNF	brain derived neurotrophic factor [Source:HGNC Symbol;Acc:HGNC:1033]	0.86711	0.0270372	no
ENSG00000188010	MORN2	MORN repeat containing 2 [Source:HGNC Symbol;Acc:HGNC:30166]	0.779398	0.0291686	no
ENSG00000113638	TTC33	tetratricopeptide repeat domain 33 [Source:HGNC Symbol;Acc:HGNC:29959]	0.906887	0.0367455	no
ENSG00000073910	FRY	FRY microtubule binding protein [Source:HGNC Symbol;Acc:HGNC:20367]	-0.895197940769461	0.0337696	no
ENSG00000167637	ZNF283	zinc finger protein 283 [Source:HGNC Symbol;Acc:HGNC:13077]	0.897391	0.0396874	no
ENSG00000132781	MUTYH	mutY DNA glycosylase [Source:HGNC Symbol;Acc:HGNC:7527]	0.664093	0.0303939	no
ENSG00000167363	FN3K	fructosamine 3 kinase [Source:HGNC Symbol;Acc:HGNC:24822]	-1.13171929604793	0.0374798	down
ENSG00000073146	MOV10L1	Mov10 RISC complex RNA helicase like 1 [Source:HGNC Symbol;Acc:HGNC:7201]	-1.3566816600481	0.0433923	down
ENSG00000188529	SRSF10	serine and arginine rich splicing factor 10 [Source:HGNC Symbol;Acc:HGNC:16713]	0.713713	0.0255779	no
ENSG00000273186	AL359091.5	-	1.35594	0.0523961	no
ENSG00000125657	TNFSF9	TNF superfamily member 9 [Source:HGNC Symbol;Acc:HGNC:11939]	-2.2539364065284	0.0587107	no
ENSG00000169139	UBE2V2	ubiquitin conjugating enzyme E2 V2 [Source:HGNC Symbol;Acc:HGNC:12495]	0.711601	0.025769	no
ENSG00000205581	HMGN1	high mobility group nucleosome binding domain 1 [Source:HGNC Symbol;Acc:HGNC:4984]	0.593392	0.0238881	no
ENSG00000206885	SNORA75	small nucleolar RNA, H/ACA box 75	1.87085	0.0659839	no
ENSG00000054356	PTPRN	protein tyrosine phosphatase, receptor type N [Source:HGNC Symbol;Acc:HGNC:9676]	-2.39779197272738	0.0422716	down
ENSG00000274641	HIST1H2BO	histone cluster 1 H2B family member o [Source:HGNC Symbol;Acc:HGNC:4758]	1.93135	0.0652631	no
ENSG00000236345	AL354719.2	-	1.81838	0.0519847	no
ENSG00000256537	SMIM10L1	small integral membrane protein 10 like 1 [Source:HGNC Symbol;Acc:HGNC:49847]	0.690395	0.0280438	no
ENSG00000131370	SH3BP5	SH3 domain binding protein 5 [Source:HGNC Symbol;Acc:HGNC:10827]	-1.32770934280842	0.0490904	down
ENSG00000089163	SIRT4	sirtuin 4 [Source:HGNC Symbol;Acc:HGNC:14932]	-1.29174663012701	0.0576041	no
ENSG00000185630	PBX1	PBX homeobox 1 [Source:HGNC Symbol;Acc:HGNC:8632]	0.982766	0.0277939	no
ENSG00000273796	BX322562.1	-	-1.32443184224346	0.057932	no
ENSG00000156931	VPS8	VPS8, CORVET complex subunit [Source:HGNC Symbol;Acc:HGNC:29122]	-0.798568778324842	0.0306298	no
ENSG00000111981	ULBP1	UL16 binding protein 1 [Source:HGNC Symbol;Acc:HGNC:14893]	-1.47843735393303	0.0471237	down
ENSG00000179163	FUCA1	alpha-L-fucosidase 1 [Source:HGNC Symbol;Acc:HGNC:4006]	0.862068	0.0375909	no
ENSG00000152422	XRCC4	X-ray repair cross complementing 4 [Source:HGNC Symbol;Acc:HGNC:12831]	0.908036	0.0321004	no
ENSG00000177738	AC025171.1	uncharacterized LOC648987	1.28089	0.0397158	up
ENSG00000264577	AC010761.1	-	1.0427	0.0386604	up
ENSG00000148835	TAF5	TATA-box binding protein associated factor 5 [Source:HGNC Symbol;Acc:HGNC:11539]	0.775839	0.0357805	no
ENSG00000185989	RASA3	RAS p21 protein activator 3 [Source:HGNC Symbol;Acc:HGNC:20331]	-0.679708948065584	0.0266307	no
ENSG00000169813	HNRNPF	heterogeneous nuclear ribonucleoprotein F [Source:HGNC Symbol;Acc:HGNC:5039]	0.586054	0.0243598	no
ENSG00000120756	PLS1	plastin 1 [Source:HGNC Symbol;Acc:HGNC:9090]	1.32108	0.0484971	up
ENSG00000145723	GIN1	gypsy retrotransposon integrase 1 [Source:HGNC Symbol;Acc:HGNC:25959]	1.03761	0.0398508	up
ENSG00000267655	AC125437.1	-	1.40429	0.0574801	no
ENSG00000270872	SRGAP2D	SLIT-ROBO Rho GTPase activating protein 2D (pseudogene) [Source:HGNC Symbol;Acc:HGNC:43932]	1.72832	0.0578327	no
ENSG00000219507	FTH1P8	ferritin heavy chain 1 pseudogene 8 [Source:HGNC Symbol;Acc:HGNC:3995]	-0.913324170811616	0.0324936	no
ENSG00000275542	AC027601.3	-	1.7164	0.0658307	no
ENSG00000135451	TROAP	trophinin associated protein [Source:HGNC Symbol;Acc:HGNC:12327]	0.759307	0.0272194	no
ENSG00000213366	GSTM2	glutathione S-transferase mu 2 [Source:HGNC Symbol;Acc:HGNC:4634]	-1.04805893478838	0.0395499	down
ENSG00000124614	RPS10	ribosomal protein S10 [Source:HGNC Symbol;Acc:HGNC:10383]	1.37311	0.0487021	up
ENSG00000172426	RSPH9	radial spoke head 9 homolog [Source:HGNC Symbol;Acc:HGNC:21057]	-1.20686849083441	0.0522813	no
ENSG00000269343	ZNF587B	zinc finger protein 587B [Source:HGNC Symbol;Acc:HGNC:37142]	0.810835	0.0366746	no
ENSG00000072506	HSD17B10	hydroxysteroid 17-beta dehydrogenase 10 [Source:HGNC Symbol;Acc:HGNC:4800]	0.606638	0.0258223	no
ENSG00000171951	SCG2	secretogranin II [Source:HGNC Symbol;Acc:HGNC:10575]	1.52595	0.045448	up
ENSG00000234917	AC098484.2	-	1.84468	0.0665491	no
ENSG00000182492	BGN	biglycan [Source:HGNC Symbol;Acc:HGNC:1044]	-2.18000059089981	0.0243239	down
ENSG00000166924	NYAP1	neuronal tyrosine phosphorylated phosphoinositide-3-kinase adaptor 1 [Source:HGNC Symbol;Acc:HGNC:22009]	-1.41128749684382	0.0427415	down
ENSG00000108384	RAD51C	RAD51 paralog C [Source:HGNC Symbol;Acc:HGNC:9820]	0.970485	0.0297089	no
ENSG00000113595	TRIM23	tripartite motif containing 23 [Source:HGNC Symbol;Acc:HGNC:660]	0.847924	0.0361934	no
ENSG00000170677	SOCS6	suppressor of cytokine signaling 6 [Source:HGNC Symbol;Acc:HGNC:16833]	0.679182	0.0302881	no
ENSG00000135677	GNS	glucosamine (N-acetyl)-6-sulfatase [Source:HGNC Symbol;Acc:HGNC:4422]	-0.739022919590122	0.0267346	no
ENSG00000225383	SFTA1P	surfactant associated 1, pseudogene	2.38734	0.0671876	no
ENSG00000164611	PTTG1	pituitary tumor-transforming 1 [Source:HGNC Symbol;Acc:HGNC:9690]	0.777179	0.0257056	no
ENSG00000005249	PRKAR2B	protein kinase cAMP-dependent type II regulatory subunit beta [Source:HGNC Symbol;Acc:HGNC:9392]	-1.01348836323583	0.0403658	down
ENSG00000146670	CDCA5	cell division cycle associated 5 [Source:HGNC Symbol;Acc:HGNC:14626]	1.01629	0.0271157	up
ENSG00000182504	CEP97	centrosomal protein 97 [Source:HGNC Symbol;Acc:HGNC:26244]	0.77769	0.0353321	no
ENSG00000215414	PSMA6P1	proteasome subunit alpha 6 pseudogene 1 [Source:HGNC Symbol;Acc:HGNC:17460]	1.11269	0.0465316	up
ENSG00000170373	CST1	cystatin SN [Source:HGNC Symbol;Acc:HGNC:2473]	-2.81694343377418	0.0685155	no
ENSG00000276390	AC004241.3	-	1.46051	0.0600554	no
ENSG00000110446	SLC15A3	solute carrier family 15 member 3 [Source:HGNC Symbol;Acc:HGNC:18068]	-1.327522077248	0.0479369	down
ENSG00000103222	ABCC1	ATP binding cassette subfamily C member 1 [Source:HGNC Symbol;Acc:HGNC:51]	-1.00042317849818	0.0275142	down
ENSG00000267698	AC002116.2	uncharacterized LOC101927572	1.60773	0.0628614	no
ENSG00000205559	CHKB-AS1	CHKB antisense RNA 1 (head to head)	1.25576	0.0528387	no
ENSG00000126005	MMP24OS	MMP24 opposite strand [Source:HGNC Symbol;Acc:HGNC:44421]	-0.863390167267102	0.0280546	no
ENSG00000126218	F10	coagulation factor X [Source:HGNC Symbol;Acc:HGNC:3528]	-2.06133930270025	0.0454192	down
ENSG00000109436	TBC1D9	TBC1 domain family member 9 [Source:HGNC Symbol;Acc:HGNC:21710]	-0.817810690835825	0.0331877	no
ENSG00000136802	LRRC8A	leucine rich repeat containing 8 VRAC subunit A [Source:HGNC Symbol;Acc:HGNC:19027]	-0.920238748918769	0.0275664	no
ENSG00000132334	PTPRE	protein tyrosine phosphatase, receptor type E [Source:HGNC Symbol;Acc:HGNC:9669]	-1.4153803390985	0.0378849	down
ENSG00000151651	ADAM8	ADAM metallopeptidase domain 8 [Source:HGNC Symbol;Acc:HGNC:215]	-2.06941711789484	0.0552468	no
ENSG00000136826	KLF4	Kruppel like factor 4 [Source:HGNC Symbol;Acc:HGNC:6348]	-1.04320682383233	0.0309944	down
ENSG00000116752	BCAS2	BCAS2, pre-mRNA processing factor [Source:HGNC Symbol;Acc:HGNC:975]	0.724494	0.0282068	no
ENSG00000164219	PGGT1B	protein geranylgeranyltransferase type I subunit beta [Source:HGNC Symbol;Acc:HGNC:8895]	0.739996	0.0324279	no
ENSG00000179071	CCDC89	coiled-coil domain containing 89 [Source:HGNC Symbol;Acc:HGNC:26762]	1.20542	0.0544338	no
ENSG00000143228	NUF2	NUF2, NDC80 kinetochore complex component [Source:HGNC Symbol;Acc:HGNC:14621]	1.08879	0.0284838	up
ENSG00000135919	SERPINE2	serpin family E member 2 [Source:HGNC Symbol;Acc:HGNC:8951]	-1.37462214766107	0.0252188	down
ENSG00000004700	RECQL	RecQ like helicase [Source:HGNC Symbol;Acc:HGNC:9948]	1.01939	0.0320264	up
ENSG00000154803	FLCN	folliculin [Source:HGNC Symbol;Acc:HGNC:27310]	-0.972528723805092	0.0315399	no
ENSG00000232818	RPS2P32	ribosomal protein S2 pseudogene 32	1.05914	0.0466935	up
ENSG00000221829	FANCG	Fanconi anemia complementation group G [Source:HGNC Symbol;Acc:HGNC:3588]	0.797457	0.0288514	no
ENSG00000122378	FAM213A	family with sequence similarity 213 member A [Source:HGNC Symbol;Acc:HGNC:28651]	-1.59479996781168	0.0327061	down
ENSG00000003249	DBNDD1	dysbindin domain containing 1 [Source:HGNC Symbol;Acc:HGNC:28455]	-1.43798305659751	0.0477121	down
ENSG00000128408	RIBC2	RIB43A domain with coiled-coils 2 [Source:HGNC Symbol;Acc:HGNC:13241]	1.42074	0.0473184	up
ENSG00000173517	PEAK1	pseudopodium enriched atypical kinase 1 [Source:HGNC Symbol;Acc:HGNC:29431]	-0.691147983093459	0.0299981	no
ENSG00000065057	NTHL1	nth like DNA glycosylase 1 [Source:HGNC Symbol;Acc:HGNC:8028]	0.650603	0.0289273	no
ENSG00000131653	TRAF7	TNF receptor associated factor 7 [Source:HGNC Symbol;Acc:HGNC:20456]	-0.757963147986512	0.0268604	no
ENSG00000093009	CDC45	cell division cycle 45 [Source:HGNC Symbol;Acc:HGNC:1739]	0.928186	0.0281231	no
ENSG00000172638	EFEMP2	EGF containing fibulin extracellular matrix protein 2 [Source:HGNC Symbol;Acc:HGNC:3219]	-0.916970538656572	0.0262859	no
ENSG00000280079	AC011447.7	-	1.25548	0.0494479	up
ENSG00000135404	CD63	CD63 molecule [Source:HGNC Symbol;Acc:HGNC:1692]	-0.500934114210022	0.0239609	no
ENSG00000119969	HELLS	helicase, lymphoid specific [Source:HGNC Symbol;Acc:HGNC:4861]	0.889502	0.0300576	no
ENSG00000249042	AC008771.1	-	1.00508	0.0455271	up
ENSG00000125398	SOX9	SRY-box 9 [Source:HGNC Symbol;Acc:HGNC:11204]	-0.958768341055925	0.0450451	no
ENSG00000144655	CSRNP1	cysteine and serine rich nuclear protein 1 [Source:HGNC Symbol;Acc:HGNC:14300]	-1.04405849649435	0.0296517	down
ENSG00000145375	SPATA5	spermatogenesis associated 5 [Source:HGNC Symbol;Acc:HGNC:18119]	0.883636	0.0350603	no
ENSG00000122484	RPAP2	RNA polymerase II associated protein 2 [Source:HGNC Symbol;Acc:HGNC:25791]	0.713476	0.0329881	no
ENSG00000114923	SLC4A3	solute carrier family 4 member 3 [Source:HGNC Symbol;Acc:HGNC:11029]	-1.17495646954437	0.0403702	down
ENSG00000113504	SLC12A7	solute carrier family 12 member 7 [Source:HGNC Symbol;Acc:HGNC:10915]	-1.56623365339974	0.0366757	down
ENSG00000208024	MIR199A2	microRNA 199a-2 [Source:HGNC Symbol;Acc:HGNC:31572]	-1.86035395188393	0.072256	no
ENSG00000142173	COL6A2	collagen type VI alpha 2 chain [Source:HGNC Symbol;Acc:HGNC:2212]	-1.27700616561842	0.0229864	down
ENSG00000187607	ZNF286A	zinc finger protein 286A [Source:HGNC Symbol;Acc:HGNC:13501]	0.739514	0.0344455	no
ENSG00000185885	IFITM1	interferon induced transmembrane protein 1 [Source:HGNC Symbol;Acc:HGNC:5412]	-1.71949252843672	0.0404898	down
ENSG00000049239	H6PD	hexose-6-phosphate dehydrogenase/glucose 1-dehydrogenase [Source:HGNC Symbol;Acc:HGNC:4795]	-1.23253376227737	0.0273445	down
ENSG00000129173	E2F8	E2F transcription factor 8 [Source:HGNC Symbol;Acc:HGNC:24727]	1.45778	0.0426741	up
ENSG00000167920	TMEM99	transmembrane protein 99 [Source:HGNC Symbol;Acc:HGNC:28305]	0.689649	0.0332811	no
ENSG00000231066	NPM1P9	nucleophosmin 1 pseudogene 9 [Source:HGNC Symbol;Acc:HGNC:7929]	1.16265	0.0613453	no
ENSG00000131773	KHDRBS3	KH RNA binding domain containing, signal transduction associated 3 [Source:HGNC Symbol;Acc:HGNC:18117]	-0.828540638181847	0.0368284	no
ENSG00000224687	RASAL2-AS1	RASAL2 antisense RNA 1	1.09562	0.0559572	no
ENSG00000100902	PSMA6	proteasome subunit alpha 6 [Source:HGNC Symbol;Acc:HGNC:9535]	1.31016	0.0468265	up
ENSG00000262712	AC012676.1	-	1.32934	0.0592238	no
ENSG00000107719	PALD1	phosphatase domain containing, paladin 1 [Source:HGNC Symbol;Acc:HGNC:23530]	-2.74298908191377	0.0629897	no
ENSG00000244586	WNT5A-AS1	WNT5A antisense RNA 1 [Source:HGNC Symbol;Acc:HGNC:40616]	1.28055	0.053893	no
ENSG00000175745	NR2F1	nuclear receptor subfamily 2 group F member 1 [Source:HGNC Symbol;Acc:HGNC:7975]	-1.19157279932363	0.0269641	down
ENSG00000188549	CCDC9B	coiled-coil domain containing 9B [Source:HGNC Symbol;Acc:HGNC:33488]	-0.929117406906033	0.0363385	no
ENSG00000256667	KLRA1P	killer cell lectin like receptor A1, pseudogene [Source:HGNC Symbol;Acc:HGNC:6372]	1.1734	0.0548262	no
ENSG00000170909	OSCAR	osteoclast associated, immunoglobulin-like receptor [Source:HGNC Symbol;Acc:HGNC:29960]	-2.01924378539466	0.0654904	no
ENSG00000259746	HSPE1P3	heat shock protein family E (Hsp10) member 1 pseudogene 3 [Source:HGNC Symbol;Acc:HGNC:49322]	1.65972	0.0737722	no
ENSG00000121413	ZSCAN18	zinc finger and SCAN domain containing 18 [Source:HGNC Symbol;Acc:HGNC:21037]	-0.78604684821082	0.0386017	no
ENSG00000235770	LINC00607	long intergenic non-protein coding RNA 607	-2.53807366739685	0.0601497	no
ENSG00000240489	SETP14	SET pseudogene 14 [Source:HGNC Symbol;Acc:HGNC:42933]	1.13331	0.060705	no
ENSG00000107371	EXOSC3	exosome component 3 [Source:HGNC Symbol;Acc:HGNC:17944]	0.71885	0.0298503	no
ENSG00000104368	PLAT	plasminogen activator, tissue type [Source:HGNC Symbol;Acc:HGNC:9051]	-0.888259162782669	0.0277724	no
ENSG00000215861	AC245297.1	phosphodiesterase 4D interacting protein-like	1.06144	0.0417639	up
ENSG00000166451	CENPN	centromere protein N [Source:HGNC Symbol;Acc:HGNC:30873]	0.920951	0.0307399	no
ENSG00000130520	LSM4	LSM4 homolog, U6 small nuclear RNA and mRNA degradation associated [Source:HGNC Symbol;Acc:HGNC:17259]	0.562307	0.0264355	no
ENSG00000152359	POC5	POC5 centriolar protein [Source:HGNC Symbol;Acc:HGNC:26658]	0.846968	0.0359884	no
ENSG00000146587	RBAK	RB associated KRAB zinc finger [Source:HGNC Symbol;Acc:HGNC:17680]	0.754118	0.0377089	no
ENSG00000123191	ATP7B	ATPase copper transporting beta [Source:HGNC Symbol;Acc:HGNC:870]	-1.20530190459475	0.0448068	down
ENSG00000136630	HLX	H2.0 like homeobox [Source:HGNC Symbol;Acc:HGNC:4978]	-0.887881397611076	0.0318681	no
ENSG00000011638	TMEM159	transmembrane protein 159 [Source:HGNC Symbol;Acc:HGNC:30136]	-0.783884325278127	0.0360533	no
ENSG00000109756	RAPGEF2	Rap guanine nucleotide exchange factor 2 [Source:HGNC Symbol;Acc:HGNC:16854]	-0.714442111295547	0.0358923	no
ENSG00000172795	DCP2	decapping mRNA 2 [Source:HGNC Symbol;Acc:HGNC:24452]	0.670842	0.0322096	no
ENSG00000197948	FCHSD1	FCH and double SH3 domains 1 [Source:HGNC Symbol;Acc:HGNC:25463]	-0.637233748782201	0.032704	no
ENSG00000110881	ASIC1	acid sensing ion channel subunit 1 [Source:HGNC Symbol;Acc:HGNC:100]	-1.43817576118446	0.0380839	down
ENSG00000173085	COQ2	coenzyme Q2, polyprenyltransferase [Source:HGNC Symbol;Acc:HGNC:25223]	0.703977	0.0311174	no
ENSG00000125266	EFNB2	ephrin B2 [Source:HGNC Symbol;Acc:HGNC:3227]	1.0019	0.0305251	up
ENSG00000148187	MRRF	mitochondrial ribosome recycling factor [Source:HGNC Symbol;Acc:HGNC:7234]	0.572928	0.0303903	no
ENSG00000186088	GSAP	gamma-secretase activating protein [Source:HGNC Symbol;Acc:HGNC:28042]	-1.0914005740962	0.0467272	down
ENSG00000100596	SPTLC2	serine palmitoyltransferase long chain base subunit 2 [Source:HGNC Symbol;Acc:HGNC:11278]	-0.602084338160004	0.0300517	no
ENSG00000146410	MTFR2	mitochondrial fission regulator 2 [Source:HGNC Symbol;Acc:HGNC:21115]	1.06522	0.0378585	up
ENSG00000105223	PLD3	phospholipase D family member 3 [Source:HGNC Symbol;Acc:HGNC:17158]	-1.20638659161192	0.0262792	down
ENSG00000168661	ZNF30	zinc finger protein 30 [Source:HGNC Symbol;Acc:HGNC:13090]	1.05925	0.0482838	up
ENSG00000276840	PMS2P10	PMS1 homolog 2, mismatch repair system component pseudogene 10 [Source:HGNC Symbol;Acc:HGNC:9124]	1.69849	0.0716365	no
ENSG00000049541	RFC2	replication factor C subunit 2 [Source:HGNC Symbol;Acc:HGNC:9970]	0.984963	0.0297308	no
ENSG00000160410	SHKBP1	SH3KBP1 binding protein 1 [Source:HGNC Symbol;Acc:HGNC:19214]	-0.778756439015455	0.0284253	no
ENSG00000119616	FCF1	FCF1, rRNA-processing protein [Source:HGNC Symbol;Acc:HGNC:20220]	0.846652	0.0297603	no
ENSG00000238279	BX470102.1	-	1.50592	0.0684545	no
ENSG00000285294	LINC00842	long intergenic non-protein coding RNA 842 [Source:HGNC Symbol;Acc:HGNC:44989]	1.03906	0.0548847	no
ENSG00000155545	MIER3	MIER family member 3 [Source:HGNC Symbol;Acc:HGNC:26678]	0.92746	0.038609	no
ENSG00000149792	MRPL49	mitochondrial ribosomal protein L49 [Source:HGNC Symbol;Acc:HGNC:1176]	0.667167	0.0297048	no
ENSG00000174799	CEP135	centrosomal protein 135 [Source:HGNC Symbol;Acc:HGNC:29086]	0.920967	0.0400817	no
ENSG00000197989	SNHG12	small nucleolar RNA host gene 12	0.852565	0.031745	no
ENSG00000131477	RAMP2	receptor activity modifying protein 2 [Source:HGNC Symbol;Acc:HGNC:9844]	-1.73591642952386	0.0561598	no
ENSG00000125351	UPF3B	UPF3B, regulator of nonsense mediated mRNA decay [Source:HGNC Symbol;Acc:HGNC:20439]	0.76316	0.0335056	no
ENSG00000278238	AL359513.1	-	1.58653	0.0707633	no
ENSG00000124440	HIF3A	hypoxia inducible factor 3 alpha subunit [Source:HGNC Symbol;Acc:HGNC:15825]	-1.85072558158208	0.032713	down
ENSG00000163932	PRKCD	protein kinase C delta [Source:HGNC Symbol;Acc:HGNC:9399]	-0.623411206105956	0.0315067	no
ENSG00000265241	RBM8A	RNA binding motif protein 8A [Source:HGNC Symbol;Acc:HGNC:9905]	0.736814	0.0285909	no
ENSG00000163346	PBXIP1	PBX homeobox interacting protein 1 [Source:HGNC Symbol;Acc:HGNC:21199]	-1.07743478636658	0.0322569	down
ENSG00000005469	CROT	carnitine O-octanoyltransferase [Source:HGNC Symbol;Acc:HGNC:2366]	0.825753	0.0392607	no
ENSG00000239149	SNORA59A	small nucleolar RNA, H/ACA box 59A	-1.83578680122439	0.0765036	no
ENSG00000123975	CKS2	CDC28 protein kinase regulatory subunit 2 [Source:HGNC Symbol;Acc:HGNC:2000]	0.937798	0.0280019	no
ENSG00000261105	LMO7-AS1	LMO7 antisense RNA 1	-2.2372055440934	0.0666993	no
ENSG00000135899	SP110	SP110 nuclear body protein [Source:HGNC Symbol;Acc:HGNC:5401]	0.822003	0.0354186	no
ENSG00000075218	GTSE1	G2 and S-phase expressed 1 [Source:HGNC Symbol;Acc:HGNC:13698]	0.901477	0.0306227	no
ENSG00000264230	ANXA8L1	long intergenic non-protein coding RNA 842	1.26772	0.0440895	up
ENSG00000166402	TUB	tubby bipartite transcription factor [Source:HGNC Symbol;Acc:HGNC:12406]	-1.09388261451547	0.0467286	down
ENSG00000108509	CAMTA2	calmodulin binding transcription activator 2 [Source:HGNC Symbol;Acc:HGNC:18807]	-1.13027236599405	0.0322688	down
ENSG00000163312	HELQ	helicase, POLQ like [Source:HGNC Symbol;Acc:HGNC:18536]	0.77939	0.0406784	no
ENSG00000165092	ALDH1A1	aldehyde dehydrogenase 1 family member A1 [Source:HGNC Symbol;Acc:HGNC:402]	-1.24193751036334	0.0294892	down
ENSG00000157827	FMNL2	formin like 2 [Source:HGNC Symbol;Acc:HGNC:18267]	-0.642439396809294	0.0342469	no
ENSG00000255135	AP002360.1	-	1.06821	0.0402582	up
ENSG00000091409	ITGA6	integrin subunit alpha 6 [Source:HGNC Symbol;Acc:HGNC:6142]	-2.26019013931111	0.0585516	no
ENSG00000261534	AL596244.1	-	-1.10271267424779	0.0547214	no
ENSG00000217648	AL136116.3	-	2.20378	0.0688972	no
ENSG00000157617	C2CD2	C2 calcium dependent domain containing 2 [Source:HGNC Symbol;Acc:HGNC:1266]	-0.641807772745176	0.0342798	no
ENSG00000171388	APLN	apelin [Source:HGNC Symbol;Acc:HGNC:16665]	-4.12007783391154	0.0521499	no
ENSG00000128016	ZFP36	ZFP36 ring finger protein [Source:HGNC Symbol;Acc:HGNC:12862]	-1.66536709076645	0.0312692	down
ENSG00000205002	AARD	alanine and arginine rich domain containing protein [Source:HGNC Symbol;Acc:HGNC:33842]	1.64291	0.0523304	no
ENSG00000166963	MAP1A	microtubule associated protein 1A [Source:HGNC Symbol;Acc:HGNC:6835]	-1.61541424175237	0.0326184	down
ENSG00000137040	RANBP6	RAN binding protein 6 [Source:HGNC Symbol;Acc:HGNC:9851]	0.82209	0.0344597	no
ENSG00000119333	WDR34	WD repeat domain 34 [Source:HGNC Symbol;Acc:HGNC:28296]	0.72966	0.0290339	no
ENSG00000173083	HPSE	heparanase [Source:HGNC Symbol;Acc:HGNC:5164]	1.29408	0.0507749	no
ENSG00000081870	HSPB11	heat shock protein family B (small) member 11 [Source:HGNC Symbol;Acc:HGNC:25019]	0.768778	0.0316612	no
ENSG00000134109	EDEM1	ER degradation enhancing alpha-mannosidase like protein 1 [Source:HGNC Symbol;Acc:HGNC:18967]	-0.694261332627743	0.0311357	no
ENSG00000228495	LINC01013	long intergenic non-protein coding RNA 1013 [Source:HGNC Symbol;Acc:HGNC:48987]	-3.48417280352828	0.0729705	no
ENSG00000188026	RILPL1	Rab interacting lysosomal protein like 1 [Source:HGNC Symbol;Acc:HGNC:26814]	-0.72821456694439	0.0335881	no
ENSG00000137809	ITGA11	integrin subunit alpha 11 [Source:HGNC Symbol;Acc:HGNC:6136]	-2.39193758316931	0.0418165	down
ENSG00000140307	GTF2A2	general transcription factor IIA subunit 2 [Source:HGNC Symbol;Acc:HGNC:4647]	0.758878	0.0297806	no
ENSG00000214530	STARD10	StAR related lipid transfer domain containing 10 [Source:HGNC Symbol;Acc:HGNC:10666]	-0.886641673260779	0.0337516	no
ENSG00000167874	TMEM88	transmembrane protein 88 [Source:HGNC Symbol;Acc:HGNC:32371]	0.944645	0.0338909	no
ENSG00000165813	CCDC186	coiled-coil domain containing 186 [Source:HGNC Symbol;Acc:HGNC:24349]	0.775202	0.0428852	no
ENSG00000143772	ITPKB	inositol-trisphosphate 3-kinase B [Source:HGNC Symbol;Acc:HGNC:6179]	-1.05144603645519	0.0414985	down
ENSG00000125885	MCM8	minichromosome maintenance 8 homologous recombination repair factor [Source:HGNC Symbol;Acc:HGNC:16147]	0.822001	0.0342569	no
ENSG00000234171	RNASEH1-AS1	RNASEH1 antisense RNA 1	0.733394	0.0382541	no
ENSG00000217241	CBX3P9	chromobox 3 pseudogene 9 [Source:HGNC Symbol;Acc:HGNC:42881]	1.20845	0.0609516	no
ENSG00000225969	ABHD11-AS1	ABHD11 antisense RNA 1 (tail to tail) [Source:HGNC Symbol;Acc:HGNC:18289]	-1.971320917269	0.074737	no
ENSG00000096872	IFT74	intraflagellar transport 74 [Source:HGNC Symbol;Acc:HGNC:21424]	0.80437	0.0390642	no
ENSG00000013810	TACC3	transforming acidic coiled-coil containing protein 3 [Source:HGNC Symbol;Acc:HGNC:11524]	0.920766	0.0284094	no
ENSG00000198814	GK	glycerol kinase [Source:HGNC Symbol;Acc:HGNC:4289]	-0.960422394946921	0.0330911	no
ENSG00000261341	AC010325.1	-	1.57068	0.071922	no
ENSG00000242853	RN7SL749P	RNA, 7SL, cytoplasmic 749, pseudogene [Source:HGNC Symbol;Acc:HGNC:46765]	1.64997	0.0811291	no
[truncated: 11,544 more rows]

## Sheet: Table 7
Table S7. Results of DEGs analysis among four different clusters in P3 and P0
[truncated: 6,977 more rows]

[truncated: 3 more sheets: Table 8, Table 9, Table 10]
